# Supplementary material for: Novel Allele Detection Tool Benchmark and Application With Antibody Repertoire Sequencing Dataset
Source: Front Immunol. 2021 Oct 26;12:739179. doi: 10.3389/fimmu.2021.739179 (PMC8576399; doi:10.3389/fimmu.2021.739179)
Supplement: Supplementary file 4 [file Table_3.xlsx]

## Sheet: Sheet1
Supplementary Table 3. Metadata for 687 enrolled bulk Ig-seq datasets
Sample	Project	Age	Gender	Tissue	Disease	Amplification protocol	Isotype	Donor
SRR14667740	PRJNA732986	16	Male	Periperal blood	AIS	RACE	G	GZL
SRR14667741	PRJNA732986	Unknown	Unknown	Periperal blood	CRC	RACE	G	ZPQ
SRR14667743	PRJNA732986	Unknown	Unknown	Intestine (tumor)	CRC	RACE	G	ZPQ
SRR14667744	PRJNA732986	Unknown	Unknown	Periperal blood	CRC	RACE	G	DYS
SRR14667745	PRJNA732986	Unknown	Unknown	Periperal blood	CRC	RACE	G	LMZ
SRR14667746	PRJNA732986	Unknown	Unknown	Intestine (tumor)	CRC	RACE	G	LMZ
SRR14667747	PRJNA732986	Unknown	Unknown	Periperal blood	CRC	RACE	G	WXY
SRR14667748	PRJNA732986	Unknown	Unknown	Intestine (normal)	CRC	RACE	G	WXY
ERR2567178	PRJEB26509	Unknown	Unknown	Periperal blood	Healthy	RACE	M	PRJEB26509-S1
ERR2567179	PRJEB26509	Unknown	Unknown	Periperal blood	Unknown	RACE	M	PRJEB26509-S2
ERR2567180	PRJEB26509	Unknown	Unknown	Periperal blood	Unknown	RACE	M	PRJEB26509-S3
ERR2567181	PRJEB26509	Unknown	Unknown	Periperal blood	Unknown	RACE	M	PRJEB26509-S4
ERR2567182	PRJEB26509	Unknown	Unknown	Periperal blood	Healthy	RACE	M	PRJEB26509-S5
ERR2567183	PRJEB26509	Unknown	Unknown	Periperal blood	Healthy	RACE	M	PRJEB26509-S6
ERR2567184	PRJEB26509	Unknown	Unknown	Periperal blood	Celiac disease	RACE	M	PRJEB26509-S7
ERR2567185	PRJEB26509	Unknown	Unknown	Periperal blood	Unknown	RACE	M	PRJEB26509-S8
ERR2567186	PRJEB26509	Unknown	Unknown	Periperal blood	Unknown	RACE	M	PRJEB26509-S9
ERR2567187	PRJEB26509	Unknown	Unknown	Periperal blood	Unknown	RACE	M	PRJEB26509-S10
ERR2567188	PRJEB26509	Unknown	Unknown	Periperal blood	Unknown	RACE	M	PRJEB26509-S11
ERR2567189	PRJEB26509	Unknown	Unknown	Periperal blood	Unknown	RACE	M	PRJEB26509-S12
ERR2567190	PRJEB26509	Unknown	Unknown	Periperal blood	Unknown	RACE	M	PRJEB26509-S13
ERR2567191	PRJEB26509	Unknown	Unknown	Periperal blood	Unknown	RACE	M	PRJEB26509-S14
ERR2567192	PRJEB26509	Unknown	Unknown	Periperal blood	Unknown	RACE	M	PRJEB26509-S15
ERR2567193	PRJEB26509	Unknown	Unknown	Periperal blood	Celiac disease	RACE	M	PRJEB26509-S16
ERR2567194	PRJEB26509	Unknown	Unknown	Periperal blood	Healthy	RACE	M	PRJEB26509-S17
ERR2567195	PRJEB26509	Unknown	Unknown	Periperal blood	Celiac disease	RACE	M	PRJEB26509-S18
ERR2567197	PRJEB26509	Unknown	Unknown	Periperal blood	Celiac disease	RACE	M	PRJEB26509-S20
ERR2567200	PRJEB26509	Unknown	Unknown	Periperal blood	Unknown	RACE	M	PRJEB26509-S23
ERR2567201	PRJEB26509	Unknown	Unknown	Periperal blood	Celiac disease	RACE	M	PRJEB26509-S24
ERR2567202	PRJEB26509	Unknown	Unknown	Periperal blood	Unknown	RACE	M	PRJEB26509-S25
ERR2567203	PRJEB26509	Unknown	Unknown	Periperal blood	Unknown	RACE	M	PRJEB26509-S26
ERR2567204	PRJEB26509	Unknown	Unknown	Periperal blood	Unknown	RACE	M	PRJEB26509-S27
ERR2567205	PRJEB26509	Unknown	Unknown	Periperal blood	Unknown	RACE	M	PRJEB26509-S28
ERR2567206	PRJEB26509	Unknown	Unknown	Periperal blood	Healthy	RACE	M	PRJEB26509-S29
ERR2567207	PRJEB26509	Unknown	Unknown	Periperal blood	Healthy	RACE	M	PRJEB26509-S30
ERR2567209	PRJEB26509	Unknown	Unknown	Periperal blood	Healthy	RACE	M	PRJEB26509-S32
ERR2567210	PRJEB26509	Unknown	Unknown	Periperal blood	Unknown	RACE	M	PRJEB26509-S33
ERR2567212	PRJEB26509	Unknown	Unknown	Periperal blood	Unknown	RACE	M	PRJEB26509-S35
ERR2567213	PRJEB26509	Unknown	Unknown	Periperal blood	Unknown	RACE	M	PRJEB26509-S36
ERR2567214	PRJEB26509	Unknown	Unknown	Periperal blood	Healthy	RACE	M	PRJEB26509-S37
ERR2567217	PRJEB26509	Unknown	Unknown	Periperal blood	Unknown	RACE	M	PRJEB26509-S40
ERR2567227	PRJEB26509	Unknown	Unknown	Periperal blood	Unknown	RACE	M	PRJEB26509-S50
ERR2567230	PRJEB26509	Unknown	Unknown	Periperal blood	Unknown	RACE	M	PRJEB26509-S53
ERR2567231	PRJEB26509	Unknown	Unknown	Periperal blood	Unknown	RACE	M	PRJEB26509-S54
ERR2567232	PRJEB26509	Unknown	Unknown	Periperal blood	Unknown	RACE	M	PRJEB26509-S55
ERR2567233	PRJEB26509	Unknown	Unknown	Periperal blood	Unknown	RACE	M	PRJEB26509-S56
ERR2567234	PRJEB26509	Unknown	Unknown	Periperal blood	Celiac disease	RACE	M	PRJEB26509-S57
ERR2567238	PRJEB26509	Unknown	Unknown	Periperal blood	Celiac disease	RACE	M	PRJEB26509-S61
ERR2567240	PRJEB26509	Unknown	Unknown	Periperal blood	Unknown	RACE	M	PRJEB26509-S63
ERR2567241	PRJEB26509	Unknown	Unknown	Periperal blood	Unknown	RACE	M	PRJEB26509-S64
ERR2567243	PRJEB26509	Unknown	Unknown	Periperal blood	Healthy	RACE	M	PRJEB26509-S66
ERR2567244	PRJEB26509	Unknown	Unknown	Periperal blood	Unknown	RACE	M	PRJEB26509-S67
ERR2567245	PRJEB26509	Unknown	Unknown	Periperal blood	Healthy	RACE	M	PRJEB26509-S68
ERR2567246	PRJEB26509	Unknown	Unknown	Periperal blood	Unknown	RACE	M	PRJEB26509-S69
ERR2567247	PRJEB26509	Unknown	Unknown	Periperal blood	Unknown	RACE	M	PRJEB26509-S70
ERR2567250	PRJEB26509	Unknown	Unknown	Periperal blood	Unknown	RACE	M	PRJEB26509-S73
ERR2567251	PRJEB26509	Unknown	Unknown	Periperal blood	Healthy	RACE	M	PRJEB26509-S74
ERR2567252	PRJEB26509	Unknown	Unknown	Periperal blood	Unknown	RACE	M	PRJEB26509-S75
ERR2567253	PRJEB26509	Unknown	Unknown	Periperal blood	Unknown	RACE	M	PRJEB26509-S76
ERR2567254	PRJEB26509	Unknown	Unknown	Periperal blood	Celiac disease	RACE	M	PRJEB26509-S77
ERR2567255	PRJEB26509	Unknown	Unknown	Periperal blood	Unknown	RACE	M	PRJEB26509-S78
ERR2567256	PRJEB26509	Unknown	Unknown	Periperal blood	Celiac disease	RACE	M	PRJEB26509-S79
ERR2567257	PRJEB26509	Unknown	Unknown	Periperal blood	Unknown	RACE	M	PRJEB26509-S80
ERR2567259	PRJEB26509	Unknown	Unknown	Periperal blood	Healthy	RACE	M	PRJEB26509-S82
ERR2567260	PRJEB26509	Unknown	Unknown	Periperal blood	Healthy	RACE	M	PRJEB26509-S83
ERR2567261	PRJEB26509	Unknown	Unknown	Periperal blood	Celiac disease	RACE	M	PRJEB26509-S84
ERR2567262	PRJEB26509	Unknown	Unknown	Periperal blood	Unknown	RACE	M	PRJEB26509-S85
ERR2567263	PRJEB26509	Unknown	Unknown	Periperal blood	Unknown	RACE	M	PRJEB26509-S86
ERR2567264	PRJEB26509	Unknown	Unknown	Periperal blood	Unknown	RACE	M	PRJEB26509-S87
ERR2567265	PRJEB26509	Unknown	Unknown	Periperal blood	Unknown	RACE	M	PRJEB26509-S88
ERR2567266	PRJEB26509	Unknown	Unknown	Periperal blood	Unknown	RACE	M	PRJEB26509-S89
ERR2567267	PRJEB26509	Unknown	Unknown	Periperal blood	Healthy	RACE	M	PRJEB26509-S90
ERR2567269	PRJEB26509	Unknown	Unknown	Periperal blood	Celiac disease	RACE	M	PRJEB26509-S92
ERR2567270	PRJEB26509	Unknown	Unknown	Periperal blood	Celiac disease	RACE	M	PRJEB26509-S93
ERR2567272	PRJEB26509	Unknown	Unknown	Periperal blood	Unknown	RACE	M	PRJEB26509-S95
ERR2567273	PRJEB26509	Unknown	Unknown	Periperal blood	Unknown	RACE	M	PRJEB26509-S96
ERR2567274	PRJEB26509	Unknown	Unknown	Periperal blood	Unknown	RACE	M	PRJEB26509-S97
ERR2567277	PRJEB26509	Unknown	Unknown	Periperal blood	Unknown	RACE	M	PRJEB26509-S100
SRR14667772	PRJNA732986	Unknown	Unknown	Bone marrow	GvHD	RACE	G	GvHD_donor_00001
SRR14667771	PRJNA732986	Unknown	Unknown	Periperal blood	GvHD	RACE	G	GvHD_donor_00001
SRR14667770	PRJNA732986	Unknown	Unknown	Periperal blood	GvHD	RACE	G	GvHD_donor_00002
SRR10102214	PRJNA564936	Unknown	Male	Periperal blood	Influenza	RACE	G	H7N9_donor_00001
SRR10102213	PRJNA564936	68	Male	Periperal blood	Influenza	RACE	G	H7N9_donor_00002
SRR10102102	PRJNA564936	68	Male	Periperal blood	Influenza	RACE	G	H7N9_donor_00002
SRR10102037	PRJNA564936	79	Male	Periperal blood	Influenza	RACE	G	H7N9_donor_00003
SRR10102026	PRJNA564936	Unknown	Male	Periperal blood	Influenza	RACE	G	H7N9_donor_00001
SRR10101991	PRJNA564936	Unknown	Unknown	Periperal blood	Influenza	RACE	G	H7N9_donor_00004
SRR10101980	PRJNA564936	68	Male	Periperal blood	Influenza	RACE	G	H7N9_donor_00002
SRR10101969	PRJNA564936	79	Male	Periperal blood	Influenza	RACE	G	H7N9_donor_00003
SRR10102229	PRJNA564936	68	Male	Periperal blood	Influenza	RACE	G	H7N9_donor_00002
SRR10102218	PRJNA564936	Unknown	Male	Periperal blood	Influenza	RACE	G	H7N9_donor_00001
SRR10102146	PRJNA564936	41	Male	Periperal blood	HBV	RACE	G	A16
SRR10102135	PRJNA564936	21	Male	Periperal blood	HBV	RACE	G	A120
SRR10102113	PRJNA564936	65	Male	Periperal blood	HBV	RACE	G	A160
SRR10102090	PRJNA564936	56	Male	Periperal blood	HBV	RACE	G	A131
SRR10102079	PRJNA564936	63	Female	Periperal blood	HBV	RACE	G	A159
SRR10102068	PRJNA564936	65	Male	Periperal blood	HBV	RACE	G	A160
SRR10102057	PRJNA564936	52	Male	Periperal blood	HBV	RACE	G	A161
SRR10102015	PRJNA564936	38	Male	Periperal blood	HBV	RACE	G	A182
SRR10101993	PRJNA564936	21	Male	Periperal blood	HBV	RACE	G	A120
SRR10102036	PRJNA564936	56	Male	Periperal blood	HBV	RACE	G	A131
SRR10102035	PRJNA564936	30	Male	Periperal blood	HBV	RACE	G	A180
SRR10102034	PRJNA564936	45	Male	Periperal blood	HBV	RACE	G	A203
SRR10102033	PRJNA564936	63	Male	Periperal blood	HBV	RACE	G	B34
SRR14667749	PRJNA732986	Unknown	Unknown	Periperal blood	HBV	RACE	G	270
SRR14667709	PRJNA732986	Unknown	Unknown	Periperal blood	HBV	RACE	G	343
SRR14667692	PRJNA732986	Unknown	Unknown	Periperal blood	HBV	RACE	G	343
SRR14667691	PRJNA732986	Unknown	Unknown	Periperal blood	HBV	RACE	G	430
SRR14667690	PRJNA732986	Unknown	Unknown	Periperal blood	HBV	RACE	G	270
SRR14667689	PRJNA732986	Unknown	Unknown	Periperal blood	HBV	RACE	G	430
SRR10102032	PRJNA564936	38	Female	Periperal blood	Healthy	RACE	G	H001
SRR10102031	PRJNA564936	42	Female	Periperal blood	Healthy	RACE	G	H002
SRR10102029	PRJNA564936	Unknown	Unknown	Periperal blood	Healthy	RACE	G	H004
SRR10102028	PRJNA564936	35	Female	Periperal blood	Healthy	RACE	G	H005
SRR10102027	PRJNA564936	36	Female	Periperal blood	Healthy	RACE	G	H006
SRR10102025	PRJNA564936	33	Female	Periperal blood	Healthy	RACE	G	H007
SRR10102024	PRJNA564936	44	Female	Periperal blood	Healthy	RACE	G	H008
SRR10102022	PRJNA564936	45	Female	Periperal blood	Healthy	RACE	G	H010
SRR10102020	PRJNA564936	50	Female	Periperal blood	Healthy	RACE	G	H012
SRR10102018	PRJNA564936	49	Female	Periperal blood	Healthy	RACE	G	H018
SRR10102016	PRJNA564936	34	Female	Periperal blood	Healthy	RACE	G	H022
SRR10101990	PRJNA564936	37	Female	Periperal blood	Healthy	RACE	G	H023
SRR10101989	PRJNA564936	37	Female	Periperal blood	Healthy	RACE	G	H024
SRR10101987	PRJNA564936	34	Female	Periperal blood	Healthy	RACE	G	H026
SRR10101986	PRJNA564936	37	Female	Periperal blood	Healthy	RACE	G	H027
SRR10101985	PRJNA564936	33	Female	Periperal blood	Healthy	RACE	G	H028
SRR10101982	PRJNA564936	34	Female	Periperal blood	Healthy	RACE	G	H031
SRR10101981	PRJNA564936	33	Female	Periperal blood	Healthy	RACE	G	H032
SRR10101979	PRJNA564936	36	Female	Periperal blood	Healthy	RACE	G	H034
SRR10101978	PRJNA564936	37	Female	Periperal blood	Healthy	RACE	G	H037
SRR10101977	PRJNA564936	49	Female	Periperal blood	Healthy	RACE	G	H038
SRR10101976	PRJNA564936	50	Female	Periperal blood	Healthy	RACE	G	H043
SRR10101972	PRJNA564936	35	Female	Periperal blood	Healthy	RACE	G	H047
SRR10101971	PRJNA564936	39	Female	Periperal blood	Healthy	RACE	G	H048
SRR10102237	PRJNA564936	21	Female	Periperal blood	Healthy	RACE	G	H053
SRR10102236	PRJNA564936	49	Female	Periperal blood	Healthy	RACE	G	H054
SRR10102234	PRJNA564936	53	Female	Periperal blood	Healthy	RACE	G	H056
SRR10102233	PRJNA564936	51	Female	Periperal blood	Healthy	RACE	G	H057
SRR10102230	PRJNA564936	37	Female	Periperal blood	Healthy	RACE	G	H060
SRR10102228	PRJNA564936	36	Female	Periperal blood	Healthy	RACE	G	H061
SRR10102227	PRJNA564936	36	Female	Periperal blood	Healthy	RACE	G	H062
SRR10102226	PRJNA564936	33	Female	Periperal blood	Healthy	RACE	G	H065
SRR10102225	PRJNA564936	37	Female	Periperal blood	Healthy	RACE	G	H066
SRR10102223	PRJNA564936	37	Female	Periperal blood	Healthy	RACE	G	H068
SRR10102222	PRJNA564936	35	Female	Periperal blood	Healthy	RACE	G	H069
SRR10102221	PRJNA564936	45	Female	Periperal blood	Healthy	RACE	G	H071
SRR10102220	PRJNA564936	46	Female	Periperal blood	Healthy	RACE	G	H072
SRR10102219	PRJNA564936	46	Female	Periperal blood	Healthy	RACE	G	H073
SRR10102217	PRJNA564936	47	Female	Periperal blood	Healthy	RACE	G	H074
SRR10102216	PRJNA564936	48	Female	Periperal blood	Healthy	RACE	G	H075
SRR10102215	PRJNA564936	47	Female	Periperal blood	Healthy	RACE	G	H077
SRR10102046	PRJNA564936	48	Female	Periperal blood	Healthy	RACE	G	H078
SRR10102045	PRJNA564936	48	Female	Periperal blood	Healthy	RACE	G	H079
SRR10102043	PRJNA564936	47	Female	Periperal blood	Healthy	RACE	G	H083
SRR10102042	PRJNA564936	45	Female	Periperal blood	Healthy	RACE	G	H084
SRR10102041	PRJNA564936	31	Female	Periperal blood	Healthy	RACE	G	H088
SRR10102211	PRJNA564936	50	Female	Periperal blood	Healthy	RACE	G	H090
SRR10102210	PRJNA564936	32	Female	Periperal blood	Healthy	RACE	G	H091
SRR10102209	PRJNA564936	35	Female	Periperal blood	Healthy	RACE	G	H092
SRR10102208	PRJNA564936	44	Female	Periperal blood	Healthy	RACE	G	H093
SRR10102207	PRJNA564936	Unknown	Unknown	Periperal blood	Healthy	RACE	G	H094
SRR10102206	PRJNA564936	37	Female	Periperal blood	Healthy	RACE	G	H095
SRR10102205	PRJNA564936	43	Female	Periperal blood	Healthy	RACE	G	H096
SRR10102204	PRJNA564936	43	Female	Periperal blood	Healthy	RACE	G	H101
SRR10102203	PRJNA564936	46	Female	Periperal blood	Healthy	RACE	G	H105
SRR10102202	PRJNA564936	46	Female	Periperal blood	Healthy	RACE	G	H106
SRR10102200	PRJNA564936	30	Female	Periperal blood	Healthy	RACE	G	H111
SRR10102199	PRJNA564936	30	Female	Periperal blood	Healthy	RACE	G	H113
SRR10102198	PRJNA564936	30	Female	Periperal blood	Healthy	RACE	G	H114
SRR10102197	PRJNA564936	71	Female	Periperal blood	Healthy	RACE	G	H115
SRR10102196	PRJNA564936	71	Female	Periperal blood	Healthy	RACE	G	H116
SRR10102195	PRJNA564936	5	Female	Periperal blood	Healthy	RACE	G	H119
SRR10102194	PRJNA564936	5	Female	Periperal blood	Healthy	RACE	G	H120
SRR10102192	PRJNA564936	43	Female	Periperal blood	Healthy	RACE	G	H122
SRR10102191	PRJNA564936	43	Female	Periperal blood	Healthy	RACE	G	H123
SRR10102189	PRJNA564936	70	Female	Periperal blood	Healthy	RACE	G	H125
SRR10102188	PRJNA564936	53	Female	Periperal blood	Healthy	RACE	G	H128
SRR10102186	PRJNA564936	42	Female	Periperal blood	Healthy	RACE	G	H130
SRR10102185	PRJNA564936	42	Female	Periperal blood	Healthy	RACE	G	H132
SRR10102184	PRJNA564936	5	Male	Periperal blood	Healthy	RACE	G	H143
SRR10102182	PRJNA564936	5	Female	Periperal blood	Healthy	RACE	G	H152
SRR10102181	PRJNA564936	5	Male	Periperal blood	Healthy	RACE	G	H153
SRR10102180	PRJNA564936	5	Male	Periperal blood	Healthy	RACE	G	H154
SRR10102178	PRJNA564936	5	Female	Periperal blood	Healthy	RACE	G	H158
SRR10102177	PRJNA564936	5	Female	Periperal blood	Healthy	RACE	G	H161
SRR10102176	PRJNA564936	5	Female	Periperal blood	Healthy	RACE	G	H162
SRR10102175	PRJNA564936	4	Female	Periperal blood	Healthy	RACE	G	H165
SRR10102174	PRJNA564936	4	Female	Periperal blood	Healthy	RACE	G	H166
SRR10102173	PRJNA564936	5	Female	Periperal blood	Healthy	RACE	G	H168
SRR10102172	PRJNA564936	4	Female	Periperal blood	Healthy	RACE	G	H169
SRR10102171	PRJNA564936	4	Male	Periperal blood	Healthy	RACE	G	H170
SRR10102169	PRJNA564936	4	Male	Periperal blood	Healthy	RACE	G	H173
SRR10102167	PRJNA564936	4	Male	Periperal blood	Healthy	RACE	G	H174
SRR10102165	PRJNA564936	4	Male	Periperal blood	Healthy	RACE	G	H176
SRR10102164	PRJNA564936	4	Male	Periperal blood	Healthy	RACE	G	H177
SRR10102163	PRJNA564936	4	Female	Periperal blood	Healthy	RACE	G	H178
SRR10102162	PRJNA564936	4	Male	Periperal blood	Healthy	RACE	G	H180
SRR10102160	PRJNA564936	5	Male	Periperal blood	Healthy	RACE	G	H183
SRR10102159	PRJNA564936	53	Female	Periperal blood	Healthy	RACE	G	H185
SRR10102158	PRJNA564936	53	Female	Periperal blood	Healthy	RACE	G	H186
SRR10102156	PRJNA564936	67	Male	Periperal blood	Healthy	RACE	G	H187
SRR10102155	PRJNA564936	6	Female	Periperal blood	Healthy	RACE	G	H189
SRR10102154	PRJNA564936	46	Female	Periperal blood	Healthy	RACE	G	H190
SRR10102153	PRJNA564936	46	Female	Periperal blood	Healthy	RACE	G	H192
SRR10102152	PRJNA564936	43	Female	Periperal blood	Healthy	RACE	G	H195
SRR10102151	PRJNA564936	57	Female	Periperal blood	Healthy	RACE	G	H203
SRR10102150	PRJNA564936	48	Male	Periperal blood	Healthy	RACE	G	H204
SRR10102149	PRJNA564936	62	Female	Periperal blood	Healthy	RACE	G	H205
SRR10102148	PRJNA564936	51	Female	Periperal blood	Healthy	RACE	G	H206
SRR10102143	PRJNA564936	60	Female	Periperal blood	Healthy	RACE	G	H215
SRR10102142	PRJNA564936	64	Female	Periperal blood	Healthy	RACE	G	H216
SRR10102140	PRJNA564936	48	Male	Periperal blood	Healthy	RACE	G	H221
SRR10102138	PRJNA564936	66	Male	Periperal blood	Healthy	RACE	G	H223
SRR10102137	PRJNA564936	65	Male	Periperal blood	Healthy	RACE	G	H224
SRR10102136	PRJNA564936	74	Female	Periperal blood	Healthy	RACE	G	H225
SRR10102133	PRJNA564936	51	Female	Periperal blood	Healthy	RACE	G	H227
SRR10102132	PRJNA564936	53	Male	Periperal blood	Healthy	RACE	G	H230
SRR10102131	PRJNA564936	47	Male	Periperal blood	Healthy	RACE	G	H231
SRR10102130	PRJNA564936	65	Male	Periperal blood	Healthy	RACE	G	H232
SRR10102129	PRJNA564936	44	Male	Periperal blood	Healthy	RACE	G	H233
SRR10102128	PRJNA564936	57	Male	Periperal blood	Healthy	RACE	G	H234
SRR10102127	PRJNA564936	42	Male	Periperal blood	Healthy	RACE	G	H236
SRR10102126	PRJNA564936	42	Female	Periperal blood	Healthy	RACE	G	H237
SRR10102125	PRJNA564936	38	Male	Periperal blood	Healthy	RACE	G	H238
SRR10102123	PRJNA564936	27	Female	Periperal blood	Healthy	RACE	G	H239
SRR10102121	PRJNA564936	67	Female	Periperal blood	Healthy	RACE	G	H247
SRR10102120	PRJNA564936	30	Male	Periperal blood	Healthy	RACE	G	H248
SRR10102119	PRJNA564936	36	Female	Periperal blood	Healthy	RACE	G	H249
SRR10102118	PRJNA564936	32	Male	Periperal blood	Healthy	RACE	G	H250
SRR10102116	PRJNA564936	66	Female	Periperal blood	Healthy	RACE	G	H253
SRR10102115	PRJNA564936	45	Female	Periperal blood	Healthy	RACE	G	H254
SRR10102114	PRJNA564936	73	Male	Periperal blood	Healthy	RACE	G	H255
SRR10102112	PRJNA564936	73	Female	Periperal blood	Healthy	RACE	G	H256
SRR10102111	PRJNA564936	47	Female	Periperal blood	Healthy	RACE	G	H258
SRR10102110	PRJNA564936	73	Female	Periperal blood	Healthy	RACE	G	H259
SRR10102109	PRJNA564936	48	Male	Periperal blood	Healthy	RACE	G	H260
SRR10102107	PRJNA564936	73	Male	Periperal blood	Healthy	RACE	G	H262
SRR10102106	PRJNA564936	73	Male	Periperal blood	Healthy	RACE	G	H264
SRR10102105	PRJNA564936	73	Male	Periperal blood	Healthy	RACE	G	H265
SRR10102104	PRJNA564936	74	Female	Periperal blood	Healthy	RACE	G	H266
SRR10102103	PRJNA564936	49	Male	Periperal blood	Healthy	RACE	G	H267
SRR10102099	PRJNA564936	28	Male	Periperal blood	Healthy	RACE	G	H269
SRR10102098	PRJNA564936	66	Male	Periperal blood	Healthy	RACE	G	H307
SRR10102097	PRJNA564936	30	Male	Periperal blood	Healthy	RACE	G	H314
SRR10102096	PRJNA564936	50	Male	Periperal blood	Healthy	RACE	G	H315
SRR10102095	PRJNA564936	53	Male	Periperal blood	Healthy	RACE	G	H318
SRR10102094	PRJNA564936	38	Male	Periperal blood	Healthy	RACE	G	H319
SRR10102093	PRJNA564936	42	Female	Periperal blood	Healthy	RACE	G	H320
SRR10102092	PRJNA564936	29	Male	Periperal blood	Healthy	RACE	G	H321
SRR10102091	PRJNA564936	51	Male	Periperal blood	Healthy	RACE	G	H322
SRR10102089	PRJNA564936	33	Male	Periperal blood	Healthy	RACE	G	H323
SRR10102086	PRJNA564936	32	Female	Periperal blood	Healthy	RACE	G	H326
SRR10102085	PRJNA564936	73	Female	Periperal blood	Healthy	RACE	G	H327
SRR10102084	PRJNA564936	59	Male	Periperal blood	Healthy	RACE	G	H329
SRR10102083	PRJNA564936	29	Male	Periperal blood	Healthy	RACE	G	H330
SRR10102082	PRJNA564936	43	Male	Periperal blood	Healthy	RACE	G	H331
SRR10102080	PRJNA564936	82	Female	Periperal blood	Healthy	RACE	G	H333
SRR10102078	PRJNA564936	41	Male	Periperal blood	Healthy	RACE	G	H334
SRR10102076	PRJNA564936	69	Male	Periperal blood	Healthy	RACE	G	H336
SRR10102074	PRJNA564936	34	Female	Periperal blood	Healthy	RACE	G	H338
SRR10102073	PRJNA564936	52	Male	Periperal blood	Healthy	RACE	G	H339
SRR10102071	PRJNA564936	30	Male	Periperal blood	Healthy	RACE	G	H341
SRR10102070	PRJNA564936	52	Female	Periperal blood	Healthy	RACE	G	H343
SRR10102069	PRJNA564936	41	Male	Periperal blood	Healthy	RACE	G	H344
SRR10102067	PRJNA564936	36	Male	Periperal blood	Healthy	RACE	G	H345
SRR10102066	PRJNA564936	73	Male	Periperal blood	Healthy	RACE	G	H346
SRR10102065	PRJNA564936	41	Male	Periperal blood	Healthy	RACE	G	H347
SRR10102064	PRJNA564936	73	Male	Periperal blood	Healthy	RACE	G	H348
SRR10102063	PRJNA564936	32	Male	Periperal blood	Healthy	RACE	G	H349
SRR10102062	PRJNA564936	73	Female	Periperal blood	Healthy	RACE	G	H350
SRR10102061	PRJNA564936	74	Female	Periperal blood	Healthy	RACE	G	H351
SRR10102059	PRJNA564936	36	Male	Periperal blood	Healthy	RACE	G	H353
SRR10102058	PRJNA564936	65	Male	Periperal blood	Healthy	RACE	G	H354
SRR10102056	PRJNA564936	77	Female	Periperal blood	Healthy	RACE	G	H355
SRR10102055	PRJNA564936	29	Female	Periperal blood	Healthy	RACE	G	H356
SRR10102054	PRJNA564936	Unknown	Unknown	Periperal blood	Healthy	RACE	G	H357
SRR10102052	PRJNA564936	38	Male	Periperal blood	Healthy	RACE	G	H319
SRR10102051	PRJNA564936	42	Female	Periperal blood	Healthy	RACE	G	H320
SRR10102050	PRJNA564936	27	Female	Periperal blood	Healthy	RACE	G	352
SRR10102049	PRJNA564936	29	Male	Periperal blood	Healthy	RACE	G	H321
SRR10102048	PRJNA564936	51	Male	Periperal blood	Healthy	RACE	G	H322
SRR10102047	PRJNA564936	33	Male	Periperal blood	Healthy	RACE	G	H323
SRR10102013	PRJNA564936	30	Male	Periperal blood	Healthy	RACE	G	359
SRR10102012	PRJNA564936	37	Female	Periperal blood	Healthy	RACE	G	360
SRR10102011	PRJNA564936	54	Male	Periperal blood	Healthy	RACE	G	H325
SRR10102009	PRJNA564936	73	Female	Periperal blood	Healthy	RACE	G	H327
SRR10102006	PRJNA564936	29	Male	Periperal blood	Healthy	RACE	G	H330
SRR10102005	PRJNA564936	43	Male	Periperal blood	Healthy	RACE	G	H331
SRR10102003	PRJNA564936	73	Female	Periperal blood	Healthy	RACE	G	H332
SRR10102002	PRJNA564936	41	Male	Periperal blood	Healthy	RACE	G	H334
SRR10102001	PRJNA564936	30	Male	Periperal blood	Healthy	RACE	G	H335
SRR10102000	PRJNA564936	25	Male	Periperal blood	Healthy	RACE	G	C29
SRR10101998	PRJNA564936	43	Female	Periperal blood	Healthy	RACE	G	C35
SRR10101997	PRJNA564936	27	Female	Periperal blood	Healthy	RACE	G	C37
SRR10101995	PRJNA564936	23	Female	Periperal blood	Healthy	RACE	G	C41
SRR10101994	PRJNA564936	24	Female	Periperal blood	Healthy	RACE	G	C42
SRR10101992	PRJNA564936	23	Male	Periperal blood	Healthy	RACE	G	C43
SRR10101967	PRJNA564936	23	Male	Periperal blood	Healthy	RACE	G	C46
SRR10101966	PRJNA564936	23	Male	Periperal blood	Healthy	RACE	G	C47
SRR10101963	PRJNA564936	23	Male	Periperal blood	Healthy	RACE	G	C50
SRR10101962	PRJNA564936	24	Male	Periperal blood	Healthy	RACE	G	C51
SRR10101960	PRJNA564936	26	Female	Periperal blood	Healthy	RACE	G	C20
SRR10102254	PRJNA564936	29	Male	Periperal blood	Healthy	RACE	G	C25
SRR10102252	PRJNA564936	33	Male	Periperal blood	Healthy	RACE	G	C26
SRR10102251	PRJNA564936	32	Female	Periperal blood	Healthy	RACE	G	C27
SRR10102250	PRJNA564936	25	Male	Periperal blood	Healthy	RACE	G	C28
SRR10102249	PRJNA564936	43	Female	Periperal blood	Healthy	RACE	G	C35
SRR10102248	PRJNA564936	27	Female	Periperal blood	Healthy	RACE	G	C37
SRR10102247	PRJNA564936	28	Female	Periperal blood	Healthy	RACE	G	C40
SRR10102246	PRJNA564936	22	Female	Periperal blood	Healthy	RACE	G	C48
SRR10102245	PRJNA564936	25	Male	Periperal blood	Healthy	RACE	G	C49
SRR14202755	PRJNA721013	47	Male	Periperal blood	Healthy	RACE	G	C13
SRR14202754	PRJNA721013	29	Male	Periperal blood	Healthy	RACE	G	C15
SRR14202753	PRJNA721013	31	Male	Periperal blood	Healthy	RACE	G	C16
SRR14667688	PRJNA732986	25	Male	Periperal blood	Healthy	RACE	G	C29
SRR14667687	PRJNA732986	37	Female	Periperal blood	Healthy	RACE	G	C32
SRR14667686	PRJNA732986	23	Female	Periperal blood	Healthy	RACE	G	C41
SRR14667685	PRJNA732986	24	Female	Periperal blood	Healthy	RACE	G	C42
SRR14667684	PRJNA732986	23	Male	Periperal blood	Healthy	RACE	G	C43
SRR14667682	PRJNA732986	24	Male	Periperal blood	Healthy	RACE	G	C51
SRR14202687	PRJNA721013	27	Female	Periperal blood	Healthy	RACE	G	SJ
SRR14202686	PRJNA721013	26	Male	Periperal blood	Healthy	RACE	G	WCR
SRR14202685	PRJNA721013	24	Female	Periperal blood	Healthy	RACE	G	HYL
SRR14202684	PRJNA721013	26	Female	Periperal blood	Healthy	RACE	G	YYY
SRR14202683	PRJNA721013	24	Male	Periperal blood	Healthy	RACE	G	WL
SRR14202682	PRJNA721013	23	Female	Periperal blood	Healthy	RACE	G	ZYY
SRR14202681	PRJNA721013	23	Male	Periperal blood	Healthy	RACE	G	DZA
SRR14202680	PRJNA721013	24	Female	Periperal blood	Healthy	RACE	G	YQQ
SRR14202679	PRJNA721013	24	Male	Periperal blood	Healthy	RACE	G	LLC
SRR14202677	PRJNA721013	25	Female	Periperal blood	Healthy	RACE	G	ZJM
SRR14202676	PRJNA721013	25	Female	Periperal blood	Healthy	RACE	G	HCM
SRR14202675	PRJNA721013	25	Male	Periperal blood	Healthy	RACE	G	FXQ
SRR14202674	PRJNA721013	24	Male	Periperal blood	Healthy	RACE	G	YZW
SRR14202673	PRJNA721013	23	Male	Periperal blood	Healthy	RACE	G	LWJ
SRR14202672	PRJNA721013	27	Male	Periperal blood	Healthy	RACE	G	CS
SRR14667681	PRJNA732986	23	Female	Periperal blood	Healthy	RACE	G	ZYF
SRR14202643	PRJNA721013	54	Female	Periperal blood	Healthy	RACE	G	H015
SRR14202642	PRJNA721013	32	Female	Periperal blood	Healthy	RACE	G	H016
SRR14202641	PRJNA721013	32	Female	Periperal blood	Healthy	RACE	G	H017
SRR14202640	PRJNA721013	53	Female	Periperal blood	Healthy	RACE	G	H019
SRR14202639	PRJNA721013	35	Female	Periperal blood	Healthy	RACE	G	H033
SRR14202638	PRJNA721013	45	Female	Periperal blood	Healthy	RACE	G	H040
SRR14202637	PRJNA721013	46	Female	Periperal blood	Healthy	RACE	G	H041
SRR14202636	PRJNA721013	38	Female	Periperal blood	Healthy	RACE	G	H063
SRR14202635	PRJNA721013	37	Female	Periperal blood	Healthy	RACE	G	H064
SRR14202633	PRJNA721013	25	Female	Periperal blood	Healthy	RACE	G	H081
SRR14202632	PRJNA721013	37	Female	Periperal blood	Healthy	RACE	G	H087
SRR14202631	PRJNA721013	62	Male	Periperal blood	Healthy	RACE	G	H109
SRR14202630	PRJNA721013	47	Female	Periperal blood	Healthy	RACE	G	H117
SRR14202629	PRJNA721013	47	Female	Periperal blood	Healthy	RACE	G	H118
SRR14202628	PRJNA721013	53	Female	Periperal blood	Healthy	RACE	G	H126
SRR14202627	PRJNA721013	53	Female	Periperal blood	Healthy	RACE	G	H127
SRR14202626	PRJNA721013	6	Female	Periperal blood	Healthy	RACE	G	H135
SRR14202625	PRJNA721013	5	Female	Periperal blood	Healthy	RACE	G	H139
SRR14202624	PRJNA721013	5	Male	Periperal blood	Healthy	RACE	G	H141
SRR14202622	PRJNA721013	5	Female	Periperal blood	Healthy	RACE	G	H144
SRR14202621	PRJNA721013	5	Male	Periperal blood	Healthy	RACE	G	H146
SRR14202620	PRJNA721013	5	Male	Periperal blood	Healthy	RACE	G	H147
SRR14202619	PRJNA721013	5	Female	Periperal blood	Healthy	RACE	G	H148
SRR14202618	PRJNA721013	5	Female	Periperal blood	Healthy	RACE	G	H149
SRR14202617	PRJNA721013	5	Male	Periperal blood	Healthy	RACE	G	H151
SRR14202616	PRJNA721013	5	Male	Periperal blood	Healthy	RACE	G	H156
SRR14202615	PRJNA721013	5	Female	Periperal blood	Healthy	RACE	G	H159
SRR14202614	PRJNA721013	5	Female	Periperal blood	Healthy	RACE	G	H160
SRR14202613	PRJNA721013	5	Male	Periperal blood	Healthy	RACE	G	H163
SRR14202611	PRJNA721013	5	Male	Periperal blood	Healthy	RACE	G	H164
SRR14202610	PRJNA721013	5	Male	Periperal blood	Healthy	RACE	G	H167
SRR14202609	PRJNA721013	4	Male	Periperal blood	Healthy	RACE	G	H171
SRR14202608	PRJNA721013	4	Female	Periperal blood	Healthy	RACE	G	H179
SRR14202607	PRJNA721013	63	Female	Periperal blood	Healthy	RACE	G	H201
SRR14202606	PRJNA721013	68	Male	Periperal blood	Healthy	RACE	G	H202
SRR14202605	PRJNA721013	55	Female	Periperal blood	Healthy	RACE	G	H207
SRR14202604	PRJNA721013	61	Female	Periperal blood	Healthy	RACE	G	H210
SRR14202603	PRJNA721013	52	Male	Periperal blood	Healthy	RACE	G	H211
SRR14202602	PRJNA721013	70	Male	Periperal blood	Healthy	RACE	G	H212
SRR14202600	PRJNA721013	68	Male	Periperal blood	Healthy	RACE	G	H213
SRR14202599	PRJNA721013	57	Female	Periperal blood	Healthy	RACE	G	H218
SRR14202598	PRJNA721013	41	Male	Periperal blood	Healthy	RACE	G	H219
SRR14202597	PRJNA721013	64	Female	Periperal blood	Healthy	RACE	G	H220
SRR14202595	PRJNA721013	29	Female	Periperal blood	Healthy	RACE	G	H235
SRR14202594	PRJNA721013	78	Male	Periperal blood	Healthy	RACE	G	H241
SRR14202593	PRJNA721013	60	Male	Periperal blood	Healthy	RACE	G	H242
SRR14202592	PRJNA721013	83	Female	Periperal blood	Healthy	RACE	G	H244
SRR14202591	PRJNA721013	37	Male	Periperal blood	Healthy	RACE	G	H257
SRR14202589	PRJNA721013	73	Male	Periperal blood	Healthy	RACE	G	H310
SRR14202588	PRJNA721013	55	Female	Periperal blood	Healthy	RACE	G	H312
SRR14202587	PRJNA721013	73	Female	Periperal blood	Healthy	RACE	G	H313
SRR14202586	PRJNA721013	30	Male	Periperal blood	Healthy	RACE	G	H316
SRR14202585	PRJNA721013	68	Male	Periperal blood	Healthy	RACE	G	H342
SRR10102244	PRJNA564936	35	Female	Periperal blood	Meningitis	RACE	G	CC
SRR14667680	PRJNA732986	27	Female	Periperal blood	Sore throat	RACE	G	FYL
SRR14667679	PRJNA732986	25	Female	Periperal blood	Chronic pharyngitis	RACE	G	LXF
SRR2558607	PRJNA297771	Unknown	Unknown	Periperal blood	Unknown	RACE	M	PRJNA297771-donor1
SRR2558608	PRJNA297771	Unknown	Unknown	Periperal blood	Unknown	RACE	M	PRJNA297771-donor2
SRR2558611	PRJNA297771	Unknown	Unknown	Periperal blood	Unknown	RACE	G	PRJNA297771-donor3
SRR2558612	PRJNA297771	Unknown	Unknown	Periperal blood	Unknown	RACE	M	PRJNA297771-donor3
SRR2905656	PRJNA300878	27	Female	Periperal blood	Healthy	RACE	M	PRJNA300878-TW01A
SRR2905661	PRJNA300878	27	Female	Periperal blood	Healthy	RACE	M	PRJNA300878-TW01B
SRR2905674	PRJNA300878	25	Female	Periperal blood	Healthy	RACE	M	PRJNA300878-TW02B
SRR2905680	PRJNA300878	24	Male	Periperal blood	Healthy	RACE	M	PRJNA300878-TW03A
SRR2905686	PRJNA300878	24	Male	Periperal blood	Healthy	RACE	M	PRJNA300878-TW03B
SRR2905692	PRJNA300878	22	Male	Periperal blood	Healthy	RACE	M	PRJNA300878-TW04A
SRR2905698	PRJNA300878	22	Male	Periperal blood	Healthy	RACE	M	PRJNA300878-TW04B
SRR2905709	PRJNA300878	27	Male	Periperal blood	Healthy	RACE	M	PRJNA300878-TW05B
SRR3192715	PRJNA297771	Unknown	Unknown	Periperal blood	Unknown	RACE	G	PRJNA297771-donor6
SRR4026008	PRJNA338795	33	Male	Periperal blood	Healthy	RACE	M	PRJNA338795-HD07
SRR4026010	PRJNA338795	31	Male	Periperal blood	Healthy	RACE	M	PRJNA338795-HD10
SRR4026011	PRJNA338795	31	Male	Periperal blood	Healthy	RACE	M	PRJNA338795-HD10
SRR4026018	PRJNA338795	31	Female	Periperal blood	Healthy	RACE	G	PRJNA338795-HD13
SRR4026021	PRJNA338795	31	Female	Periperal blood	Healthy	RACE	G	PRJNA338795-HD13
SRR4026025	PRJNA338795	31	Female	Periperal blood	Other	RACE	M	PRJNA338795-MK02
SRR4026030	PRJNA338795	33	Male	Periperal blood	Healthy	RACE	G	PRJNA338795-HD07
SRR4026031	PRJNA338795	51	Female	Periperal blood	Other	RACE	M	PRJNA338795-AR04
SRR4026032	PRJNA338795	51	Female	Periperal blood	Other	RACE	G	PRJNA338795-AR04
SRR4026035	PRJNA338795	28	Male	Periperal blood	Other	RACE	M	PRJNA338795-AR05
SRR4026037	PRJNA338795	51	Female	Periperal blood	Other	RACE	G	PRJNA338795-MK04
SRR4431765	PRJNA349143	32	Male	Periperal blood	Influenza	RACE	G	PRJNA349143-IB
SRR4431788	PRJNA349143	30	Male	Periperal blood	Influenza	RACE	M	PRJNA349143-FV
SRR4431790	PRJNA349143	30	Male	Periperal blood	Influenza	RACE	G	PRJNA349143-FV
SRR10102243	PRJNA564936	48	Male	Periperal blood	Car accident	RACE	G	carAcc_donor_00001
SRR10102241	PRJNA564936	48	Male	Periperal blood	Car accident	RACE	G	carAcc_donor_00001
SRR10102240	PRJNA564936	48	Male	Periperal blood	Car accident	RACE	G	carAcc_donor_00001
SRR14667678	PRJNA732986	48	Male	Periperal blood	Car accident	RACE	G	carAcc_donor_00001
SRR14667677	PRJNA732986	48	Male	Periperal blood	Car accident	RACE	G	carAcc_donor_00001
SRR1383456	PRJNA248475	80	Male	Other	Multiple sclerosis	Multiplex	G	PRJNA248475-M4
SRR1383457	PRJNA248475	63	Female	Other	Multiple sclerosis	Multiplex	G	PRJNA248475-M5
SRR1383458	PRJNA248475	63	Female	Other	Multiple sclerosis	Multiplex	G	PRJNA248475-M5
SRR1383468	PRJNA248475	63	Female	Other	Multiple sclerosis	Multiplex	G	PRJNA248475-M5
SRR1383470	PRJNA248475	63	Female	Other	Multiple sclerosis	Multiplex	G	PRJNA248475-M5
SRR1383475	PRJNA248475	53	Female	Other	Multiple sclerosis	Multiplex	G	PRJNA248475-M2
SRR1383476	PRJNA248475	53	Female	Other	Multiple sclerosis	Multiplex	G	PRJNA248475-M2
SRR1964796	PRJNA280743	Unknown	Female	Periperal blood	IgG4-RD	Multiplex	G	PRJNA-Emory-IGG4RD2
SRR1964798	PRJNA280743	Unknown	Female	Periperal blood	Pemphigus	Multiplex	G	PRJNA-Emory-PEM1
SRR2088756	PRJNA280743	Unknown	Unknown	Bone marrow	Healthy	Multiplex	G	PRJNA-Emory-HuBM310
SRR2088759	PRJNA280743	Unknown	Unknown	Bone marrow	Healthy	Multiplex	G	PRJNA-Emory-HuBM310
SRR2131175	PRJNA291102	32	Male	Periperal blood	Healthy	Multiplex	M	PRJNA291102-SHC1-3-1
SRR2131177	PRJNA291102	32	Male	Periperal blood	Healthy	Multiplex	M	PRJNA291102-SHC1-3-1
SRR3099049	PRJNA308566	25	Female	Periperal blood	HBV	Multiplex	G	PRJNA308566-2125
SRR3099056	PRJNA308566	33	Female	Periperal blood	HBV	Multiplex	G	PRJNA308566-2491
SRR3099057	PRJNA308566	33	Female	Periperal blood	HBV	Multiplex	G	PRJNA308566-2491
SRR3099058	PRJNA308566	33	Female	Periperal blood	HBV	Multiplex	G	PRJNA308566-2491
SRR3099059	PRJNA308566	33	Female	Periperal blood	HBV	Multiplex	G	PRJNA308566-2491
SRR3099060	PRJNA308566	33	Female	Periperal blood	HBV	Multiplex	G	PRJNA308566-2491
SRR3099061	PRJNA308566	25	Female	Periperal blood	HBV	Multiplex	G	PRJNA308566-2125
SRR3099066	PRJNA308566	20	Female	Periperal blood	HBV	Multiplex	G	PRJNA308566-2954
SRR3099073	PRJNA308566	25	Female	Periperal blood	HBV	Multiplex	G	PRJNA308566-2125
SRR3099076	PRJNA308566	20	Female	Periperal blood	HBV	Multiplex	G	PRJNA308566-2954
SRR3099077	PRJNA308566	20	Female	Periperal blood	HBV	Multiplex	G	PRJNA308566-2954
SRR3099078	PRJNA308566	20	Female	Periperal blood	HBV	Multiplex	G	PRJNA308566-2954
SRR3099079	PRJNA308566	20	Female	Periperal blood	HBV	Multiplex	G	PRJNA308566-2954
SRR3099084	PRJNA308566	25	Female	Periperal blood	HBV	Multiplex	G	PRJNA308566-2125
SRR3099086	PRJNA308566	22	Female	Periperal blood	HBV	Multiplex	G	PRJNA308566-2277
SRR3099091	PRJNA308566	22	Female	Periperal blood	HBV	Multiplex	G	PRJNA308566-2277
SRR3099093	PRJNA308566	22	Female	Periperal blood	HBV	Multiplex	G	PRJNA308566-2277
SRR3099095	PRJNA308566	22	Female	Periperal blood	HBV	Multiplex	G	PRJNA308566-2277
SRR3099097	PRJNA308566	22	Female	Periperal blood	HBV	Multiplex	G	PRJNA308566-2277
SRR3099098	PRJNA308566	22	Female	Periperal blood	HBV	Multiplex	G	PRJNA308566-2277
SRR3099099	PRJNA308566	25	Female	Periperal blood	HBV	Multiplex	G	PRJNA308566-2125
SRR3099102	PRJNA308566	28	Male	Periperal blood	HBV	Multiplex	G	PRJNA308566-2335
SRR3099103	PRJNA308566	28	Male	Periperal blood	HBV	Multiplex	G	PRJNA308566-2335
SRR3099109	PRJNA308566	28	Male	Periperal blood	HBV	Multiplex	G	PRJNA308566-2335
SRR3099112	PRJNA308566	28	Male	Periperal blood	HBV	Multiplex	G	PRJNA308566-2335
SRR3099114	PRJNA308566	28	Male	Periperal blood	HBV	Multiplex	G	PRJNA308566-2335
SRR3099115	PRJNA308566	28	Male	Periperal blood	HBV	Multiplex	G	PRJNA308566-2335
SRR3099117	PRJNA308566	28	Male	Periperal blood	HBV	Multiplex	G	PRJNA308566-2335
SRR3099118	PRJNA308566	28	Male	Periperal blood	HBV	Multiplex	G	PRJNA308566-2335
SRR3099126	PRJNA308566	38	Female	Periperal blood	HBV	Multiplex	G	PRJNA308566-2752
SRR3099127	PRJNA308566	25	Female	Periperal blood	HBV	Multiplex	G	PRJNA308566-2125
SRR3099128	PRJNA308566	38	Female	Periperal blood	HBV	Multiplex	G	PRJNA308566-2752
SRR3099130	PRJNA308566	38	Female	Periperal blood	HBV	Multiplex	G	PRJNA308566-2752
SRR3099133	PRJNA308566	38	Female	Periperal blood	HBV	Multiplex	G	PRJNA308566-2752
SRR3099134	PRJNA308566	38	Female	Periperal blood	HBV	Multiplex	G	PRJNA308566-2752
SRR3099135	PRJNA308566	38	Female	Periperal blood	HBV	Multiplex	G	PRJNA308566-2752
SRR3099136	PRJNA308566	38	Female	Periperal blood	HBV	Multiplex	G	PRJNA308566-2752
SRR3099137	PRJNA308566	24	Male	Periperal blood	Healthy	Multiplex	G	PRJNA308566-2083
SRR3099138	PRJNA308566	24	Male	Periperal blood	HBV	Multiplex	G	PRJNA308566-2083
SRR3099141	PRJNA308566	24	Male	Periperal blood	HBV	Multiplex	G	PRJNA308566-2083
SRR3099142	PRJNA308566	24	Male	Periperal blood	HBV	Multiplex	G	PRJNA308566-2083
SRR3099143	PRJNA308566	24	Male	Periperal blood	HBV	Multiplex	G	PRJNA308566-2083
SRR3099144	PRJNA308566	24	Male	Periperal blood	HBV	Multiplex	G	PRJNA308566-2083
SRR3099147	PRJNA308566	24	Male	Periperal blood	HBV	Multiplex	G	PRJNA308566-2083
SRR3099150	PRJNA308566	24	Male	Periperal blood	HBV	Multiplex	G	PRJNA308566-2083
SRR3099153	PRJNA308566	24	Male	Periperal blood	HBV	Multiplex	G	PRJNA308566-2083
SRR3099154	PRJNA308566	24	Male	Periperal blood	HBV	Multiplex	G	PRJNA308566-2083
SRR3099155	PRJNA308566	24	Male	Periperal blood	HBV	Multiplex	G	PRJNA308566-2083
SRR3099162	PRJNA308566	25	Female	Periperal blood	HBV	Multiplex	G	PRJNA308566-2125
SRR3099163	PRJNA308566	25	Male	Periperal blood	HBV	Multiplex	G	PRJNA308566-2492
SRR3099168	PRJNA308566	25	Male	Periperal blood	HBV	Multiplex	G	PRJNA308566-2492
SRR3099170	PRJNA308566	25	Male	Periperal blood	HBV	Multiplex	G	PRJNA308566-2492
SRR3099171	PRJNA308566	25	Male	Periperal blood	HBV	Multiplex	G	PRJNA308566-2492
SRR3099173	PRJNA308566	25	Female	Periperal blood	HBV	Multiplex	G	PRJNA308566-2125
SRR3099179	PRJNA308566	23	Female	Periperal blood	HBV	Multiplex	G	PRJNA308566-2624
SRR3099181	PRJNA308566	23	Female	Periperal blood	HBV	Multiplex	G	PRJNA308566-2624
SRR3099182	PRJNA308566	23	Female	Periperal blood	HBV	Multiplex	G	PRJNA308566-2624
SRR3099183	PRJNA308566	23	Female	Periperal blood	HBV	Multiplex	G	PRJNA308566-2624
SRR3099185	PRJNA308566	23	Female	Periperal blood	HBV	Multiplex	G	PRJNA308566-2624
SRR3099186	PRJNA308566	23	Female	Periperal blood	HBV	Multiplex	G	PRJNA308566-2624
SRR3099187	PRJNA308566	23	Female	Periperal blood	HBV	Multiplex	G	PRJNA308566-2624
SRR3099188	PRJNA308566	23	Female	Periperal blood	HBV	Multiplex	G	PRJNA308566-2624
SRR3099377	PRJNA308641	27	Female	Periperal blood	HBV	Multiplex	G	PRJNA308641-1032
SRR3099378	PRJNA308641	27	Female	Periperal blood	HBV	Multiplex	G	PRJNA308641-1032
SRR3099382	PRJNA308641	59	Female	Periperal blood	HBV	Multiplex	G	PRJNA308641-1848
SRR3099384	PRJNA308641	59	Female	Periperal blood	HBV	Multiplex	G	PRJNA308641-1848
SRR3099387	PRJNA308641	22	Male	Periperal blood	HBV	Multiplex	G	PRJNA308641-1212
SRR3099388	PRJNA308641	22	Male	Periperal blood	HBV	Multiplex	M	PRJNA308641-1212
SRR3099390	PRJNA308641	22	Male	Periperal blood	HBV	Multiplex	M	PRJNA308641-1212
SRR3099391	PRJNA308641	22	Male	Periperal blood	HBV	Multiplex	M	PRJNA308641-1212
SRR3099392	PRJNA308641	25	Female	Periperal blood	HBV	Multiplex	G	PRJNA308641-1614
SRR3099398	PRJNA308641	25	Female	Periperal blood	HBV	Multiplex	M	PRJNA308641-1614
SRR3099399	PRJNA308641	25	Female	Periperal blood	HBV	Multiplex	M	PRJNA308641-1614
SRR3099401	PRJNA308641	51	Female	Periperal blood	HBV	Multiplex	G	PRJNA308641-1368
SRR3099403	PRJNA308641	51	Female	Periperal blood	HBV	Multiplex	G	PRJNA308641-1368
SRR3099404	PRJNA308641	51	Female	Periperal blood	HBV	Multiplex	G	PRJNA308641-1368
SRR3099405	PRJNA308641	51	Female	Periperal blood	HBV	Multiplex	M	PRJNA308641-1368
SRR3099406	PRJNA308641	51	Female	Periperal blood	HBV	Multiplex	M	PRJNA308641-1368
SRR3099408	PRJNA308641	51	Female	Periperal blood	HBV	Multiplex	M	PRJNA308641-1368
SRR3099418	PRJNA308641	27	Female	Periperal blood	HBV	Multiplex	M	PRJNA308641-1032
SRR3099423	PRJNA308641	42	Female	Periperal blood	HBV	Multiplex	G	PRJNA308641-1066
SRR3099424	PRJNA308641	42	Female	Periperal blood	HBV	Multiplex	G	PRJNA308641-1066
SRR3099442	PRJNA308641	57	Female	Periperal blood	HBV	Multiplex	G	PRJNA308641-1070
SRR3099446	PRJNA308641	41	Female	Periperal blood	HBV	Multiplex	G	PRJNA308641-1380
SRR3099447	PRJNA308641	41	Female	Periperal blood	HBV	Multiplex	G	PRJNA308641-1380
SRR3099456	PRJNA308641	41	Female	Periperal blood	HBV	Multiplex	G	PRJNA308641-1380
SRR3099457	PRJNA308641	41	Female	Periperal blood	HBV	Multiplex	G	PRJNA308641-1380
SRR3099458	PRJNA308641	41	Female	Periperal blood	HBV	Multiplex	G	PRJNA308641-1380
SRR3099462	PRJNA308641	22	Male	Periperal blood	HBV	Multiplex	G	PRJNA308641-1212
SRR3099472	PRJNA308641	28	Male	Periperal blood	HBV	Multiplex	G	PRJNA308641-1776
SRR3099473	PRJNA308641	22	Male	Periperal blood	HBV	Multiplex	G	PRJNA308641-1212
SRR3099475	PRJNA308641	28	Male	Periperal blood	HBV	Multiplex	G	PRJNA308641-1776
SRR3099480	PRJNA308641	59	Female	Periperal blood	HBV	Multiplex	G	PRJNA308641-1848
SRR3099483	PRJNA308641	59	Female	Periperal blood	HBV	Multiplex	M	PRJNA308641-1848
SRR3620024	PRJNA324093	Unknown	Unknown	Periperal blood	Healthy	Multiplex	G	PRJNA324093-Dnr4
SRR3620026	PRJNA324093	Unknown	Unknown	Periperal blood	Influenza	Multiplex	G	PRJNA324093-Dnr4
SRR3620028	PRJNA324093	Unknown	Unknown	Periperal blood	Influenza	Multiplex	G	PRJNA324093-Dnr4
SRR3620029	PRJNA324093	Unknown	Unknown	Periperal blood	Influenza	Multiplex	G	PRJNA324093-Dnr4
SRR3620030	PRJNA324093	Unknown	Unknown	Periperal blood	Influenza	Multiplex	G	PRJNA324093-Dnr4
SRR3620034	PRJNA324093	Unknown	Unknown	Periperal blood	Healthy	Multiplex	M	PRJNA324093-Dnr5
SRR3620035	PRJNA324093	Unknown	Unknown	Periperal blood	Healthy	Multiplex	M	PRJNA324093-Dnr5
SRR3620036	PRJNA324093	Unknown	Unknown	Periperal blood	Healthy	Multiplex	M	PRJNA324093-Dnr4
SRR3620037	PRJNA324093	Unknown	Unknown	Periperal blood	Influenza	Multiplex	G	PRJNA324093-Dnr5
SRR3620038	PRJNA324093	Unknown	Unknown	Periperal blood	Influenza	Multiplex	G	PRJNA324093-Dnr5
SRR3620041	PRJNA324093	Unknown	Unknown	Periperal blood	Influenza	Multiplex	G	PRJNA324093-Dnr5
SRR3620042	PRJNA324093	Unknown	Unknown	Periperal blood	Influenza	Multiplex	G	PRJNA324093-Dnr5
SRR3620043	PRJNA324093	Unknown	Unknown	Periperal blood	Influenza	Multiplex	G	PRJNA324093-Dnr5
SRR3620044	PRJNA324093	Unknown	Unknown	Periperal blood	Influenza	Multiplex	G	PRJNA324093-Dnr5
SRR3620045	PRJNA324093	Unknown	Unknown	Periperal blood	Influenza	Multiplex	M	PRJNA324093-Dnr5
SRR3620048	PRJNA324093	Unknown	Unknown	Periperal blood	Influenza	Multiplex	G	PRJNA324093-Dnr5
SRR3620049	PRJNA324093	Unknown	Unknown	Periperal blood	Influenza	Multiplex	G	PRJNA324093-Dnr5
SRR3620053	PRJNA324093	Unknown	Unknown	Periperal blood	Healthy	Multiplex	M	PRJNA324093-Dnr6
SRR3620054	PRJNA324093	Unknown	Unknown	Periperal blood	Healthy	Multiplex	M	PRJNA324093-Dnr6
SRR3620055	PRJNA324093	Unknown	Unknown	Periperal blood	Influenza	Multiplex	G	PRJNA324093-Dnr6
SRR3620056	PRJNA324093	Unknown	Unknown	Periperal blood	Influenza	Multiplex	G	PRJNA324093-Dnr6
SRR3620058	PRJNA324093	Unknown	Unknown	Periperal blood	Influenza	Multiplex	G	PRJNA324093-Dnr4
SRR3620059	PRJNA324093	Unknown	Unknown	Periperal blood	Influenza	Multiplex	G	PRJNA324093-Dnr6
SRR3620060	PRJNA324093	Unknown	Unknown	Periperal blood	Influenza	Multiplex	G	PRJNA324093-Dnr6
SRR3620061	PRJNA324093	Unknown	Unknown	Periperal blood	Influenza	Multiplex	G	PRJNA324093-Dnr6
SRR3620062	PRJNA324093	Unknown	Unknown	Periperal blood	Influenza	Multiplex	G	PRJNA324093-Dnr6
SRR3620063	PRJNA324093	Unknown	Unknown	Periperal blood	Influenza	Multiplex	G	PRJNA324093-Dnr6
SRR3620064	PRJNA324093	Unknown	Unknown	Periperal blood	Influenza	Multiplex	M	PRJNA324093-Dnr6
SRR3620067	PRJNA324093	Unknown	Unknown	Periperal blood	Influenza	Multiplex	M	PRJNA324093-Dnr6
SRR3620075	PRJNA324093	Unknown	Unknown	Periperal blood	Influenza	Multiplex	G	PRJNA324093-Dnr8
SRR3620077	PRJNA324093	Unknown	Unknown	Periperal blood	Influenza	Multiplex	G	PRJNA324093-Dnr8
SRR3620078	PRJNA324093	Unknown	Unknown	Periperal blood	Influenza	Multiplex	G	PRJNA324093-Dnr8
SRR3620079	PRJNA324093	Unknown	Unknown	Periperal blood	Influenza	Multiplex	G	PRJNA324093-Dnr8
SRR3620082	PRJNA324093	Unknown	Unknown	Periperal blood	Influenza	Multiplex	G	PRJNA324093-Dnr8
SRR3620083	PRJNA324093	Unknown	Unknown	Periperal blood	Influenza	Multiplex	M	PRJNA324093-Dnr8
SRR3620084	PRJNA324093	Unknown	Unknown	Periperal blood	Influenza	Multiplex	G	PRJNA324093-Dnr8
SRR3620085	PRJNA324093	Unknown	Unknown	Periperal blood	Influenza	Multiplex	G	PRJNA324093-Dnr8
SRR3620086	PRJNA324093	Unknown	Unknown	Periperal blood	Influenza	Multiplex	M	PRJNA324093-Dnr8
SRR3620091	PRJNA324093	Unknown	Unknown	Periperal blood	Influenza	Multiplex	G	PRJNA324093-Dnr4
SRR3620093	PRJNA324093	Unknown	Unknown	Periperal blood	Influenza	Multiplex	G	PRJNA324093-Dnr155
SRR3620096	PRJNA324093	Unknown	Unknown	Periperal blood	Influenza	Multiplex	G	PRJNA324093-Dnr155
SRR3620102	PRJNA324093	Unknown	Unknown	Periperal blood	Influenza	Multiplex	G	PRJNA324093-Dnr4
SRR3620103	PRJNA324093	Unknown	Unknown	Periperal blood	Influenza	Multiplex	G	PRJNA324093-Dnr157
SRR3620105	PRJNA324093	Unknown	Unknown	Periperal blood	Influenza	Multiplex	G	PRJNA324093-Dnr157
SRR3620110	PRJNA324093	Unknown	Unknown	Periperal blood	Influenza	Multiplex	G	PRJNA324093-Dnr162
SRR3620114	PRJNA324093	Unknown	Unknown	Periperal blood	Influenza	Multiplex	G	PRJNA324093-Dnr162
SRR3620120	PRJNA324093	Unknown	Unknown	Periperal blood	Influenza	Multiplex	G	PRJNA324093-Dnr163
SRR3990823	PRJNA335949	Unknown	Unknown	Periperal blood	Meningitis	Multiplex	G	PRJNA335949-1001
SRR3990824	PRJNA335949	Unknown	Unknown	Periperal blood	Meningitis	Multiplex	M	PRJNA335949-1007
SRR3990825	PRJNA335949	Unknown	Unknown	Periperal blood	Meningitis	Multiplex	M	PRJNA335949-1007
SRR3990828	PRJNA335949	Unknown	Unknown	Periperal blood	Meningitis	Multiplex	G	PRJNA335949-1009
SRR3990830	PRJNA335949	Unknown	Unknown	Periperal blood	Meningitis	Multiplex	M	PRJNA335949-1009
SRR3990831	PRJNA335949	Unknown	Unknown	Periperal blood	Healthy	Multiplex	M	PRJNA335949-1009
SRR3990832	PRJNA335949	Unknown	Unknown	Periperal blood	Healthy	Multiplex	M	PRJNA335949-1009
SRR3990833	PRJNA335949	Unknown	Unknown	Periperal blood	Healthy	Multiplex	M	PRJNA335949-1009
SRR3990835	PRJNA335949	Unknown	Unknown	Periperal blood	Healthy	Multiplex	G	PRJNA335949-1009
SRR3990839	PRJNA335949	Unknown	Unknown	Periperal blood	Meningitis	Multiplex	M	PRJNA335949-1010
SRR3990840	PRJNA335949	Unknown	Unknown	Periperal blood	Meningitis	Multiplex	M	PRJNA335949-1010
SRR3990841	PRJNA335949	Unknown	Unknown	Periperal blood	Healthy	Multiplex	M	PRJNA335949-1010
SRR3990842	PRJNA335949	Unknown	Unknown	Periperal blood	Healthy	Multiplex	M	PRJNA335949-1010
SRR3990843	PRJNA335949	Unknown	Unknown	Periperal blood	Healthy	Multiplex	M	PRJNA335949-1010
SRR3990844	PRJNA335949	Unknown	Unknown	Periperal blood	Healthy	Multiplex	G	PRJNA335949-1010
SRR3990845	PRJNA335949	Unknown	Unknown	Periperal blood	Meningitis	Multiplex	M	PRJNA335949-1001
SRR3990846	PRJNA335949	Unknown	Unknown	Periperal blood	Meningitis	Multiplex	G	PRJNA335949-1010
SRR3990849	PRJNA335949	Unknown	Unknown	Periperal blood	Meningitis	Multiplex	M	PRJNA335949-1011
SRR3990851	PRJNA335949	Unknown	Unknown	Periperal blood	Healthy	Multiplex	M	PRJNA335949-1011
SRR3990852	PRJNA335949	Unknown	Unknown	Periperal blood	Healthy	Multiplex	M	PRJNA335949-1011
SRR3990853	PRJNA335949	Unknown	Unknown	Periperal blood	Healthy	Multiplex	M	PRJNA335949-1011
SRR3990854	PRJNA335949	Unknown	Unknown	Periperal blood	Healthy	Multiplex	G	PRJNA335949-1011
SRR3990855	PRJNA335949	Unknown	Unknown	Periperal blood	Meningitis	Multiplex	G	PRJNA335949-1011
SRR3990856	PRJNA335949	Unknown	Unknown	Periperal blood	Meningitis	Multiplex	M	PRJNA335949-1001
SRR3990870	PRJNA335949	Unknown	Unknown	Periperal blood	Meningitis	Multiplex	G	PRJNA335949-1014
SRR3990871	PRJNA335949	Unknown	Unknown	Periperal blood	Meningitis	Multiplex	M	PRJNA335949-1014
SRR3990872	PRJNA335949	Unknown	Unknown	Periperal blood	Meningitis	Multiplex	M	PRJNA335949-1014
SRR3990873	PRJNA335949	Unknown	Unknown	Periperal blood	Meningitis	Multiplex	M	PRJNA335949-1014
SRR3990874	PRJNA335949	Unknown	Unknown	Periperal blood	Meningitis	Multiplex	M	PRJNA335949-1014
SRR3990876	PRJNA335949	Unknown	Unknown	Periperal blood	Meningitis	Multiplex	G	PRJNA335949-1014
SRR3990877	PRJNA335949	Unknown	Unknown	Periperal blood	Meningitis	Multiplex	G	PRJNA335949-1014
SRR3990878	PRJNA335949	Unknown	Unknown	Periperal blood	Meningitis	Multiplex	G	PRJNA335949-1015
SRR3990879	PRJNA335949	Unknown	Unknown	Periperal blood	Meningitis	Multiplex	M	PRJNA335949-1001
SRR3990880	PRJNA335949	Unknown	Unknown	Periperal blood	Meningitis	Multiplex	G	PRJNA335949-1015
SRR3990881	PRJNA335949	Unknown	Unknown	Periperal blood	Meningitis	Multiplex	M	PRJNA335949-1015
SRR3990883	PRJNA335949	Unknown	Unknown	Periperal blood	Healthy	Multiplex	M	PRJNA335949-1015
SRR3990884	PRJNA335949	Unknown	Unknown	Periperal blood	Healthy	Multiplex	M	PRJNA335949-1015
SRR3990885	PRJNA335949	Unknown	Unknown	Periperal blood	Healthy	Multiplex	M	PRJNA335949-1015
SRR3990886	PRJNA335949	Unknown	Unknown	Periperal blood	Healthy	Multiplex	G	PRJNA335949-1015
SRR3990888	PRJNA335949	Unknown	Unknown	Periperal blood	Meningitis	Multiplex	G	PRJNA335949-1017
SRR3990889	PRJNA335949	Unknown	Unknown	Periperal blood	Meningitis	Multiplex	G	PRJNA335949-1017
SRR3990890	PRJNA335949	Unknown	Unknown	Periperal blood	Meningitis	Multiplex	M	PRJNA335949-1001
SRR3990891	PRJNA335949	Unknown	Unknown	Periperal blood	Meningitis	Multiplex	M	PRJNA335949-1017
SRR3990892	PRJNA335949	Unknown	Unknown	Periperal blood	Meningitis	Multiplex	M	PRJNA335949-1017
SRR3990893	PRJNA335949	Unknown	Unknown	Periperal blood	Healthy	Multiplex	M	PRJNA335949-1017
SRR3990894	PRJNA335949	Unknown	Unknown	Periperal blood	Healthy	Multiplex	M	PRJNA335949-1017
SRR3990895	PRJNA335949	Unknown	Unknown	Periperal blood	Healthy	Multiplex	M	PRJNA335949-1017
SRR3990897	PRJNA335949	Unknown	Unknown	Periperal blood	Meningitis	Multiplex	G	PRJNA335949-1017
SRR3990898	PRJNA335949	Unknown	Unknown	Periperal blood	Meningitis	Multiplex	G	PRJNA335949-1018
SRR3990899	PRJNA335949	Unknown	Unknown	Periperal blood	Meningitis	Multiplex	G	PRJNA335949-1018
SRR3990900	PRJNA335949	Unknown	Unknown	Periperal blood	Meningitis	Multiplex	M	PRJNA335949-1018
SRR3990901	PRJNA335949	Unknown	Unknown	Periperal blood	Meningitis	Multiplex	G	PRJNA335949-1001
SRR3990902	PRJNA335949	Unknown	Unknown	Periperal blood	Meningitis	Multiplex	M	PRJNA335949-1018
SRR3990903	PRJNA335949	Unknown	Unknown	Periperal blood	Meningitis	Multiplex	M	PRJNA335949-1018
SRR3990904	PRJNA335949	Unknown	Unknown	Periperal blood	Meningitis	Multiplex	M	PRJNA335949-1018
SRR3990905	PRJNA335949	Unknown	Unknown	Periperal blood	Meningitis	Multiplex	M	PRJNA335949-1018
SRR3990906	PRJNA335949	Unknown	Unknown	Periperal blood	Meningitis	Multiplex	G	PRJNA335949-1018
SRR3990907	PRJNA335949	Unknown	Unknown	Periperal blood	Meningitis	Multiplex	G	PRJNA335949-1018
SRR3990909	PRJNA335949	Unknown	Unknown	Periperal blood	Meningitis	Multiplex	G	PRJNA335949-1020
SRR3990910	PRJNA335949	Unknown	Unknown	Periperal blood	Meningitis	Multiplex	M	PRJNA335949-1020
SRR3990911	PRJNA335949	Unknown	Unknown	Periperal blood	Meningitis	Multiplex	M	PRJNA335949-1020
SRR3990912	PRJNA335949	Unknown	Unknown	Periperal blood	Meningitis	Multiplex	G	PRJNA335949-1001
SRR3990913	PRJNA335949	Unknown	Unknown	Periperal blood	Meningitis	Multiplex	M	PRJNA335949-1020
SRR3990914	PRJNA335949	Unknown	Unknown	Periperal blood	Meningitis	Multiplex	M	PRJNA335949-1020
SRR3990915	PRJNA335949	Unknown	Unknown	Periperal blood	Meningitis	Multiplex	M	PRJNA335949-1020
SRR3990917	PRJNA335949	Unknown	Unknown	Periperal blood	Meningitis	Multiplex	G	PRJNA335949-1020
SRR3992896	PRJNA336096	Unknown	Unknown	Periperal blood	Influenza	Multiplex	G	PRJNA336096-212
SRR3992905	PRJNA336096	Unknown	Unknown	Periperal blood	Influenza	Multiplex	G	PRJNA336096-330
SRR3992911	PRJNA336096	Unknown	Unknown	Periperal blood	Influenza	Multiplex	G	PRJNA336096-244
SRR3992915	PRJNA336096	Unknown	Unknown	Periperal blood	Influenza	Multiplex	G	PRJNA336096-216
SRR3992920	PRJNA336096	Unknown	Unknown	Periperal blood	Influenza	Multiplex	G	PRJNA336096-238
SRR3992922	PRJNA336096	Unknown	Unknown	Periperal blood	Influenza	Multiplex	G	PRJNA336096-247
SRR3992925	PRJNA336096	Unknown	Unknown	Periperal blood	Influenza	Multiplex	G	PRJNA336096-216
SRR3992928	PRJNA336096	Unknown	Unknown	Periperal blood	Influenza	Multiplex	G	PRJNA336096-210
SRR3992929	PRJNA336096	Unknown	Unknown	Periperal blood	Influenza	Multiplex	G	PRJNA336096-241
SRR3992931	PRJNA336096	Unknown	Unknown	Periperal blood	Influenza	Multiplex	G	PRJNA336096-223
SRR3992932	PRJNA336096	Unknown	Unknown	Periperal blood	Influenza	Multiplex	G	PRJNA336096-229
SRR3992936	PRJNA336096	Unknown	Unknown	Periperal blood	Influenza	Multiplex	G	PRJNA336096-314
SRR3992939	PRJNA336096	Unknown	Unknown	Periperal blood	Influenza	Multiplex	G	PRJNA336096-215
SRR3992940	PRJNA336096	Unknown	Unknown	Periperal blood	Influenza	Multiplex	G	PRJNA336096-246
SRR3992941	PRJNA336096	Unknown	Unknown	Periperal blood	Influenza	Multiplex	G	PRJNA336096-220
SRR3992942	PRJNA336096	Unknown	Unknown	Periperal blood	Influenza	Multiplex	G	PRJNA336096-226
SRR3992943	PRJNA336096	Unknown	Unknown	Periperal blood	Influenza	Multiplex	G	PRJNA336096-239
SRR3992945	PRJNA336096	Unknown	Unknown	Periperal blood	Influenza	Multiplex	G	PRJNA336096-328
SRR3992947	PRJNA336096	Unknown	Unknown	Periperal blood	Influenza	Multiplex	G	PRJNA336096-243
SRR3992948	PRJNA336096	Unknown	Unknown	Periperal blood	Influenza	Multiplex	G	PRJNA336096-318
SRR3992950	PRJNA336096	Unknown	Unknown	Periperal blood	Influenza	Multiplex	G	PRJNA336096-321
SRR3992951	PRJNA336096	Unknown	Unknown	Periperal blood	Influenza	Multiplex	G	PRJNA336096-330
SRR5063082	PRJNA355402	Unknown	Unknown	Intestine	Colonic tumors	Multiplex	G	PRJNA355402-donor_2
SRR5063087	PRJNA355402	Unknown	Unknown	Intestine	Colonic tumors	Multiplex	M	PRJNA355402-donor_3
SRR5063088	PRJNA355402	Unknown	Unknown	Intestine	Colonic tumors	Multiplex	G	PRJNA355402-donor_4
SRR5063089	PRJNA355402	Unknown	Unknown	Intestine	Colonic tumors	Multiplex	M	PRJNA355402-donor_1
SRR5063090	PRJNA355402	Unknown	Unknown	Intestine	Colonic tumors	Multiplex	M	PRJNA355402-donor_1
SRR5063091	PRJNA355402	Unknown	Unknown	Intestine	Colonic tumors	Multiplex	G	PRJNA355402-donor_4
SRR5063093	PRJNA355402	Unknown	Unknown	Intestine	Colonic tumors	Multiplex	G	PRJNA355402-donor_2
SRR5063094	PRJNA355402	Unknown	Unknown	Intestine	Colonic tumors	Multiplex	M	PRJNA355402-donor_3
SRR5063097	PRJNA355402	Unknown	Unknown	Intestine	Colonic tumors	Multiplex	M	PRJNA355402-donor_9
SRR5063102	PRJNA355402	Unknown	Unknown	Intestine	Colonic tumors	Multiplex	M	PRJNA355402-donor_3
SRR5063103	PRJNA355402	Unknown	Unknown	Intestine	Colonic tumors	Multiplex	M	PRJNA355402-donor_3
SRR5063104	PRJNA355402	Unknown	Unknown	Intestine	Colonic tumors	Multiplex	G	PRJNA355402-donor_1
SRR5063105	PRJNA355402	Unknown	Unknown	Intestine	Colonic tumors	Multiplex	M	PRJNA355402-donor_1
SRR5063110	PRJNA355402	Unknown	Unknown	Intestine	Colonic tumors	Multiplex	M	PRJNA355402-donor_4
SRR5063111	PRJNA355402	Unknown	Unknown	Intestine	Colonic tumors	Multiplex	M	PRJNA355402-donor_2
SRR5063112	PRJNA355402	Unknown	Unknown	Intestine	Colonic tumors	Multiplex	M	PRJNA355402-donor_4
SRR5063113	PRJNA355402	Unknown	Unknown	Intestine	Colonic tumors	Multiplex	M	PRJNA355402-donor_2
SRR5063115	PRJNA355402	Unknown	Unknown	Intestine	Colonic tumors	Multiplex	G	PRJNA355402-donor_2
SRR611801	PRJNA179099	Unknown	Unknown	Periperal blood	Unknown	Multiplex	M	PRJNA179099-BD-389
SRR611802	PRJNA179099	Unknown	Unknown	Periperal blood	Unknown	Multiplex	G	PRJNA179099-BD-397
SRR6336498	PRJNA420603	Unknown	Female	Other	EBOV	Multiplex	G	PRJNA420603-EBOV_vax_donor
