# Supplementary material for: Novel Allele Detection Tool Benchmark and Application With Antibody Repertoire Sequencing Dataset
Source: Front Immunol. 2021 Oct 26;12:739179. doi: 10.3389/fimmu.2021.739179 (PMC8576399; doi:10.3389/fimmu.2021.739179)
Supplement: Supplementary file 7 [file Table_6.xlsx]

## Sheet: Sheet1
Supplementary Table 6. Primer sequences used in this study
Name	Sequence
ZZH_human_RACE_Forward_NA_P1	ATCACGTCGGCAAAGCAGTGGTATCAACGCAGAG
ZZH_human_RACE_Forward_NA_P3	TTAGGCTCCCGAAAGCAGTGGTATCAACGCAGAG
ZZH_human_RACE_Forward_NA_P29	CAACTAGTGGCCAAGCAGTGGTATCAACGCAGAG
ZZH_human_NA_Reverse_M_N721	TACGCTGCTTGGGGCGGATGCACTCC
ZZH_human_NA_Reverse_M_N723	TAGCGCTCTTGGGGCGGATGCACTCC
ZZH_human_NA_Reverse_M_N726	CCTAAGACTTGGGGCGGATGCACTCC
ZZH_human_NA_Reverse_G_N721	TACGCTGCGGGGAAGACCGATGGGCCCTTGGTGG
ZZH_human_NA_Reverse_G_N723	TAGCGCTCGGGGAAGACCGATGGGCCCTTGGTGG
ZZH_human_NA_Reverse_G_N726	CCTAAGACGGGGAAGACCGATGGGCCCTTGGTGG
