# Supplementary material for: Novel Allele Detection Tool Benchmark and Application With Antibody Repertoire Sequencing Dataset
Source: Front Immunol. 2021 Oct 26;12:739179. doi: 10.3389/fimmu.2021.739179 (PMC8576399; doi:10.3389/fimmu.2021.739179)
Supplement: Supplementary file 9 [file Table_8.xlsx]

## Sheet: Sheet1
Supplementary Table 8. Antibody heavy chain V allele sequences from public resources
Index	ID	Source	Sequence
1	IGHV(II)-1-1*01	IMGT	CTGGGCCTGGACCCAGCAGCCCTCTGGGAAGGCGCTGGGGCACCTCAGCTCCAGGGGCAGCACACACTTCAGCCCAGCCTTTCTGGGCCAACTCTCCATCTGTAGAGACACATCCAAGGCCCAGTTATCCCTGCAGCTGAGCTCCGTGATGGCCAAGGGCAGGGCCGCACATTCCCGTGGGA
2	IGHV(II)-15-1*01	IMGT	GTTCTAGTAAAGCCCTCAGAGACCCTCTCCTTCACCTGTGCTGTCTCTGGATTTCCAATCATAACCAGTACTTCCTCCTGGAGCTGTATCTGCCAGCCCCCAGGGAAGAAGCTGAAGTGGGTCAGGTGTGTAGGTCACGAGGAAACACACAGTGCAACCCGCTTCTCAAGAGTCCAGTCACCACCTCCAGATCCACATTCAGAAAACAGTTTTTCCTACAGCTGAGCTACCCGCACAATGAGTAAACCACCATGGATTTTTATACAAAAGA
3	IGHV(II)-22-1*01	IMGT	GGCCTGGTGAAGCCCTCACAGATCCTCCCCCTGGCCTGTGGCATCTCTGCTTCTCCATTACAACCAGTGCTTCCTGCTGGAGCTGGATCCGTCACCCCCCGGGGAAGGGACTGGAGCGAATCAGGTGCACAGGTCATGAGGGAGTGCACAATCCAACCCACTCCTCAAGAGTCCAGTCACCATCTCCAGATCCACATCCAAAAAACAGTTTCTCCTACAGCTGAGCTACCTTAACAAGGAGTACACAACCATGATTTTTATACAAAAGA
4	IGHV(II)-22-1*02	IMGT	GGCCTGGTGAAGCCCTCACAGATCCTCCCCCTGGCCTGTGGCATCTCTGCTTCTTCATTACAACCAGTGCTTCCTGCTGGAGCTGGATCCGTCACCCCCCGGGGAAGGGACTGGAGCGAATCAGGTGCACAGGTCATGAGGGAGTGCACAATCCAACCCACTCCTCAAGAGTCCAGTCACCATCTCCAGATCCACATCCAAAAAACAGTTTCTCCTACAGCTGAGCTACCTTAACAAGGAGTACACAACCATGATTTTTATACAAAAGA
5	IGHV(II)-22-1D*01	IMGT	GGCCTGGTGAAGCCCTCACAGATCCTCCCCCTGGCCTGTGGCATCTCTGCTTCTCCATTACAACCAGTGCTTCCTGCTGGAGCTGGATCCGTCACCCCCCGGGGAAGGGACTGGAGCGAATCAGGTGCACAGGTCATGAGGGAGTGCACAATCCAACCCACTCCTCAAGAGTCCAGTCACCATCTCCAGATCCACATCCAAAAAACAGTTTCTCCTACAGCTGAGCTACCTTAACAAGGAGTACACAACCATGATTTTTATACAAAAGA
6	IGHV(II)-26-2*01	IMGT	CAGGTGCAGCTGCAGGAGTCAGGTCCAGGACCCATGAGGCCCTCAGACACTGCCCTCTGCCTGTGCTGTGTCTGGATTCTTTTTTTTACCATGGATATTATTTGAGATGAATCCACCATCCCGTGGGCAACAGGCTGGAATGGCTGGGGCACAGTTACTAGACTGGATCATCAAGGAATACACATCATGCACCCTCCACCCAGGTCCATGTCCCCATCAACAGTGACTCAACCAAGAGCCAGTTCTCTGTGAAGCTCAGCTCCATGACCACCTAGGACACGGCTGAGTATTACTGTGAAAGA
7	IGHV(II)-28-1*01	IMGT	GGCTTGAGACTCCTTGCAGACCCTCTCCTCACCTGCACTGTCTCTGGATTCCCCATCATAACCAGTGTTTCCTGCTAGAATTGTATCTGCTTGCCCCTAGAAGATGGACAGGAGTGGATCAGGTGCATGGGTTGTGAAGGGAGCACAAATTACAACCCACTGCTCAAGAGTCCATATCCAGATCCAAGAAACAGTTCTTACAGCTGAGCTCTGTGCCCAGTGAACACACAACTACGCATTTTTAAGCAAAAGA
8	IGHV(II)-28-1*02	IMGT	CTTGAGACGTCCTTGCAGACCCTCTCCCTCACCTGCACTGTCTCTGGATTCCCCATCATAACCAGTGTTTCCTGCTAGAATTGTATCTGCTTGCCCCTAGAAGATGGACAGGAGTGGATCAGGTGCATGGGTTGTGAAGGGAGCACAAATTACAACCCACTGCTCAAGAGTCCATATCCAGATCCAAGAAACAGTTCTTACAGCTGAGCTCTGTGCCCAGTGAACACACAACTACGCATTTTTAAGCAAAAGA
9	IGHV(II)-28-1*03	IMGT	CAACAACTATGTTTCTCAGCACACTTCTGGCTTGAGACGTCCTTGCAGACCCTCTCCCTCACCTGCACTGTCTCTGGATTCCCCATCATAACCAGTGTGTCCTGCTAGAATTGTATCTGCTTGCCCCTAGAAGATGGACAGGAGTGGATCAGGTGCATGGGTTGTGAAGGGAGCACAAATTACAACCCACTGCTCAAGAGTCCATATCCAGATCCAAGAAACAGTTCTTACAGCTGAGCTCTGTGCCCAGTGAACACACAACTACGCATTTTTAAGCAAAAGA
10	IGHV(II)-30-1*01	IMGT	AACAACTGTATTTCTCGGTGCACTCTTGGCCTGGTGAAGCCTTCACAGAACCTCTCCCTCACCTGTGCCATCTCTGCATTCTCCATCACAACCAGTGTTTCCTGCTGGAGCTGCATCCATCAGCGCCCCCATGGGAGGTACTGGAGTGGATCGGGTGCATAGGTCATGGAGGGAGCACAAATTACTCCCCTCTTCTCAAGAGTCCAGTCACCATCTCCAGATCCATGTCCAAAAAGTAGTTCTTCTTACAGCTGAACTATGTGAGGAACAAACACATAGCCATGTATTTTAGAGCAAAAGA
11	IGHV(II)-30-1*02	IMGT	AACAACTGTATTTCTCGGTGCACTCTTGGCCTGGTGAAGCCTTCACAGAACCTCTCCCTCACCTGTGCCATCTCTGCATTCTCCATCACAACCAGTGTTTCCTTCTGGAGCTGCATCCATCAGCGCCCCCATGGGAGGTACTGGAGTGGATCGGGTGCATAGGTCATGGAGGGAGCACAAATTACTCCCCTCTTCTCAAGAGTCCAGTCACCATCTCCAGATCCATGTCCAAAAAGTAGTTCTTCTTACAGCTGAACTATGTGAGGAACAAACACATAGCCATGTATTTTAGAGCAAAAGA
12	IGHV(II)-30-21*01	IMGT	GGACAACTGTGTTTCGCAGTGCACTTCTGGCTTGAGACATCCTCACAGACCCTCTCCCTCACCTGCACTGTCTCTGGATTCCCCATCATAACCAGTGTTTCCTTCTAGAATTGTATCTGCTTGCCCCTAGAAGATGGACAGGAGTGGATCAGGTGCATGGGTTGTGAAGGGAGCACAAATTACAACCCACTTCTCAAGAGTCCATATCCGGATCCAAGAAACAGTTCTTACAGCTGAGCTCTGTGCCCAGTGAACACACAACTACGCATTTTGAAGCAAAAGATGCAATGAAGGGCCTT
13	IGHV(II)-30-32*01	IMGT	AACAACTGTATTTCTCGGTGCACTCTTGGCCTGGTGAAGCCTTCACAGAACCTCTCCCTCACCTGTGCCATCTCTGCATTCTCCATCACAACCAGTGTTTCCTGCTGGAGCTGCATCCATCAGCGCCCCCATGGGAGGTACTGGAGTGGATCGGGTGCATAGGTCATGGAGGGAGCACAAATTACTCCCCTCTTCTCAAGAGTCCAGTCACCATCTCCAGATCCATGTCCAAAAAGTAGTTCTTCTTACAGCTGAACTATGTGAGGAACAAACACATAGCCATGTATTTTAGAGCAAAAGA
14	IGHV(II)-30-41*01	IMGT	CAACAACTATGTTTCTCAGCACACTTCTGGCTTGAGACGTCCTTGCAGACCCTCTCCCTCACCTGCACTGTCTCTGGATTCCCCATCATAACCAGTGTTTCCTGCTAGAATTGTATCTGCTTGCCCCTAGAAGATGGACAGGAGTGGATCAGGTGCATGGGTTGTGAAGGGAGCACAAATTACAACCCACTGCTCAAGAGTCCATATCCAGATCCAAGAAACAGTTCTTACAGCTGAGCTCTGTGCCCAGTGAACACACAACTACGCATTTTTAAGCAAAAGACGCAATGAAGGGCCTT
15	IGHV(II)-30-51*01	IMGT	AACAACTGTATTTCTCGGTGCACTCTTGGCCTGGTGAAGCCTTCACAGAACCTCTCCCTCACCTGTGCCATCTCTGCATTCTCCATCACAACCAGTGTTTCCTGCTGGAGCTGCATCCATCAGCGCCCCCATGGGAGGTACTGGAGTGGATCGGGTGCATAGGTCATGGAGGGAGCACAAATTACTCCCCTCTTCTCAAGAGTCCAGTCACCATCTCCAGATCCATGTCCAAAAAGTAGTTCTTCTTACAGCTGAACTATGTGAGGAACAAACACATAGCCATGTATTTTAGAGCAAAAGA
16	IGHV(II)-30-51*02	IMGT	AACAACTGTATTTCTCGGTGCACTCTTGGCCTGGTGAAGCCTTCACAGAACCTCTCCCTCACCTGTGCCATCTCTGCATTCTCCATCACAACCAGTGTTTCCTTCTGGAGCTGCATCCATCAGCGCCCCCATGGGAGGTACTGGAGTGGATCGGGTGCATAGGTCATGGAGGGAGCACAAATTACTCCCCTCTTCTCAAGAGTCCAGTCACCATCTCCAGATCCATGTCCAAAAAGTACTTCTTCTTACAGGTGAACTATGTGAGCAACAAACACATAGCCATGTATTTTAGAGCAAAAGA
17	IGHV(II)-31-1*01	IMGT	TCACAGACCCTCTCCCTCACCTGCACTGTCTCTGGATTCCCCATCATAACCAGTGTGTCCTGCTAGAATTGTATCTGCTTGCCCCTAGAAGATGGACAGGAGTGGATCAGGTTCATGGGTTGTAAAGGGAGCAAAAATTACATCCCACTTCTCAAGAGTCCATATCCAGATCCAAGAAACAGTTCTTACAGCTGAGCTCTGTGCCCAGTGAACACACAACTACACATTTTGAAGCAAAAGACGCAATGAAGGGCCTT
18	IGHV(II)-33-1*01	IMGT	AACAACTGTATTTCTCGGTGCACTCTTGGCCTGGTGAAGCCTTCACAGAACCTCTCCCTCACCTGTGCCATCTCTGCATTCTCCATCACAACCAGTGTTTCCTTCTGGAGCTGCATCCATCAGCGCCCCCATGGGAGGTACTGGAGTGGATCGGGTGCATAGGTCATGGAGGGAGCACAGATTACTCCCCTCTTCTCAAGAGTCCAGTCACCATCTCCAGATCCATGTCCAAAAAGTACTTCTTCTTACAGGTGAACTATGTGAGCAACAAACACATAGCCATGTATTTTAGAGCAAAAGA
19	IGHV(II)-40-1*01	IMGT	AGCCTGGTGAAGCCCTTGCAAACCCCCTCACTCACCTGTGCTGCCTCTGGATTCTCTGTCACAATCAGTGCTTCCTG
20	IGHV(II)-43-1*01	IMGT	TCTGGATTCCCCAACAGAACCAGTGCTTCCTGCTGGAGCTGGATCCATCAGCCCCCAGGGAAGGGATGGAGTGGGTCAGGTGCACAGGTCATGAAGGGAGCACAAATTCTAACCCACTCCTCAAGAGTCCAGTCACCACCTCCAGATCTATGTCCAAAAACAGCTCTTCGTATGGCTGAGTGACATTAGCAACAAGCACACAGCCATGT
21	IGHV(II)-43-1*02	IMGT	TCTGGATTCCCCAACAGAACCAGTGCTTCCTGCTGGAGCTGGATCCATCAGCCCCCAGGGAAGGGACTGGAGTGGGTCAGGTGCACAGGTCATGAAGGGAGCACAAATTCTAACCCACTCCTCAAGAGTCCAGTCACCACCTCCAGATCTATGTCCAAAAACAGCTCTTCGTATGGCTGAGTGACATTAGCAACAAGCACACAGCCATGT
22	IGHV(II)-43-1D*01	IMGT	TCTGGATTCCCCAACAGAACCAGTGCTTCCTGCTGGAGCTGGATCCATCAGCCCCCAGGGAAGGGACTGGAGTGGGTCAGGTGCACAGGTCATGAAGGGAGCACAAATTCTAACCCACTCCTCAAGAGTCCAGTCACCACCTCCAGATCTATGTCCAAAAACAGCTCTTCGTATGGCTGAGTGACATTAGCAACAAGCACACAACCATGT
23	IGHV(II)-43-1D*02	IMGT	TCTGGATTCCCCAACAGAACCAGTGCTTCCTGCTGGAGCTGGATCCATCAGCCCCCAGGGAAGGGACTGGAGTGGGTCAGGTGCACAGGTCATGAAGGGAGCACAAATTCTAACCCACTCCTCAAGAGTCCAGTCACCACCTCCAGATCTATGTCCAAAAACAGCTCTTCGTATGGCTGAGTGACATTAGCAAGAAGCACACAACCATGT
24	IGHV(II)-44-2*01	IMGT	CTCTTCCTCACATGCCCCATTTCTGGGTTGTCCATCCCAACCAACAGTTACTGCTGGAGCTGAATCCACTAGCCCGCTTCCATGGGCTGTCAGGAACACATTGCAAGGGTGACACACACGATGATCCATCTCTGCAGAGCCAACTCTCCTTCTCCAGAGATTCATCCAAGAAACAATTTTGACTATACCTGAGCTCTGTGACATCTGAGGACATGGTTTGTATTACTGTGCAAGACA
25	IGHV(II)-46-1*01	IMGT	CAGGAGCAGCTGCAGGAGTCAGCCCTGGACCTGAATAGCACACACTTACCCTCTGCCTCACCTACACTGTTACTGGCCACTCCGTCACAACCAGTCCTTACTAGTGGACCTGGATCTGCCGGCTCTCAGGGAGGGGCTGCAATGGAT
26	IGHV(II)-49-1*01	IMGT	GCCGACATCTGTATTTCTCGTGCGTTCTTGGCCTGGCGAAGCCCTCACAGACCCTCTCCCTCATCTGTGCTGTCTCTGCTTCTCCATCACAACCAGTGCTTCCTGCTGGAGCTGGATCCCTCAGCTCCCCAGGGAAGGGACTGGAGTGAATCAGGTGCACAGGTCATGAGGGAGAACACAACGCAACCCACGCCTCAAGAGTCCAGTCACCATCTCCAGATCCACATCCAAAACACAGTTTCTTCTACAGCTGAGCTACCTGAGCAACGAGTACACAACCATGAATTTTTACACAAAAGA
27	IGHV(II)-51-2*01	IMGT	AACCACTGTGTTTCATGGTCATTTATTGGCCTGGTGAGGCCCTCACAGACCCCCTCCCTCACCTGTGCTGTCTCTGGATTCTCCATCACAACTAGTGCTTCCTGCTGGAGCTGGATCCGCCAGTCCTCAGTCAAGGGAGTGGATCAGGGCATAGGTCACGAGGGAGCACAAATTCTAACCCACTCCTCATGAGCTCAGTCACCATCTCCAGATCCACGTCCAAGAACCAAATTTTCTTTTAGCTGAGTTCTGTGACCAACAATGCCACAACCTTGTATTACTGTGAGAGG
28	IGHV(II)-53-1*01	IMGT	GCCAACAACTGTGTTTCTCAGTGCCCACTTGGCCTGGTGAAGCCCTCACAGACCCTCTCCCTCACCTGTGCTGTCTCTGGATTCCCCATCACAACCAGTGCTTCCTGCTGTAGCTGCATTCATAAACCCCCCAGGAAGGGACTGGAGTGAATCCAGTGCACAGGTCATGAGGGAGTGCACATTCCAACCCACTCCTCAAGAGTCCAGTCACCATCTCCAGATCCATGTCCAAAAAGCAGTTCTTCCTACAGCCGAGCTAAGTGAGTCACAAGCACACAGCCATGTATTTTTAACAAAAGA
29	IGHV(II)-53-1*02	IMGT	GCCAACAACTGTGTTTCTCAGTGCCCACTTGGCCTGGTGAAGCCCTCACAGACCCTCTCCCTCACCTGTGCTGTCTCTGGATTCCCCATCACAACCAGTGCTTCCTGCTGTAGCTGCATTCATAAACCCCCCAGGAAGGGACTGGAGTGAATCCGGTGCACAGGTCATGAGGGAGTGCACATTCCAACCCACTCCTCAAGAGTCCAGTCACCATCTCCAGATCCATGTCCAAAAAGCAGTTCTTCCTACAGCCGAGCTAAGTGAGCCGCAAGCACACAGCCATGTATTTTTAACAAAAGA
30	IGHV(II)-60-1*01	IMGT	GGCCTGGTGGAGCCCTCGCAGACCCTCTCCCTCACCTGTGCTGTCTCTGGATTTTCCATCACAACCAGTGTTTCCTGCTGGAGCTGGATCCACGAGTCCACATGGGAAGGACTGGAGTGGACCAGGCGCACACGTCATGAAGGGAGCAAAAATTCCCACCCACTCCTTATGAATCCAGTCACCATCTCCAAATTCGGGTCCAAAAAACACTTGTTTTTACAGTGGAGCTATGTGAGCAACAAGCTCACAGCCATGTTTTAAAGAAGAGA
31	IGHV(II)-60-1*02	IMGT	GGCTTGGTGGAGCCCTTGCAGACCCTCTCCCTCACCTGTGCTGTCTCTGGATTTTCCATCACAACCAGTGCTTCCTGCTGGAGCTGGATCCACGAGTCCACATGGGAAGGACTGGAGTGGATCAGGCGCACACATCATGAAGGGAGCAAAAATTCCCACCCACTCCTTATGAATCCAGTCACCATCTCCAAATTCGGGTCCAAAAAACACTTGTTTTTACAGTGGAGCTATGTGAGCAACAAGCTCACAGCCATGTTTTAAAGAAGAGA
32	IGHV(II)-62-1*01	IMGT	GGCCTGGTGAAGCCCCCAAAGACCCTCTCCCTCATGTGTGTCATCTCTGCATTCTCCATCACAACCAGTGCTTCCTCCTGGATCTGCATCCATCACCCCCTCTCTGGGAGGGAATGGAGTGGATTGGGTCCATAGATGATGAAGGGAGCACACATTACTCCCCTTTCCTCAAGAGTCCAGTCACCATCCCCAGATCCATGTCCAAAAACAGTTCTTCCTACAGCTGAGCTACATGAGCAACAATCACATAGCCATATATTTTTCAGCAATAGA
33	IGHV(II)-62-1*02	IMGT	GGCCTGGTGAAGCCCTCACAGACCCTCTCCCTCATGTGTGTCATCTCTGCATTCTCCATCACAACCAGTGCTTCCTCCTGGAGCTGCATCCATCAGCCCCTCTCTGGGAGGGAATGGAGTGGATTGGGTGCATAGGTCATGAAGGGAGCACACATTACTCCCCTTTCCTCAAGAGTCCAGTCACCATCCCCAGATCCATGTCCAAAAACAGTTCTTCCTACAGCTGAGCTACATGAGCAACAATCACATAGCCATATATTTTTAAGCAAAAGA
34	IGHV(II)-62-1*03	IMGT	GGCCTGGTGAAGCCCTCACAGACCCTCTCCCTCATGTGTGTCATCTCTGCATTCTCCATCACAACCAGTGCTTCCTCCTGGAGCTGCATCCATCAGCCCCTCTCTGGGAGGGAATGGAGTGGATTGGGTGCATAGGTGATGAAGGGAGCACACATTACTCCCCTTTCCTCAAGAGTCCAGTCACCATCCCCAGATCCATGTCCAAAAACAGTTCTTCCTACAGCTGAGCTACATGAGCAACAATCACATAGCCATATATTTTTAAGCAAAAGA
35	IGHV(II)-65-1*01	IMGT	GCCAACAACTGTGTTTCTCCTGCACTCTTGGGCTAGTGAAGCTCTCACAGACCCTCTCTCTCACCTGTGCTGTCTCTGCATTCTCCATCACAACCAGTGCTTCCTGCTGGAGCTGCATCCATCACCCCCCGCAAGGAAGGGACTGGAGCGAATCAGGTGCACAGGTCATGAGGGAGTGCACATTCCAACCCACTCCTCAAGAGTCCAGTCACTATCTCCAGATCCACATCCAAAAAACAGTGTTTCCTGTAGCTGAGCTACCTGAGCAACAAGTACACAACCATGAATTTTAATACAAAAGA
36	IGHV(II)-67-1*01	IMGT	AGGAGCAGCTACAGCAGTCATGCCTAGGTGTGAAGATCACACACTGACCTCACCCATGCTGTCTCTGGCCACTTCATCACAACCAATGCTTAATATTGGACGTGGATCTGCCAGTCCCCGGGGAATGGGTTGAATGGAT
37	IGHV(II)-74-1*01	IMGT	TTGGAGCAGCTACAGGAGTCAGGCCCAGACTAGAAGAGCCCACACTGACCTTCTGCATCACTTATGCTCTCTCTGGCCACTACATCACAAACAGTGCTTATGACTGGGCCTGAATCTGCCAGCCCAGGAAAGGGCTGGAATGGATGGGGTGCATTGGTAGTGATGGTGGGGGTCCTACTAGCCTGTGGCAAATGGAAGCATCTCTTTTTTATCAGACTGAATAATATTGTAGTGTTTTCTTATACCACATTTACTTCATCCCTTTGTGCATTAACACTTAGGTTGTTTTTAT
38	IGHV(II)-78-1*01	IMGT	TGGCCTGGTGAAGCCCTCACAGACCCTCTCCCTTACCTGCGCTGTGTCTGTGTTCCCCGTGATAACGAGGTCTTCCTGCTGAAGCTGGATCCATCAGCCCCCCAGGGAAGGGAATGGAGTGGATTGGGTGCATAGGTCATGAAGGGAGCACACATTACCACCCACTCCTCAAGTGTCCAGTCACCATCCCCAGATCCGTGTCCAAAAAAGCAGTTCTTCCTACAGCTGAGCTACATGAGCAACAAGCACATAGCCATGTATTTTTAAGCCAAAGA
39	IGHV(II)-78-1*02	IMGT	TGGCCTGGTGAAGCCCTCACAGACCCTCTCCCTTACCTGCGCTGTGTCTGTGTTCCCCATGATAACGAGGTCTTCCTGCTGAAGCTGGATCCATCAGCCCCCCAGGGAAGGGAATGGAGTGGATTGGGTGCATAGGTCATGAAGGGAGCACACATTACCACCCACTCCTCAAGTGTCCAGTCACCATCCCCAGATCCGTGTCCAAAAAAGCAGTTCTTCCTACAGCTGAGCTACATGAGCAACAAGCACATAGCCATGTATTTTTAAGCCAAAGA
40	IGHV(III)-11-1*01	IMGT	GTCCTGTGTGAAGTTTACTGATGGAGTCAGAGGGAGAAAGATTGTACAGCCCAGCGGTTCACTCAGCCACTCCTGCAAAGACTCTGGATCACCTTCACTGATTGCAGCATAAGCTTGGTCCAGCAGGCTCCAGGACCAGAGTTGGCGTGGGCAGCAACAGGGAGAAATTCAAGAGGAAGTTCTTACATGCACCCTTACGTGCACGGTCTCACTGAGATCTTTACTTCCTTTATCACGTTTGTTCTGTAAATCACAACGAATGGTGCATT
41	IGHV(III)-13-1*01	IMGT	GAAGTTAACTAATGGAGTTAGACAGAGAAATACTACAGACCAGGAATTCTGCCTTTTCTGCAAAGCCTCTGGATTCACTTTCACTGAAAACAGCATAAGCTTGATCCAGCAGGCTTCATGACAGGGGTGGGTGTGGGTAATAACAATAATTCAAATAGAAGTTCTCAGTGGGACTCTCCTTGAGTAAAAAGATGATTAACAATCCTCAAATACACTCAGTTCAGGAGATTCTCTTTTAAGATGATTAACCTGAGAGCTCAGGAAAAGTCCGTGTATTACTTTGAGGGA
42	IGHV(III)-13-1*02	IMGT	GAAGTTAACTAATGGAGTCAGACAGAGAAATACTACAGACCAGGAATTCTGCCTTTTCTGCAAAGCCTCTGGATTCACTTTCACTGAAAACAGCATAAGCTTGATCCAGCAGGCTTCATGACAGGGGTGGGTGTGGGTAATAACAATAATTCAAATAGAAGTTCTCAGTGGGACTCTCCTTGAGTAAAAAGATGATTAACAATCCTCAAATACACTCAGTTCAGGAGATTCTCTTTTAAGATGATTAACCTGAGAGCTCAGGAAAAGTCCGTGTATTACTTTGAGGGA
43	IGHV(III)-16-1*01	IMGT	GAAGTCCTGTGTGAAATTTACTGATAGAGTCAGGGGGGAAAATTGTACAGCCCAGTGGTTCACTGAGACTCTCATGCAAAGCCTCTGATTTCACCTTTACTGGCTACAGCATGAGCTTGGTCCAGCAGGCTTCATGACAGGGATTGGTGTGGGTGGAAACAGTGAGTGATCAAGTGGGAGTTCTCAGAGTTACTCTCCATGAGTACAAATAAATTAACAGTCCCAAGCGACACCTTTTCATGTGCAGTCTACCTTAAAGGGACCAAACTGAAAGTCAAGGACAAGGCCTTGTAATACTGTGAG
44	IGHV(III)-16-1*02	IMGT	GAAGTCCTGTGTGAAATTTACTGATAGAGTCAGGGGGGAAAAATTGTACAGCCCAGTGGTTCACTGAGACTCTCATGCAAAGCCTCTGATTTCACCTTTACTGGCTACAGCATGAGCTTGGTCCAGCAGGCTTCATGACAGGGATTGGTGTGGGTGGAAACAGTGAGTGATCAAGTGGGAGTTCTCAGAGTTACTCTCCATGAGTACAAATAAATTAACAGTCCCAAGTGACACCTTTTCATGTGCAGTCTACCTTAAAGGGACCAAACTGAAAGTCAAGGACAAGGCCTTGTAATACTGTGAGAGA
45	IGHV(III)-2-1*01	IMGT	GAAGTTTACTGATGGAGTCAGAGGGGGAAAAAATTTACAGCCCAGTGGTGAGACTCTCCTGCAAAGCCTCTGGTTTCACCTTTACTGGTTACAGCATGAGCTTGGTCCAGCACGCTTCACAACAGGGATAGGTGTGGGTGCCAACAGTGAGTGATCAAGTATGAATTCTCAGGGTTACTTTCCATGAGTACAAATAAATTAACAATCTCAAGCAACACCCTTTTAAGTGCAGTCTGCCTTACAATGACCAATCTGAAAGCCAAGGACAAGGTCATGTATTACTGTGAGTGA
46	IGHV(III)-2-1*02	IMGT	GAAGTTTACTGATGGAGTCAGAGGGGGAAAAATTTTACAGCCCAGTGGTGAGACTCTCCTGCAAAGCCTCTGGTTTCACCTTTACTGGTTACAGCATGAGCTTGGTCCAGCATGCTTCACAACAGGGATAGGTGTGGGTGCCAACAGTGAGTGATCAAGTATGAATTCTCAGGGTTACTCTCCATGAGTACAAATAAATTAACAATCTCAAGCAACACCCTTTTAAGTGCAGTCTGCCTTACAATGACCAATCTGAAAGCCAAGGACAAGGTCATGTATTACTGTGAGTGA
47	IGHV(III)-22-2*01	IMGT	GAGGTGCAGGTGGTGGAGTGTAGGGGAGAG
48	IGHV(III)-22-2D*01	IMGT	GAGGTGCAGGTGGTGGAGTGTAGGGGAGAG
49	IGHV(III)-25-1*01	IMGT	GAAGTTCACCGGGGGAGACAGAGGAAATAACGGTGCAGCCGGGGGCTATCTGAGTCTCTCCTCCAAAGACTCTGGATTCACCTTCACTGATTGCAGCATAAGCTTGGTCCAGCAAGCTCCAGGACCAGGGTTGATGTGGGCAGCAACAGGGAGAAATTGAAGAGGAAGCTCTCAGTGGTGCCCTCCATGAATACAAAGAATCTTCACAGTCCCCAGGACACCCTTACGTGC
50	IGHV(III)-25-1*02	IMGT	GAAGTTCACCGGGGGAGACAGAGGAAATAACGGTGCAGCCGGGGGCTATCTGAGTCTCTCCTGCAAAGACTCTGGATTCACCTTCACTGATTGCAGCATAAGCTTGGTCCAGCAAGCTCCAGGACCAGGGTTGATGTGGGCAGCAACAGGGAGAAATTGAAGAGGAAGCTCTCAGTGGTGCCCTCCATGAATACAAAGAATCTTCACAGTCCCCAGGACACCCTTACGTGCATGGTCTCACTGATATCTTTACTTCCTTTATCACTTTTGTTATGTAAAT
51	IGHV(III)-26-1*01	IMGT	GATGTTTACTGATGGAGTCAGAAGGAGAAAAATTTAACAGCCCAGCAGTTCACTGAGACTGTCCTGCAAAGCCTCTGGTTTCGGGTTTACTGGGTGCAGCATGAGCTTGGTCCAGCACGCTTCACAACAGGAATTGGTGTGGGTAGCAACAGTGAGAGATCATATGGGAGTTCTAAGGGTTACTCTCCATGAGTACAGATAAATCAACATTCCCAAGTGACACCCTTTCAAGTGCAGTCTACCTTACAAGGACCAACCTGAAAGCCAAGGGCAAGGCCGTATATTACAGTGAGGGA
52	IGHV(III)-26-1*02	IMGT	GATGTTTACTGATGGAGTCAGAAGGAGAAAAATTTAACAGCCCAGCAGTTCACTGAGACTGTCCTGCAAAGCCTCTGGTTTCGGGTTTACTGGGTGCAGCATGAGCTTGGTCCAGCACACTTCACAACAGGAATTGGTGTGGGTAGCAACAGTGAGAGATCATATGGGAGTTCTAAGGGTTACTCTCCATGAGTACAGATAAATCAACATTCCCAAGTGACACCCTTTCAAGTGCAGTCTACCTTACAAGGACCAACCTGAAAGCCAAGGGCAAGGCCGTATATTACAGTGAGGGA
53	IGHV(III)-38-1*01	IMGT	GAAGTTAACTAGTGGAGTCAGACAGGAAAATACTACAGACCAAGAATTCTCAGACTGTTCTGCAAAGCCCCTGGATTCACTGAAAAAAGAACAAGTTTGGTCCAGCAGGATTCATGGCAAGTGTTGGTGAGGGAGATAACAGTAATTCAAGTGGAAGTTCTCAATGGGACTCGCCTTCAGTACAAAGAAGATTAACAGTCCTCAGAGACACTGTTCAGAAGATTCTCTTTTAAGATAATAAAACTGAGAGCCCAAGACAAGTCTGTGTATTACTGTGAGGGA
54	IGHV(III)-38-1*02	IMGT	GAAGTTAACTAGTGGAGTCAGACAGGAAAATACTACAGACCAAGAATTCTCAGACTGTTCTGCAAAGCCCCTGGATTCACTGAAAAAAGAACAAGTTTGGTCCAGCAGGATTCATGGCAAGGGTTGGTGAGGGAGATAACAGTAATTCAAGTGGAAGTTCTCAATGGGACTCGCCTTCAGTACAAAGAAGATTAACAGTCCTCAGAGACACTGTTCAGAAGATTCTCTTTTAAGATAATAAAACCGAGAGCCCAAGACAAGTCTGTGTATTACTGTGAGGGA
55	IGHV(III)-38-1D*01	IMGT	GAAGTTAACTAGTGGAGTTAGGAAAATACTACAGACCAAGAATTCTCAGACTGTTCTGCAAAGCCGCTGGATTCACTGAAAAAAGAACAAGTTTTGTCCAGCAGGATTCATGGCAAGGGTTGGTGTGGGAGATAACAGTAATTCAAGTGGAAGTTCTCAGTGGGACTCTCCTTCAGTACAAAGAAGATTAACAGTCCTCAGAGACACTGTTCAGAAGATTCTCTTTTAAGATAATTAAACCAAGAGCCCAGGACAAGTCTGTGTATTACTGTGAGGGA
56	IGHV(III)-44*01	IMGT	GAGGTGCAGCTGGTAGAGTCT
57	IGHV(III)-44*02	IMGT	GTGTGCAGTATGAGGTGCAGCTGGTAGAGTCT
58	IGHV(III)-44D*01	IMGT	GAGGTGCAGCTGGTAGAGTCT
59	IGHV(III)-47-1*01	IMGT	GAAGTTAATTACTGGAGTCTCTCAGAGAAATACTACAGACCAAGAATTCTCAGACTTTTCTGGAAACCCTGTGGATTCACTTTCACTGAAAACAGCATAAGCTTGGTCCAGCAGGCTTCATGACAGGGGTGGGTGTAGGTGATAACATCAGTAATTCAAGTGGAAGTTCTCAGTGGGACTCTCCTTGAGTACAAAGAAGATTAACAGTCCTCAGAGACACGCTTTTCAGATGATTCTCTCTTAAGATGATTAACCTGAGAGCTCAGGAAAATTCCGTTTATTACTGTGAGGGA
60	IGHV(III)-5-1*01	IMGT	GATTTATCATCTCAAGAGACAATGTCAAGAAGATGCTGTTTCTGCAAATGGGCAATCTGCAAACCAAGGACACGTCACTACATTACTGTGCAAGAGAAG
61	IGHV(III)-5-2*01	IMGT	AGCCTGGCTATTCTCTTAGCTTCTTCTGCAAAGCATCAAGATTCACCTTCACTGACTGCAGCATTTATTGGGCCCTGATGGCTGGAGGAGAGGGGCTGGAGTGGGTGGTAGCCATGAGTGACCCAAGTGGAAGTTCTCAGTGGTGCTCTGCTCCAGCACAAAGAAGATTCACAGTTCCTGGGGACAACACTTAACATCACAATCTCCCTTAAAATTATCTACTGGAAAGCTGAGGAGTAGGCAGTGTATTACTGTGAGAGA
62	IGHV(III)-5-2*02	IMGT	AGCCTGGCTATTCTCTTAGCTTCTTCTGCAAAGCATCAAGATTCACCTTCACTGACTGCAGCATTTATTGGGCCCTGATGGCTGGAGGAGAGGGGCTGGAGTGGGTGGTAGCCATGAGTGACCCAAGTGGAAGTTCTCAGTGGTGCTCTGCTCCAGCACAAAGAAGATTCACAGTTCCTGGGGACAACACTTAACATCACAATCTCCCTTAAAATTATCTACTGGAAAGCTGAGGAGTAGGCAGTGTATTACTGTGAGAGA
63	IGHV(III)-67-2*01	IMGT	GATTTATTGTCTCCAGAGACAATGTCAAGAATATGCTATATCTGCAAATGGGCGATCTGTAAACCAAGAACACATCAGTATATCACTGTGCAAGAGGAG
64	IGHV(III)-67-3*01	IMGT	CAGCCTGGCTGTTCTCTTAGCCTCTTTTGCAAAGCATCAAGATTCACCTTCACTGACTACAGCATAAATTGAGCCCAGATGGCTGGGGGACAGAGGCTGGAGTGGGTGGTAACAGTGATTGATTCAAGTGGAAGTTCTCAGTGATATTCTGCATCAGCATAATGAAGATTCACAATTCCCAGGGACACCAATTACCAGCACAGTCTCCCTTAAAATAATCTACTTGGAAGCTGAGGGGGCTCTCACAGGGGTAGGCAGTGTATTACTGTGAGAGA
65	IGHV(III)-67-4*01	IMGT	GAAGTTCAGTGGTGGAGTCAGAGGGGTAAACGTAGTACAGCCCAGTGGTTCACTGAGACTTTCTTGCAAAGCGTCTGGATTCACCTTTTCTGGCAACAGCCTGAGGTTGGTCCAGCAGGCTTCACAACAGGGATTGTGGTGGCTGGCAACAGTGAGTCAACAAGTGGGAGTGCTCAGGTTTACTCTTCATGAGTACAAATAAATTAACTGGTCCAGCGACACCCTTTCACGTGCACTCTACCTTACAATGACTAACCTGAAAGCCAAGGACAAGGTTGTGTAATACTGTGAGCTT
66	IGHV(III)-76-1*01	IMGT	GAGTCCTACAAGAAGTTCACTGGTGGAATCTGGAAGAGAAATGATACAGCCTAACTGTTCTCAGAGCCTTTTTTACAAAGCCTCTGAATTTACCTTCATTGACTCTAGCATGAGCTCAGCCCAGCAGGCTTCAGGACAGGGGTTGGTGTGGGAGGCAAAAGCGAGGGATTCAAGTGGAATTTGTTAGTGGTACCCTCCATCAATACAAAGAAAAATCATAATCCTCAGGGACACCCTTGTCAGCACAGTCTCCCTCAAAATGACCAACCTGAGAGCCGAGGAGAAGGCCATGTATTACTGTGAGAGA
67	IGHV(III)-82*01	IMGT	AAGTCCTGTTGAAGCTTACTGATGGAGTCAGAGGGGGAAACATTGTACAGCCCAGCGGTTCTCACAGACTCTCCTGCAAAGCCTCTGATTTCACTTGTACTGGCTACAGCATGAGCTTGGTCCAGCAGGCTTCATGACAGGGATTTGTGTGGGTGGCAACAGTGAGTTATCAGGGTTACTCTCCATGAGTACAAGTAAATTAACAGTCCCAAGCAACACCCTTTCAAGTGCAGTCTACCTTAAAATGACCAATGTGAAAGCCAAGGACAAGACCTTGTATTACTGTGAGTGA
68	IGHV(III)/OR16-25*01	IMGT	GAAGTCCTGTGTGAAATTTATTGATGGAGTCAGAGGGGGAAAAATTGTACACCCAGTGGCTCACTGAGACTCTCATGCAAAGCCTCTGATTTCACCTTTACTGGCTACAGCAATGAGCTTGGTCCAGCCAGCTTCACGACAGGGATTTGTGTAGGTGGAAACAGTGAGTGATCAAGTGGGAGTTCTCAGAGTTACTCTCCATAAGCACAAATAAATTAACAGTCCCAAGTGACACCTTTTAATGTGCAGTCTACCTTAAAGGGACCAAACTGAAAGTCAAGGACAAGGCCTTGTAATACTGTGAGAGA
69	IGHV(IV)-44-1*01	IMGT	GAGGACCACCTTGTGCAATGGGAGGAAGAAGTAGTGGTCCCCTTGGTCATGCTCAGCCTCACCTATGCCGCCTATGCACATTCAATTTCTGAACATTCTGTTTCCTGGATCCACCATCTCCCATCAAAAGGTCTTCAGTGTGTTGGTGTGATATGGGTTAAGGGAAACACTAAGCCCCAACCTTCAGGGCAGAGCTAGCATCTCCAGAAACACATAGTAAAAAACAAGAAAACTTACAGCTGAGAAGTGTGATGGCTGGGGATGCAGGCGTGTATTACTGTGCTCAAGG
70	IGHV(IV)-44-1*02	IMGT	GAGGACCACCTTGTGCAATGGGAGGAAGAAGTAGTGGTCCCCTTGGTCATGCTCAGCCTCACCTATGCCGCCTATGCACATTCAATTTCTGAACATTCTGTTTCCTGGATCCACCATCTCCCATCAAAAGGTCTTCAGTGTGTTGGTGTGATATGGGTTAAGGGAAACACTAAGCCCCAACCTTCAGGGCAGAGCTAGCATCTCCAGAAACACATAGTAAAAAACAAGAAAACTTACAGCTGAGAAGTGTGATGGCTGGGGAGGCAGGCGTGTATTACTGTGCTCAAGG
71	IGHV1-12*01	IMGT	CAGGTGCAGCTGGTGCAATCTGGGGCTGAGGTGAAGAAGCCTGGGGCCTCAGTGAAGGTCTCCTGCAAGGCTTCTGGATACACCTTCACCTACTGCTACTTGCACTGGGTACGACAGGCCCTTGGANAAGGGCTTGAATGGACAGGANTTTAGTTATTTGAGAGATTTTTCATACAACATTTATTCTGTAAGCAAATTTCAGGGATTGTAGAATGAATCACATTAACAAATCTGACACAGAACTTCCTCTGAATCAATCTTTGTAAACATCAATTTCCGAATCAATGTTGTAAATA
72	IGHV1-12*02	IMGT	CAGGTGCAGCTGGTGCAATCTGGGGCTGAGGTGAAGAAGCCTGGGGCCTCAGTGAAGGTCTCCTGCAAGGCTTCTGGATACACCTTCACCTACTGCTACTTGCACTGGGTATGACAGGCCCCTGGACAAGGGCTTGAATGGACAGGATTTTAGT
73	IGHV1-14*01	IMGT	ATGACTCACCCAGCTTCTGATGACTCTCCTGTTGCCAGCGTCCATGGCCTCAGTGAAGGTCTCCTGCAAAGCTCTGGATACACCTTCGCCAGCTACGACATTCACTGTGTGTGACAGGCCCCTGGATAAGGGTTTGAATGGATGGTAGGGAGCTACTCTGGCAATGGTAACACAGGCTATGCACAGAAGTTTCAGGGCAGAGTCACCATGACCAGGGACACGTCCACGAGCACAGCCTACATGGAGCTGAGCAGTCAGAGATCTGAGGACATAGATGTGTACTACTGTGCGAGACA
74	IGHV1-14*02	IMGT	ATGACTCACCCAGCTTCTGATGACTCTCCTGTTGCCAGCGTCCATGGCCTCAGTGAAGGTGTCCTGCAAAGCTCTGGATACACCTTCGCCAGCTACGACATTCACTGTGTGTGACAGGCCCCTGGATAAGGGTTTGAATGGATGGTAGGGAGCTACTCTGGCAATGGTAACACAGGCTATGCACAGAAGTTTCAGGGCAGAGTCACCATGACCAGGGACACGTCCACGAGCACAGCCTACATGGAGCTGAGCAGTCAGAGATCTGAGGACATAGATGTGTACTACTGTGCGAGACA
75	IGHV1-17*01	IMGT	CAGGTTCAGCTGTTGCAGCCTGGGGCTGAGGTGAAGAAGCCTGCGTCCTCAGTGAAGGTCTCCTGGCCAGGCTTCCAGATACACCTTCACCAAATACTTTACACAGTGGGTGCGACAGGGCCCTGGACAAGGGCATAGTGGTTGGGATGCATCAACCCTTACAATGATAACACACACTACGCACAGAAGTTCCGGGGCAGAGTCACCATTACCAGTGACAGGTCCGTGAGCACAGCCTACATGGAGCTGAGCAGTCTGAGATCTGAAGACATGGTCGTGTATTCCTGTGTGAGAGA
76	IGHV1-17*02	IMGT	CAGGTTCAGCTGTTGCAGCCTGGGGCTGAGGTGAAGAAGCCTGCGTCCTCAGTGAAGGTCTCCTGCCAGGCTTCCAGATACACCTTCACCAAATACTTTACACAGTGGGTGCGACAGGGCCCTGGACAAGGGCATAGTGGTTGGGATGCATCAACCCTTACAATGATAACACACACTACGCACAGAAGTTCCGGGGCAGAGTCACCATTACCAGTGACAGGTCCGTGAGCACAGCCTACATGGAGCTGAGCAGCCTGAGATCTGAAGACATGGTCGTGTATTCCTGTGTGAGAGA
77	IGHV1-18*01	IMGT	CAGGTTCAGCTGGTGCAGTCTGGAGCTGAGGTGAAGAAGCCTGGGGCCTCAGTGAAGGTCTCCTGCAAGGCTTCTGGTTACACCTTTACCAGCTATGGTATCAGCTGGGTGCGACAGGCCCCTGGACAAGGGCTTGAGTGGATGGGATGGATCAGCGCTTACAATGGTAACACAAACTATGCACAGAAGCTCCAGGGCAGAGTCACCATGACCACAGACACATCCACGAGCACAGCCTACATGGAGCTGAGGAGCCTGAGATCTGACGACACGGCCGTGTATTACTGTGCGAGAGA
78	IGHV1-18*02	IMGT	CAGGTTCAGCTGGTGCAGTCTGGAGCTGAGGTGAAGAAGCCTGGGGCCTCAGTGAAGGTCTCCTGCAAGGCTTCTGGTTACACCTTTACCAGCTATGGTATCAGCTGGGTGCGACAGGCCCCTGGACAAGGGCTTGAGTGGATGGGATGGATCAGCGCTTACAATGGTAACACAAACTATGCACAGAAGCTCCAGGGCAGAGTCACCATGACCACAGACACATCCACGAGCACAGCCTACATGGAGCTGAGGAGCCTAAGATCTGACGACACGGCC
79	IGHV1-18*03	IMGT	CAGGTTCAGCTGGTGCAGTCTGGAGCTGAGGTGAAGAAGCCTGGGGCCTCAGTGAAGGTCTCCTGCAAGGCTTCTGGTTACACCTTTACCAGCTATGGTATCAGCTGGGTGCGACAGGCCCCTGGACAAGGGCTTGAGTGGATGGGATGGATCAGCGCTTACAATGGTAACACAAACTATGCACAGAAGCTCCAGGGCAGAGTCACCATGACCACAGACACATCCACGAGCACAGCCTACATGGAGCTGAGGAGCCTGAGATCTGACGACATGGCCGTGTATTACTGTGCGAGAGA
80	IGHV1-18*04	IMGT	CAGGTTCAGCTGGTGCAGTCTGGAGCTGAGGTGAAGAAGCCTGGGGCCTCAGTGAAGGTCTCCTGCAAGGCTTCTGGTTACACCTTTACCAGCTACGGTATCAGCTGGGTGCGACAGGCCCCTGGACAAGGGCTTGAGTGGATGGGATGGATCAGCGCTTACAATGGTAACACAAACTATGCACAGAAGCTCCAGGGCAGAGTCACCATGACCACAGACACATCCACGAGCACAGCCTACATGGAGCTGAGGAGCCTGAGATCTGACGACACGGCCGTGTATTACTGTGCGAGAGA
81	IGHV1-2*01	IMGT	CAGGTGCAGCTGGTGCAGTCTGGGGCTGAGGTGAAGAAGCCTGGGGCCTCAGTGAAGGTCTCCTGCAAGGCTTCTGGATACACCTTCACCGGCTACTATATGCACTGGGTGCGACAGGCCCCTGGACAAGGGCTTGAGTGGATGGGACGGATCAACCCTAACAGTGGTGGCACAAACTATGCACAGAAGTTTCAGGGCAGGGTCACCAGTACCAGGGACACGTCCATCAGCACAGCCTACATGGAGCTGAGCAGGCTGAGATCTGACGACACGGTCGTGTATTACTGTGCGAGAGA
82	IGHV1-2*02	IMGT	CAGGTGCAGCTGGTGCAGTCTGGGGCTGAGGTGAAGAAGCCTGGGGCCTCAGTGAAGGTCTCCTGCAAGGCTTCTGGATACACCTTCACCGGCTACTATATGCACTGGGTGCGACAGGCCCCTGGACAAGGGCTTGAGTGGATGGGATGGATCAACCCTAACAGTGGTGGCACAAACTATGCACAGAAGTTTCAGGGCAGGGTCACCATGACCAGGGACACGTCCATCAGCACAGCCTACATGGAGCTGAGCAGGCTGAGATCTGACGACACGGCCGTGTATTACTGTGCGAGAGA
83	IGHV1-2*03	IMGT	CAGGTGCAGCTGGTGCAGTCTGGGGCTGAGGTGAAGAAGCTTGGGGCCTCAGTGAAGGTCTCCTGCAAGGCTTCTGGATACACCTTCACCGGCTACTATATGCACTGGGTGCNACAGGCCCCTGGACAAGGGCTTGAGTGGATGGGATGGATCAACCCTAACAGTGGTGGCACAAACTATGCACAGAAGTTTCAGGGCAGGGTCACCATGACCAGGGACACGTCCATCAGCACAGCCTACATGGAGCTGAGCAGGCTGAGATCTGACGACACGGCCGTGTATTACTGTGCGAGAGA
84	IGHV1-2*04	IMGT	CAGGTGCAGCTGGTGCAGTCTGGGGCTGAGGTGAAGAAGCCTGGGGCCTCAGTGAAGGTCTCCTGCAAGGCTTCTGGATACACCTTCACCGGCTACTATATGCACTGGGTGCGACAGGCCCCTGGACAAGGGCTTGAGTGGATGGGATGGATCAACCCTAACAGTGGTGGCACAAACTATGCACAGAAGTTTCAGGGCTGGGTCACCATGACCAGGGACACGTCCATCAGCACAGCCTACATGGAGCTGAGCAGGCTGAGATCTGACGACACGGCCGTGTATTACTGTGCGAGAGA
85	IGHV1-2*05	IMGT	CAGGTGCAGCTGGTGCAGTCTGGGGCTGAGGTGAAGAAGCCTGGGGCCTCAGTGAAGGTCTCCTGCAAGGCTTCTGGATACACCTTCACCGGCTACTATATGCACTGGGTGCGACAGGCCCCTGGACAAGGGCTTGAGTGGATGGGACGGATCAACCCTAACAGTGGTGGCACAAACTATGCACAGAAGTTTCAGGGCAGGGTCACCATGACCAGGGACACGTCCATCAGCACAGCCTACATGGAGCTGAGCAGGCTGAGATCTGACGACACGGTCGTGTATTACTGTGCGAGAGA
86	IGHV1-2*06	IMGT	CAGGTGCAGCTGGTGCAGTCTGGGGCTGAGGTGAAGAAGCCTGGGGCCTCAGTGAAGGTCTCCTGCAAGGCTTCTGGATACACCTTCACCGGCTACTATATGCACTGGGTGCGACAGGCCCCTGGACAAGGGCTTGAGTGGATGGGACGGATCAACCCTAACAGTGGTGGCACAAACTATGCACAGAAGTTTCAGGGCAGGGTCACCATGACCAGGGACACGTCCATCAGCACAGCCTACATGGAGCTGAGCAGGCTGAGATCTGACGACACGGCCGTGTATTACTGTGCGAGAGA
87	IGHV1-2*07	IMGT	CAGGTGCAGCTGGTGCAGTCTGGGGCTGAGGTGAAGAAGCCTGGGGCCTCAGTGAAGGTCTCCTGCAAGGCTTCTGGATACACCTTCACCGGCTACTATATGCACTGGGTGCGACAGGCCCCTGGACAAGGGCTTGAGTGGATGGGATGGATCAACCCTAACAGTGGTGGCACAAACTATGCACATAAGTTTCAGGGCAGGGTCACCATGACCAGGGACACGTCCATCAGCACAGCCTACATGGAGCTGAGCAGGCTGAGATCTGACGACACGGCCGTGTATTACTGTGCGAGAGA
88	IGHV1-24*01	IMGT	CAGGTCCAGCTGGTACAGTCTGGGGCTGAGGTGAAGAAGCCTGGGGCCTCAGTGAAGGTCTCCTGCAAGGTTTCCGGATACACCCTCACTGAATTATCCATGCACTGGGTGCGACAGGCTCCTGGAAAAGGGCTTGAGTGGATGGGAGGTTTTGATCCTGAAGATGGTGAAACAATCTACGCACAGAAGTTCCAGGGCAGAGTCACCATGACCGAGGACACATCTACAGACACAGCCTACATGGAGCTGAGCAGCCTGAGATCTGAGGACACGGCCGTGTATTACTGTGCAACAGA
89	IGHV1-3*01	IMGT	CAGGTCCAGCTTGTGCAGTCTGGGGCTGAGGTGAAGAAGCCTGGGGCCTCAGTGAAGGTTTCCTGCAAGGCTTCTGGATACACCTTCACTAGCTATGCTATGCATTGGGTGCGCCAGGCCCCCGGACAAAGGCTTGAGTGGATGGGATGGATCAACGCTGGCAATGGTAACACAAAATATTCACAGAAGTTCCAGGGCAGAGTCACCATTACCAGGGACACATCCGCGAGCACAGCCTACATGGAGCTGAGCAGCCTGAGATCTGAAGACACGGCTGTGTATTACTGTGCGAGAGA
90	IGHV1-3*02	IMGT	CAGGTTCAGCTGGTGCAGTCTGGGGCTGAGGTGAAGAAGCCTGGGGCCTCAGTGAAGGTTTCCTGCAAGGCTTCTGGATACACCTTCACTAGCTATGCTATGCATTGGGTGCGCCAGGCCCCCGGACAAAGGCTTGAGTGGATGGGATGGAGCAACGCTGGCAATGGTAACACAAAATATTCACAGGAGTTCCAGGGCAGAGTCACCATTACCAGGGACACATCCGCGAGCACAGCCTACATGGAGCTGAGCAGCCTGAGATCTGAGGACATGGCTGTGTATTACTGTGCGAGAGA
91	IGHV1-3*03	IMGT	CAGGTCCAGCTGGTGCAGTCTGGGGCTGAGGTGAAGAAGCCTGGGGCCTCAGTGAAGGTTTCCTGCAAGGCTTCTGGATACACCTTCACTAGCTATGCTATGCATTGGGTGCGCCAGGCCCCCGGACAAAGGCTTGAGTGGATGGGATGGATCAACGCTGGCAATGGTAACACAAAATATTCACAGGAGTTCCAGGGCAGAGTCACCATTACCAGGGACACATCCGCGAGCACAGCCTACATGGAGCTGAGCAGCCTGAGATCTGAGGACATGGCTGTGTATTACTGTGCGAGAGA
92	IGHV1-3*04	IMGT	CAGGTCCAGCTTGTGCAGTCTGGGGCTGAGGTGAAGAAGCCTGGGGCCTCAGTGAAGGTTTCCTGCAAGGCTTCTGGATACACCTTCACTAGCTATGCTATGCATTGGGTGCGCCAGGCCCCCGGACAAAGGCTTGAGTGGATGGGATGGATCAACACTGGCAATGGTAACACAAAATATTCACAGAAGTTCCAGGGCAGAGTCACCATTACCAGGGACACATCCGCGAGCACAGCCTACATGGAGCTGAGCAGCCTGAGATCTGAAGACACGGCTGTGTATTACTGTGCGAGAG
93	IGHV1-3*05	IMGT	CAGGTCCAGCTTGTGCAGTCTGGGGCTGAGGAGAAGAAGCCTGGGGCCTCAGTGAAGGTTTCCTGCAAGGCTTCTGGATACACCTTCACTAGCTATGCTATGCATTGGGTGCGCCAGGCCCCCGGACAAAGGCTTGAGTGGATGGGATGGATCAACGCTGGCAATGGTAACACAAAATATTCACAGAAGTTCCAGGGCAGAGTCACCATTACCAGGGACACATCCGCGAGCACAGCCTACATGGAGCTGAGCAGCCTGAGATCTGAAGACACGGCTGTGTATTACTGTGCGAGAGA
94	IGHV1-38-4*01	IMGT	CAGGTCCAGCTGGTGCAGTCTTGGGCTGAGGTGAGGAAGTCTGGGGCCTCAGTGAAAGTCTCCTGTAGTTTTTCTGGGTTTACCATCACCAGCTACGGTATACATTGGGTGCAACAGTCCCCTGGACAAGGGCTTGAGTGGATGGGATGGATCAACCCTGGCAATGGTAGCCCAAGCTATGCCAAGAAGTTTCAGGGCAGATTCACCATGACCAGGGACATGTCCACAACCACAGCCTACACAGACCTGAGCAGCCTGACATCTGAGGACATGGCTGTGTATTACTATGCAAGACA
95	IGHV1-45*01	IMGT	CAGATGCAGCTGGTGCAGTCTGGGGCTGAGGTGAAGAAGACTGGGTCCTCAGTGAAGGTTTCCTGCAAGGCTTCCGGATACACCTTCACCTACCGCTACCTGCACTGGGTGCGACAGGCCCCCGGACAAGCGCTTGAGTGGATGGGATGGATCACACCTTTCAATGGTAACACCAACTACGCACAGAAATTCCAGGACAGAGTCACCATTACTAGGGACAGGTCTATGAGCACAGCCTACATGGAGCTGAGCAGCCTGAGATCTGAGGACACAGCCATGTATTACTGTGCAAGANA
96	IGHV1-45*02	IMGT	CAGATGCAGCTGGTGCAGTCTGGGGCTGAGGTGAAGAAGACTGGGTCCTCAGTGAAGGTTTCCTGCAAGGCTTCCGGATACACCTTCACCTACCGCTACCTGCACTGGGTGCGACAGGCCCCCGGACAAGCGCTTGAGTGGATGGGATGGATCACACCTTTCAATGGTAACACCAACTACGCACAGAAATTCCAGGACAGAGTCACCATTACCAGGGACAGGTCTATGAGCACAGCCTACATGGAGCTGAGCAGCCTGAGATCTGAGGACACAGCCATGTATTACTGTGCAAGATA
97	IGHV1-45*03	IMGT	CAGATGCAGCTGGTGCAGTCTGGGGCTGAGGTGAAGAAGACTGGGTCCTCAGTGAAGGTTTCCTGCAAGGCTTCCGGATACACCTTCACCTACCGCTACCTGCACTGGGTGCGACAGGCCCCCAGACAAGCGCTTGAGTGGATGGGATGGATCACACCTTTCAATGGTAACACCAACTACGCACAGAAATTCCAGGACAGAGTCACCATTACCAGGGACAGGTCTATGAGCACAGCCTACATGGAGCTGAGCAGCCTGAGATCTGAGGACACAGCCATGTATTACTGTGCAAGATA
98	IGHV1-46*01	IMGT	CAGGTGCAGCTGGTGCAGTCTGGGGCTGAGGTGAAGAAGCCTGGGGCCTCAGTGAAGGTTTCCTGCAAGGCATCTGGATACACCTTCACCAGCTACTATATGCACTGGGTGCGACAGGCCCCTGGACAAGGGCTTGAGTGGATGGGAATAATCAACCCTAGTGGTGGTAGCACAAGCTACGCACAGAAGTTCCAGGGCAGAGTCACCATGACCAGGGACACGTCCACGAGCACAGTCTACATGGAGCTGAGCAGCCTGAGATCTGAGGACACGGCCGTGTATTACTGTGCGAGAGA
99	IGHV1-46*02	IMGT	CAGGTGCAGCTGGTGCAGTCTGGGGCTGAGGTGAAGAAGCCTGGGGCCTCAGTGAAGGTTTCCTGCAAGGCATCTGGATACACCTTCAACAGCTACTATATGCACTGGGTGCGACAGGCCCCTGGACAAGGGCTTGAGTGGATGGGAATAATCAACCCTAGTGGTGGTAGCACAAGCTACGCACAGAAGTTCCAGGGCAGAGTCACCATGACCAGGGACACGTCCACGAGCACAGTCTACATGGAGCTGAGCAGCCTGAGATCTGAGGACACGGCCGTGTATTACTGTGCGAGAGA
100	IGHV1-46*03	IMGT	CAGGTGCAGCTGGTGCAGTCTGGGGCTGAGGTGAAGAAGCCTGGGGCCTCAGTGAAGGTTTCCTGCAAGGCATCTGGATACACCTTCACCAGCTACTATATGCACTGGGTGCGACAGGCCCCTGGACAAGGGCTTGAGTGGATGGGAATAATCAACCCTAGTGGTGGTAGCACAAGCTACGCACAGAAGTTCCAGGGCAGAGTCACCATGACCAGGGACACGTCCACGAGCACAGTCTACATGGAGCTGAGCAGCCTGAGATCTGAGGACACGGCCGTGTATTACTGTGCTAGAGA
101	IGHV1-46*04	IMGT	CAGGTGCAGCTGGTGCAGTCTGGGGCTGAGGTGAAGAAGCCTGGGGCCTCAGTGAAGGTTTCCTGCAAGGCATCTGGATACACCTTCACCAGCTACTATATGCACTGGGTGCGACAGGCCCCTGGACAAGGGCTTGAGTGGATGGGAATAATCAACCCTAGTGGTGGTAGCACAAGCTACGCACAGAAGTTGCAGGGCAGAGTCACCATGACCAGGGACACGTCCACGAGCACAGTCTACATGGAGCTGAGCAGCCTGAGATCTGAGGACACGGCCGTGTATTACTGTGCGAGAGA
102	IGHV1-58*01	IMGT	CAAATGCAGCTGGTGCAGTCTGGGCCTGAGGTGAAGAAGCCTGGGACCTCAGTGAAGGTCTCCTGCAAGGCTTCTGGATTCACCTTTACTAGCTCTGCTGTGCAGTGGGTGCGACAGGCTCGTGGACAACGCCTTGAGTGGATAGGATGGATCGTCGTTGGCAGTGGTAACACAAACTACGCACAGAAGTTCCAGGAAAGAGTCACCATTACCAGGGACATGTCCACAAGCACAGCCTACATGGAGCTGAGCAGCCTGAGATCCGAGGACACGGCCGTGTATTACTGTGCGGCAGA
103	IGHV1-58*02	IMGT	CAAATGCAGCTGGTGCAGTCTGGGCCTGAGGTGAAGAAGCCTGGGACCTCAGTGAAGGTCTCCTGCAAGGCTTCTGGATTCACCTTTACTAGCTCTGCTATGCAGTGGGTGCGACAGGCTCGTGGACAACGCCTTGAGTGGATAGGATGGATCGTCGTTGGCAGTGGTAACACAAACTACGCACAGAAGTTCCAGGAAAGAGTCACCATTACCAGGGACATGTCCACAAGCACAGCCTACATGGAGCTGAGCAGCCTGAGATCCGAGGACACGGCCGTGTATTACTGTGCGGCAGA
104	IGHV1-58*03	IMGT	CAAATGCAGCTGGTGCAGTCTGGGCCTGAAGTGAAGAAGCCTGGGACCTCAGTGAAGGTCTCCTGCAAGGCTTCTGGATTCACCTTTACTAGCTCTGCTGTGCAGTGGGTGCGACAGGCTCGTGGACAACGCCTTGAGTGGATAGGATGGATCGTCGTTGGCAGTGGTAACACAAACTACGCACAGAAGTTCCAGGAAAGAGTCACCATTACCAGGGACATGTCCACAAGCACAGCCTACATGGAGCTGAGCAGCCTGAGATCCGAGGACACGGCCGTGTATTACTGTGCGGCAGA
105	IGHV1-67*01	IMGT	CAGGTGCAGCTGGTGCAGTCTGGGGATGAGATGAAGAAGGCTGGGGCATCAGTGAAAGTCTCCTGCAAGACTTGTGGATACACCTACCTTCACCAGTTACTCTATGCACTAGGTGCGCCAGGCCCATGCACAAGGGCTTGAGTGGATGGGAAGGATGTGCCCTAGTGATGGCAGCATAAGCTACGCAGAGAAGTTCCAGGGCAGAGTCACCATGACCAGGGACACATCCACGAGCACAGCCTACATGGAGCTGAGCAGCCTGAGATCTGAAGACACGGCCATGTATTACTGTGGGAGAGA
106	IGHV1-67*02	IMGT	TGCAGCTGGTGCAGTCTGGGGATGAGATGAAGAAGGCTGGGGAATCAGTGAAAGTCTCCTGCAAGACCTGTGGATACACCTACCTTCACCAGTTACTCTATGCACTAGGTGCGCCAGGCCCATGCACAAGGGCTTGAGTGGATGGGAAGGATGTGCCCTAGTGATGGCAGCATAAGCTACGCAGAGAAGTTCCAGGGCAGAGTCACCATGACCAGGGACACATCCACGAGCACAGCCTACATGGAGCTGAGCAGCCTGAGATCTGAAGACACGGCCATGTATTACTGTGGGAGA
107	IGHV1-68*01	IMGT	CAGGTGCAGCTGGGGCAGTCTGAGGCTGAGGTAAAGAAGCCTGGGGCCTCAGTGAAGGTCTCCTGCAAGGCTTCCGGATACACCTTCACTTGCTGCTCCTTGCACTGGTTGCAACAGGCCCCTGGACAAGGGCTTGAAAGGATGAGATGGATCACACTTTACAATGGTAACACCAACTATGCAAAGAAGTTCCAGGGCAGAGTCACCATTACCAGGGACATGTCCCTGAGGACAGCCTACATAGAGCTGAGCAGCCTGAGATCTGAGGACTCGGCTGTGTATTACTGGGCAAGATA
108	IGHV1-68*02	IMGT	CAGGTGCAGCTGGGGCAGTCTGAGGCTGAGGTGAAGAAGCCTGGGGCCTCAGTGAAGGTCTCCTGCAAGGCTTCCGGATACACCTTCACCTACTGCTCCTTGCACTGGTTGCAACAGGCCCCTGGACAAGGGCTTGAAAGGATGAGATGGATCACACTTTACAATGGTAACATCAACTATGCAAAGAAGTTCCAGAGCAGAGTCACCATTACCAGGGACATGTCCCTGAGGACAGCCTACATAGAGCTGAGCAGCCTGAGATCTGAGGACTCGGCTGTGTATTACTGGGCAAGATA
109	IGHV1-69*01	IMGT	CAGGTGCAGCTGGTGCAGTCTGGGGCTGAGGTGAAGAAGCCTGGGTCCTCGGTGAAGGTCTCCTGCAAGGCTTCTGGAGGCACCTTCAGCAGCTATGCTATCAGCTGGGTGCGACAGGCCCCTGGACAAGGGCTTGAGTGGATGGGAGGGATCATCCCTATCTTTGGTACAGCAAACTACGCACAGAAGTTCCAGGGCAGAGTCACGATTACCGCGGACGAATCCACGAGCACAGCCTACATGGAGCTGAGCAGCCTGAGATCTGAGGACACGGCCGTGTATTACTGTGCGAGAGA
110	IGHV1-69*02	IMGT	CAGGTCCAGCTGGTGCAATCTGGGGCTGAGGTGAAGAAGCCTGGGTCCTCGGTGAAGGTCTCCTGCAAGGCTTCTGGAGGCACCTTCAGCAGCTATACTATCAGCTGGGTGCGACAGGCCCCTGGACAAGGGCTTGAGTGGATGGGAAGGATCATCCCTATCCTTGGTATAGCAAACTACGCACAGAAGTTCCAGGGCAGAGTCACGATTACCGCGGACAAATCCACGAGCACAGCCTACATGGAGCTGAGCAGCCTGAGATCTGAGGACACGGCCGTGTATTACTGTGCGAGA
111	IGHV1-69*03	IMGT	CAGGTGCAGCTGGTGCAGTCTGGGGCTGAGGTGAAGAAGCCTGGGTCCTCGGTGAAGGTCTCCTGCAAGGCTTCTGGAGGCACCTTCAGCAGCTATGCTATCAGCTGGGTGCGACAGGCCCCTGGACAAGGGCTTGAGTGGATGGGAGGGATCATCCCTATCTTTGGTACAGCAAACTACGCACAGAAGTTCCAGGGCAGAGTCACGATTACCGCGGACGAATCCACGAGCACAGCCTACATGGAGCTGAGCAGCCTGAGATCTGATGACACGGC
112	IGHV1-69*04	IMGT	CAGGTCCAGCTGGTGCAGTCTGGGGCTGAGGTGAAGAAGCCTGGGTCCTCGGTGAAGGTCTCCTGCAAGGCTTCTGGAGGCACCTTCAGCAGCTATGCTATCAGCTGGGTGCGACAGGCCCCTGGACAAGGGCTTGAGTGGATGGGAAGGATCATCCCTATCCTTGGTATAGCAAACTACGCACAGAAGTTCCAGGGCAGAGTCACGATTACCGCGGACAAATCCACGAGCACAGCCTACATGGAGCTGAGCAGCCTGAGATCTGAGGACACGGCCGTGTATTACTGTGCGAGAGA
113	IGHV1-69*05	IMGT	CAGGTCCAGCTGGTGCAGTCTGGGGCTGAGGTGAAGAAGCCTGGGTCCTCGGTGAAGGTCTCCTGCAAGGCTTCTGGAGGCACCTTCAGCAGCTATGCTATCAGCTGGGTGCGACAGGCCCCTGGACAAGGGCTTGAGTGGATGGGAGGGATCATCCCTATCTTTGGTACAGCAAACTACGCACAGAAGTTCCAGGGCAGAGTCACGATTACCACGGACGAATCCACGAGCACAGCCTACATGGAGCTGAGCAGCCTGAGATCTGAGGACACGGCCGTGTATTACTGTGCGAGA
114	IGHV1-69*06	IMGT	CAGGTGCAGCTGGTGCAGTCTGGGGCTGAGGTGAAGAAGCCTGGGTCCTCGGTGAAGGTCTCCTGCAAGGCTTCTGGAGGCACCTTCAGCAGCTATGCTATCAGCTGGGTGCGACAGGCCCCTGGACAAGGGCTTGAGTGGATGGGAGGGATCATCCCTATCTTTGGTACAGCAAACTACGCACAGAAGTTCCAGGGCAGAGTCACGATTACCGCGGACAAATCCACGAGCACAGCCTACATGGAGCTGAGCAGCCTGAGATCTGAGGACACGGCCGTGTATTACTGTGCGAGAGA
115	IGHV1-69*07	IMGT	AGAAGCCTGGGTCCTCGGTGAAGGTCTCCTGCAAGGCTTCTGGAGGCACCTTCAGCAGCTATGCTATCAGCTGGGTGCGACAGGCCCCTGGACAAGGGCTTGAGTGGATGGGAAGGATCATCCCTATCTTTGGTACAGCAAACTACGCACAGAAGTTCCAGGGCAGAGTCACGATTACCGCGGACGAATCCACGAGCACAGCCTACATGGAGCTGAGCAGCCTGAGATCTGAG
116	IGHV1-69*08	IMGT	CAGGTCCAGCTGGTGCAATCTGGGGCTGAGGTGAAGAAGCCTGGGTCCTCGGTGAAGGTCTCCTGCAAGGCTTCTGGAGGCACCTTCAGCAGCTATACTATCAGCTGGGTGCGACAGGCCCCTGGACAAGGGCTTGAGTGGATGGGAAGGATCATCCCTATCCTTGGTACAGCAAACTACGCACAGAAGTTCCAGGGCAGAGTCACGATTACCGCGGACAAATCCACGAGCACAGCCTACATGGAGCTGAGCAGCCTGAGATCTGAGGACACGGCCGTGTATTACTGTGCGAGAGA
117	IGHV1-69*09	IMGT	CAGGTGCAGCTGGTGCAGTCTGGGGCTGAGGTGAAGAAGCCTGGGTCCTCGGTGAAGGTCTCCTGCAAGGCTTCTGGAGGCACCTTCAGCAGCTATGCTATCAGCTGGGTGCGACAGGCCCCTGGACAAGGGCTTGAGTGGATGGGAAGGATCATCCCTATCCTTGGTATAGCAAACTACGCACAGAAGTTCCAGGGCAGAGTCACGATTACCGCGGACAAATCCACGAGCACAGCCTACATGGAGCTGAGCAGCCTGAGATCTGAGGACACGGCCGTGTATTACTGTGCGAGAGA
118	IGHV1-69*10	IMGT	CAGGTCCAGCTGGTGCAGTCTGGGGCTGAGGTGAAGAAGCCTGGGTCCTCAGTGAAGGTCTCCTGCAAGGCTTCTGGAGGCACCTTCAGCAGCTATGCTATCAGCTGGGTGCGACAGGCCCCTGGACAAGGGCTTGAGTGGATGGGAGGGATCATCCCTATCCTTGGTATAGCAAACTACGCACAGAAGTTCCAGGGCAGAGTCACGATTACCGCGGACAAATCCACGAGCACAGCCTACATGGAGCTGAGCAGCCTGAGATCTGAGGACACGGCCGTGTATTACTGTGCGAGAGA
119	IGHV1-69*11	IMGT	CAGGTCCAGCTGGTGCAGTCTGGGGCTGAGGTGAAGAAGCCTGGGTCCTCGGTGAAGGTCTCCTGCAAGGCTTCTGGAGGCACCTTCAGCAGCTATGCTATCAGCTGGGTGCGACAGGCCCCTGGACAAGGGCTTGAGTGGATGGGAAGGATCATCCCTATCCTTGGTACAGCAAACTACGCACAGAAGTTCCAGGGCAGAGTCACGATTACCGCGGACGAATCCACGAGCACAGCCTACATGGAGCTGAGCAGCCTGAGATCTGAGGACACGGCCGTGTATTACTGTGCGAGAGA
120	IGHV1-69*12	IMGT	CAGGTCCAGCTGGTGCAGTCTGGGGCTGAGGTGAAGAAGCCTGGGTCCTCGGTGAAGGTCTCCTGCAAGGCTTCTGGAGGCACCTTCAGCAGCTATGCTATCAGCTGGGTGCGACAGGCCCCTGGACAAGGGCTTGAGTGGATGGGAGGGATCATCCCTATCTTTGGTACAGCAAACTACGCACAGAAGTTCCAGGGCAGAGTCACGATTACCGCGGACGAATCCACGAGCACAGCCTACATGGAGCTGAGCAGCCTGAGATCTGAGGACACGGCCGTGTATTACTGTGCGAGAGA
121	IGHV1-69*13	IMGT	CAGGTCCAGCTGGTGCAGTCTGGGGCTGAGGTGAAGAAGCCTGGGTCCTCAGTGAAGGTCTCCTGCAAGGCTTCTGGAGGCACCTTCAGCAGCTATGCTATCAGCTGGGTGCGACAGGCCCCTGGACAAGGGCTTGAGTGGATGGGAGGGATCATCCCTATCTTTGGTACAGCAAACTACGCACAGAAGTTCCAGGGCAGAGTCACGATTACCGCGGACGAATCCACGAGCACAGCCTACATGGAGCTGAGCAGCCTGAGATCTGAGGACACGGCCGTGTATTACTGTGCGAGAGA
122	IGHV1-69*14	IMGT	CAGGTCCAGCTGGTGCAGTCTGGGGCTGAGGTGAAGAAGCCTGGGTCCTCGGTGAAGGTCTCCTGCAAGGCTTCTGGAGGCACCTTCAGCAGCTATGCTATCAGCTGGGTGCGACAGGCCCCTGGACAAGGGCTTGAGTGGATGGGAGGGATCATCCCTATCTTTGGTACAGCAAACTACGCACAGAAGTTCCAGGGCAGAGTCACGATTACCGCGGACAAATCCACGAGCACAGCCTACATGGAGCTGAGCAGCCTGAGATCTGAGGACACGGCCGTGTATTACTGTGCGAGAGA
123	IGHV1-69*15	IMGT	CAGGTCCAGCTGGTGCAGTCTGGGGCTGAGGTGAAGAAGCCTGGGTCCTCGGTGAAGGTCTCCTGCAAGGCTTCTGGAGGCACCTTCAGCAGCTATGCTATCAGCTGGGTGCGACAGGCCCCTGGACAAGGGCTTGAGTGGATGGGAAGGATCATCCCTATCTTTGGTACAGCAAACTACGCACAGAAGTTCCAGGGCAGAGTCACGATTACCGCGGACGAATCCACGAGCACAGCCTACATGGAGCTGAGCAGCCTGAGATCTGAGGACACGGCCGTGTATTACTGTGCGAGAGA
124	IGHV1-69*16	IMGT	CAGGTCCAGCTGGTGCAGTCTGGGGCTGAGGTGAAGAAGCCTGGGTCCTCGGTGAAGGTCTCCTGCAAGGCTTCTGGAGGCACCTTCAGCAGCTATACTATCAGCTGGGTGCGACAGGCCCCTGGACAAGGGCTTGAGTGGATGGGAGGGATCATCCCTATCCTTGGTACAGCAAACTACGCACAGAAGTTCCAGGGCAGAGTCACGATTACCACGGACGAATCCACGAGCACAGCCTACATGGAGCTGAGCAGCCTGAGATCTGAGGACACGGCCGTGTATTACTGTGCGAGAGA
125	IGHV1-69*17	IMGT	CAGGTGCAGCTGGTGCAGTCTGGGGCTGAGGTGAAGAAGCCTGGGTCCTCGGTGAAGGTCTCCTGCAAGGCTTCTGGAGGCACCTTCAGCAGCTATGCTATCAGCTGGGTGCGACAGGCCCCTGGACAAGGGCTTGAGTGGATGGGAGGGATCATCCCTATCTTTGGTATAGCAAACTACGCACAGAAGTTCCAGGGCAGAGTCACGATTACCGCGGACAAATCCACGAGCACAGCCTACATGGAGCTGAGCAGCCTGAGATCTGAGGACACGGCCGTGTATTACTGTGCGAGAGA
126	IGHV1-69*18	IMGT	CAGGTGCAGCTGGTGCAGTCTGGGGCTGAGGTGAAGAAGCCTGGGTCCTCGGTGAAGGTCTCCTGCAAGGCTTCTGGAGGCACCTTCAGCAGCTATGCTATCAGCTGGGTGCGACAGGCCCCTGGACAAGGGCTTGAGTGGATGGGAAGGATCATCCCTATCTTTGGTACAGCAAACTACGCACAGAAGTTCCAGGGCAGAGTCACGATTACCGCGGACGAATCCACGAGCACAGCCTACATGGAGCTGAGCAGCCTGAGATCTGAGGACACGGCCGTGTATTACTGTGCGAGAG
127	IGHV1-69*19	IMGT	CAGGTGCAGCTGGTGCAGTCTGGGGCTGAGGTGAAGAAGCCTGGGTCCTCGGTGAAGGTCTCCTGCAAGGCTTCTGGAGGCACCTTCAGCAGCTATGCTATCAGCTGGGTGCGACAGGCCCCTGGACAAGGGCTTGAGTGGATGGGAGGGATCATCCCTATCTTTGGTACAGCAAACTACGCACAGAAGTTCCAGGGCAGAGTCACGATTACCGCGGATGAATCCACGAGCACAGCCTACATGGAGCTGAGCAGCCTGAGATCTGAGGACACGGCCGTGTATTACTGTGCGAGAGA
128	IGHV1-69-2*01	IMGT	GAGGTCCAGCTGGTACAGTCTGGGGCTGAGGTGAAGAAGCCTGGGGCTACAGTGAAAATCTCCTGCAAGGTTTCTGGATACACCTTCACCGACTACTACATGCACTGGGTGCAACAGGCCCCTGGAAAAGGGCTTGAGTGGATGGGACTTGTTGATCCTGAAGATGGTGAAACAATATACGCAGAGAAGTTCCAGGGCAGAGTCACCATAACCGCGGACACGTCTACAGACACAGCCTACATGGAGCTGAGCAGCCTGAGATCTGAGGACACGGCCGTGTATTACTGTGCAACAGA
129	IGHV1-69-2*02	IMGT	AGAAGCCTGGGGCTACAGTGAAAATCTCCTGCAAGGTTTCTGGATACACCTTCACCGACTACTACATGCACTGGGTGCAACAGGCCCCTGGAAAAGGGCTTGAGTGGATGGGACTTGTTGATCCTGAAGATGGTGAAACAATATATGCAGAGAAGTTCCAGGGCAGAGTCACCATAACCGCGGACACGTCTACAGACACAGCCTACATGGAGCTGAGCAGCCTGAGATCTGAG
130	IGHV1-69D*01	IMGT	CAGGTGCAGCTGGTGCAGTCTGGGGCTGAGGTGAAGAAGCCTGGGTCCTCGGTGAAGGTCTCCTGCAAGGCTTCTGGAGGCACCTTCAGCAGCTATGCTATCAGCTGGGTGCGACAGGCCCCTGGACAAGGGCTTGAGTGGATGGGAGGGATCATCCCTATCTTTGGTACAGCAAACTACGCACAGAAGTTCCAGGGCAGAGTCACGATTACCGCGGACGAATCCACGAGCACAGCCTACATGGAGCTGAGCAGCCTGAGATCTGAGGACACGGCCGTGTATTACTGTGCGAGAGA
131	IGHV1-8*01	IMGT	CAGGTGCAGCTGGTGCAGTCTGGGGCTGAGGTGAAGAAGCCTGGGGCCTCAGTGAAGGTCTCCTGCAAGGCTTCTGGATACACCTTCACCAGTTATGATATCAACTGGGTGCGACAGGCCACTGGACAAGGGCTTGAGTGGATGGGATGGATGAACCCTAACAGTGGTAACACAGGCTATGCACAGAAGTTCCAGGGCAGAGTCACCATGACCAGGAACACCTCCATAAGCACAGCCTACATGGAGCTGAGCAGCCTGAGATCTGAGGACACGGCCGTGTATTACTGTGCGAGAGG
132	IGHV1-8*02	IMGT	CAGGTGCAGCTGGTGCAGTCTGGGGCTGAGGTGAAGAAGCCTGGGGCCTCAGTGAAGGTCTCCTGCAAGGCTTCTGGATACACCTTCACCAGCTATGATATCAACTGGGTGCGACAGGCCACTGGACAAGGGCTTGAGTGGATGGGATGGATGAACCCTAACAGTGGTAACACAGGCTATGCACAGAAGTTCCAGGGCAGAGTCACCATGACCAGGAACACCTCCATAAGCACAGCCTACATGGAGCTGAGCAGCCTGAGATCTGAGGACACGGCCGTGTATTACTGTGCGAGAGG
133	IGHV1-8*03	IMGT	CAGGTGCAGCTGGTGCAGTCTGGGGCTGAGGTGAAGAAGCCTGGGGCCTCAGTGAAGGTCTCCTGCAAGGCTTCTGGATACACCTTCACCAGCTATGATATCAACTGGGTGCGACAGGCCACTGGACAAGGGCTTGAGTGGATGGGATGGATGAACCCTAACAGTGGTAACACAGGCTATGCACAGAAGTTCCAGGGCAGAGTCACCATTACCAGGAACACCTCCATAAGCACAGCCTACATGGAGCTGAGCAGCCTGAGATCTGAGGACACGGCCGTGTATTACTGTGCGAGAGG
134	IGHV1-NL1*01	IMGT	CAGGTTCAGCTGTTGCAGCCTGGGGTCCAGGTGAAGAAGCCTGGGTCCTCAGTGAAGGTCTCCTGCTAGGCTTCCAGATACACCTTCACCAAATACTTTACACGGTGGGTGTGACAAAGCCCTGGACAAGGGCATNAGTGGATGGGATGAATCAACCCTTACAACGATAACACACACTACGCACAGACGTTCTGGGGCAGAGTCACCATTACCAGTGACAGGTCCATGAGCACAGCCTACATGGAGCTGAGCNGCCTGAGATCCGAAGACATGGTCGTGTATTACTGTGTGAGAGA
135	IGHV1/OR15-1*01	IMGT	CAGGTGCAGCTGGTGCAGTCTGGGGCTGAGGTGAAGAAGCCTGGGGCCTCAGTGAAGGTCTCCTGCAAGGCTTCTGGATACATCTTCACCGACTACTATATGCACTGGGTGCGACAGGCCCCTGGACAAGAGCTTGGGTGGATGGGACGGATCAACCCTAACAGTGGTGGCACAAACTATGCACAGAAGTTTCAGGGCAGAGTCACCATGACCAGGGACACGTCCATCAGCACAGCCTACACGGAGCTGAGCAGCCTGAGATCTGAGGACACGGCCACGTATTACTGTGCGAGA
136	IGHV1/OR15-1*02	IMGT	CAGGTGCAGCTGGTGCAGTCTGGGGCTGAGGTGAAGAAGCCTGGGGCCTCAGTGAAGGTCTCCTGCAAGGCTTCTGGATACATCTTCACCGACTACTATATGCACTGGGTGCGACAGGCCCCTGGACAAGAGCTTGGGTGGATGGGACGGATCAACCCTAACAGTGGTGGCACAAACTATGCACAGAAGTTTCAGGGCAGAGTCACCATGACCAGGGACACGTCCATCAGCACAGCCTGCACGGAGCTGAGCAGCCTGAGATCTGAGGACACGGCCACGTATTACTGTGCGAGAGA
137	IGHV1/OR15-1*03	IMGT	CAGGTGCAGCTGGTGCAGTCTGGGGCTGAGGTGAAGAAGCCTGGGGCCTCAGTGAAGGTCTCCTGCAAGGCTTCTGGATACATCTTCACCGACTACTATATGCACTGGGTGCGACAGGCCCCTGGACAAGAGCTTGGGTGGATGGGACGGATCAACCCTAACAGTGGTGGCACAAACTATGCACAGAAGTTTCAGGGCAGAGTCACCATGACCAGGGACACGTCCATCAGCACAGCCTACACGGAGCTGAGCAGCCTGAGATCTGAGGACACAGCCACGTATTACTGTGCGAGAGA
138	IGHV1/OR15-1*04	IMGT	CAGGTGCAGCTGGTGCAGTCTGGGGCTGAGGTGAAGAAGCCTGGGGCCTCAGTGAAGGTCTCCTGCAAGGCTTCTGGATACATCTTCACCGACTACTATATGCACTGGGTGCGACAGGCCCCTGGACAAGAGCTTGGGTGGATGGGACGGATCAACCCTAACAGTGGTGGCACAAACTATGCACAGAAGTTTCAGGGCAGAGTCACCATGACCAGGGACACGTCCATCAGCACAGCCTACATGGAGCTGAGCAGCCTGAGATCTGAGGACACGGCCACGTATTACTGTGCGAGAGA
139	IGHV1/OR15-2*01	IMGT	CAGGTGCAGCTGGTGCAGTCTGGAGCTGAGGTGAAGAAGCCTAGAGCCTCAGTGAAGGTCTCCTGCAAGGCTTCTGGTTACACCTTTACCAGCTACTATATGCACTGGGTGTGACAGGCCCCTGAACAAGGGCTTGAGTGGATGGGATGGATCAACACTTACAATGGTAACACAAACTACCCACAGAAGCTCCAGGGCAGAGTCACCATGACCAGAGACACATCCACGAGCACAGCCTACATGGAGCTGAGCAGGCTGAGATCTGACGACATGGCCGTGTATTACTGTGCGAGAGA
140	IGHV1/OR15-2*02	IMGT	CAGGTGCAGCTGGTGCAGTCTGGAGCTGAGGTGAAGAAGCCTGGAGCCTCAGTGAAGGTCTCCTGCAAGGCTTCTGGTTACACCTTTACCAGCTACTATATGCACTGGGTGTGACAGGCCCCTGAACAAGGGCTTGAGTGGATGGGATGGATCAACACTTACAATGGTAACACAAACTACCCACAGAAGCTCCAGGGCAGAGTCACCATGACCAGAGACACATCCACGAGCACAGCCTACATGGAGCTGAGCAGCCTGAGATCTGACGACATGGCCGTGTATTACTGTGCGAGAGA
141	IGHV1/OR15-2*03	IMGT	CAGGTGCAGCTGGTGCAGTCTGGAGCTGAGGTGAAGAAGCCTAGAGCCTCAGTGAAGGTCTCCTGCAAGGCTTCTGGTTACACCTTTACCAGCTACTATATGCACTGGGTGTGACAGGCCCCTGAACAAGGGCTTGAGTGGATGGGATGGATCAACACTTACAATGGTAACACAAACTACCCACAGAAGCTCCAGGGCAGAGTCACCATGACCAGAGACACATCCACGAGCACAGCCTACATGGAGCTGAGCAGCCTGAGATCTGACGACATGGCCGTGTATTACTGTGCGAGAGA
142	IGHV1/OR15-3*01	IMGT	CAGGTCCAACTGGTGTAGTCTGGAGCTGAGGTGAAGAAGCCTGGGGCCTCAGTGAAGGTCTCCTGCAAGGCTTCTGGATACACCTTCACCGACTACTTTATGAACTGGATGCGCCAGGCCCCTGGACAAAGGCTTGAGTGGATGGGATGGATCAACGCTGGCAATGGTAACACAAAATATTCACAGAAGCTCCAGGGCAGAGTCACCATTACCAGGGACACATCTTCGAGCACAGCCTACATGCAGCTGAGCAGCCTGAGATCTGAGGACACGGCCGTGTATTACTGTGCGAGA
143	IGHV1/OR15-3*02	IMGT	CAGGTCCAACTGGTGTAGTCTGGAGCTGAGGTGAAGAAGCCTGGGGCCTCAGTGAAGGTCTCCTGCAAGGCTTCTGGATACACCTTCACCGACTACTTTATGAACTGGATGCGCCAGGCCCCTGGACAAAGGCTTGAGTGGATGGGATGGATCAACGCTGGCAATGGTAACACAAAATATTCACAGAAGCTCCAGGGCAGAGTCACCATTACCAGGGACACATCTGCGAGCACAGCCTACATGCAGCTGAGCAGCCTGAGATCTGAGGACACGGCCGTGTATTACTGTGCGAGAGA
144	IGHV1/OR15-3*03	IMGT	CAGGTCCAACTGGTGTAGTCTGGAGCTGAGGTGAAGAAGCCTGGGGCCTCAGTGAAGGTCTCCTGCAAGGCTTCTGGATACACCTTCACCAGCTACTATATGAACTGGATGCGCCAGGCCCCTGGACAAGGCTTCGAGTGGATGGGATGGATCAACGCTGGCAATGGTAACACAAAGTATTCACAGAAGCTCCAGGGCAGAGTCACCATTACCAGGGACACATCTGCGAGCACAGCCTACATGCAGCTGAGCAGCCTGAGATCTGAGGACACGGCCGTGTATTACTGTGCGAGAGA
145	IGHV1/OR15-4*01	IMGT	CAGGACCAGTTGGTGCAGTCTGGGGCTGAGGTGAAGAAGCCTCTGTCCTCAGTGAAGGTCTCCTTCAAGGCTTCTGGATACACCTTCACCAACAACTTTATGCACTGGGTGTGACAGGCCCCTGGACAAGGACTTGAGTGGATGGGATGGATCAATGCTGGCAATGGTAACACAACATATGCACAGAAGTTCCAGGGCAGAGTCACCATAACCAGGGACACGTCCATGAGCACAGCCTACACGGAGCTGAGCAGCCTGAGATCTGAGGACACGGCCGTGTATTACTGTGCGAGA
146	IGHV1/OR15-5*01	IMGT	AGAAGCCTGGGGCCTCAGTGAAGGTCTCCTGCAAGGCTTCTGGATACACCTTCACCAGCTACTGTATGCACTGGGTGCACCAGGTCCATGCACAAGGGCTTGAGTGGATGGGATTGGTGTGCCCTAGTGATGGCAGCACAAGCTATGCACAGAAGTTCCAGGCCAGAGTCACCATAACCAGGGACACATCCATGAGCACAGCCTACATGGAGCTAAGCAGTCTGAGATCTGAGGACACGGCCATGTATTACTGTGTGAGA
147	IGHV1/OR15-5*02	IMGT	CAGGTACAGCTGGTGCAGTCTGGGGCTGAGGTGAAGAAGCCTGGGGCCTCAGTGAAGGTCTCCTGCAAGGCTTCTGGATACACCTTCACCAACTACTGTATGCACTGGGTGCGCCAGGTCCATGCACAAGGGCTTGAGTGGATGGGATTGGTGTGCCCTAGTGATGGCAGCACAAGCTATGCACAAAAGTTCCAGGCCAGAGTCACCATAACCAGGGACACATCCATGAGCACAGCCTACATGGAGCTAAGCAGTCTGAGATCTGAGGACACGGCCATGTATTACTGTGTGAGA
148	IGHV1/OR15-6*01	IMGT	CAGGTCCAATCGGTGCAGTCTGGGGCTGAGGTGAGGAAACCTGGGTCCTCAGTGAAGGTGATTCCAGATACACCTTCACCTTCCACTACATACACTGGGGGCGACAGGCCCCTGGAAAAGGGCTTGAGTGGATGGAACGTGTTGATCCTGAAGATGGTGAAACAATATATGCACAGAATTCCAGGGCAGAGTCACCACGACCTGGGACACGTCTACAGACACAGCCTACATGGAGCTGAGCAGCCTGAGATCTGAGGACACAGCCGTATATTAATGTGCAAGACA
149	IGHV1/OR15-6*02	IMGT	CAGGTCCAGCAAGTGCAGTCTGGGGCTGAGGTGAGGAAACCTGGGGCCTTAGTGAAGGTCTACCCAAGGCTTCCAGCTACACCTTCACCTTCCACTACATGCACTGGGTGCCACAGGCCCCTGGAAAAGGGCTTGAGTGGATGGGACATGTTGATCCTGAAGATGGTGAAACAATATATGCACAGAAGTTCCAGGGCAGAGTCACCATGACCGCAGGCATGTCTACAGACACAGCCTATGTGGAGCTGAGCAGCGTGAGATCTGAGGACACGGCCATATATTACAGTGCAAGA
150	IGHV1/OR15-9*01	IMGT	CAGGTACAGCTGATGCAGTCTGGGGCTGAGGTGAAGAAGCCTGGGGCCTCAGTGAGGATCTCCTGCAAGGCTTCTGGATACACCTTCACCAGCTACTGTATGCACTGGGTGTGCCAGGCCCATGCACAAGGGCTTGAGTGGATGGGATTGGTGTGCCCTAGTGATGGCAGCACAAGCTATGCACAGAAGTTCCAGGGCAGAGTCACCATAACCAGGGACACATCCATGGGCACAGCCTACATGGAGCTAAGCAGCCTGAGATCTGAGGACACGGCCATGTATTACTGTGTGAGAGA
151	IGHV1/OR16-1*01	IMGT	CAGGTGCAGCTGGTGCAGTCTGGGGCTGAAGGAGGAAGCTTAGGGCCTCAGTGAAGGTGTCCCGCAAAGCTCTGGATACACCTTCACCAGCTACGATATTCACTGTGTGCGACAGGCCCCTGGATAAGGGTTTGAAAGGATGGGAGGGATCTACTCTGGCAATGGTAAGACAGGCTATGCACAGAAGTTCCAGGGCAGAGTCACCATGACCAGGGACATGTCCACGAGCACAGCCTACATGGAGCTGAGCAGTCAGAGATCTGAGGACATAGATGTGTACTACTGTGCGAGACA
152	IGHV1/OR16-2*01	IMGT	CAGGTGCAGCTGGTGCAGTCTGGGGCTGAAGGAGGAAGCTTGGGGCCTCAGTGAAGGTGTCCCGCAAAGCTCTGGATACACCTTCACCAGCTACGATATTCACTGTGTGCGACAGGCCCCTGGATAAGGGTTTGAAAGGATGGGAGGGATCTACTCTGGCAATGGTAAGACAGGCTATGCACAGAAGTTTCAGGGCAGAGTCACCATGACCAGGGACATGTCCACGAGCACAGCCTACATGGAGCTGAGCAGTCAGAGATCTGAGGACATAGATGTGTACTACTGTGCGAGACA
153	IGHV1/OR16-21*01	IMGT	CAGGTGCAGCTGGTGCAGTCTGGGGCTGAAGGAGGAAGCTTGGGGCCTCAGTGAAGGTGTCCCGCAAAGCTCTGGATACACCTTCACCAGCTACGATATTCACTGTGTGCGACAGGCCCCTGGATAAGGGTTTGAAAGGATGGGAGGGATCTACTCTGGCAATGGTAAGACAGGCTATGCACAGAAGTTTCAGGGCAGAGTCACCATGACCAGGGACATGTCCACGAGCACAGCCTACATGGAGCTGAGCAGTCAGAGATCTGAGGACATAGATGTGTACTACTGTGCGAGACA
154	IGHV1/OR16-22*01	IMGT	CTGGTGCAGCTGGTGCAGTCTGGGGCTGAGGTGAAGAAGCCTGGGGCCTCAGTGTTCTCCTGCCAGGCTTCTGGATACACCTTCACCTACTGCTACTTGCACTGGGTGCGATGGGCCCCTGGACAAGGGCTTGAGTGGACAGGATTT
155	IGHV1/OR16-24*01	IMGT	CAGGTTCAGCTGTTGCAGCCTGGGGCTGAGGTGAAGAAGCCTGGGTCCTCAGTGAAGGTCTCCTGCCAGGCTTCCAGATACACCTTCACCAAATACTTTACACGGTGGGTGTGACAAAGCCCTGGACAAGGGCATAGTGGATGGGATGAATCAACCCTTACAATGATAACACACACTATGCACAGACGTTCTGGGGCAGAGTCACCATTACCAGTGACAGGTCCATGAGCACAGCCTACATGGAGCTGAGCAACCTGAGATCTGAAGACATGGTCATGTATTACTGTGTGAGAGA
156	IGHV1/OR16-3*01	IMGT	CTGGTGCAGCTGGTGCAGTCTGGGGCTGAGGTGAAGAAGCCTGGGGCCTCAGTGAAGGTCTCCTGCAAGGCTTCTGGATACACCTTCACCTACTGCTACTTGCACTGGGTGCGATGGGTCCCTGGACAAGGGCTTGAGTGGACAGGATTT
157	IGHV1/OR16-4*01	IMGT	CTGGTGCAGCTGGTGCAGTCTGGGGCTGAGGTGAAGAAGCCTGGGGCCTCAGTGAAGGTCTCCTGCCAGGCTTCTGGATACACCTTCACCTACTGCTACTTGCACTGGGTGCGATGGGCCCCTGGACAAGGGCTTGAGTGGACAGGATTT
158	IGHV1/OR16-4*02	IMGT	AGAAGCCTGGGGCCTCAGTGAAGGTCTCCTGCCAGGCTTCTGGATACACCTTCACCTACTGCTACTTGCACTTGGTGCGATGGGCCCCTGGACAAGGGCTTGAGTGGACAGGATTT
159	IGHV1/OR21-1*01	IMGT	CAGGTACAGCTGGTGCAGTCTGGGGCTGAGGTGAAGAAGCCTGGGGCCTCAGTGAAGGTCTCCTGCAAGGCTTCTGGATACACCATCACCAGCTACTGTATGCACTGGGTGCACCAGGTCCATGCACAAGGGCTTGAGTGGATGGGATTGGTGTGCCCTAGTGATGGCAGCACAAGCTATGCACAGAAGTTCCAGGCCAGAGTCACCATAACCAGGGACACATCCATGAGCACAGCCTACATGGAGCTAAGCAGTCTGAGATCTGAGGACACGGCCATGTATTACTGTGTGAGAGA
160	IGHV2-10*01	IMGT	CAGGTCACCTTGAAGGAGTCTGGTCCTGCACTGGTGAAACCCACACAGACCCTCATGCTGACCTGCACCTTCTCTGGGTTCTCACTCAGCACTTCTGGAATGGGTGTGGGTTAGATCTGTCAGCCCTCAGCAAAGGCCCTGGAGTGGCTTGCACACATTTATTAGAATGATAATAAATACTACAGCCCATCTCTGAAGAGTAGGCTCATTATCTCCAAGGACACCTCCAAGAATGAAGTGGTTCTAACAGTGATCAACATGGACATTGTGGACACAGCCACACATTACTGTGCAAGGAGAC
161	IGHV2-26*01	IMGT	CAGGTCACCTTGAAGGAGTCTGGTCCTGTGCTGGTGAAACCCACAGAGACCCTCACGCTGACCTGCACCGTCTCTGGGTTCTCACTCAGCAATGCTAGAATGGGTGTGAGCTGGATCCGTCAGCCCCCAGGGAAGGCCCTGGAGTGGCTTGCACACATTTTTTCGAATGACGAAAAATCCTACAGCACATCTCTGAAGAGCAGGCTCACCATCTCCAAGGACACCTCCAAAAGCCAGGTGGTCCTTACCATGACCAACATGGACCCTGTGGACACAGCCACATATTACTGTGCACGGATAC
162	IGHV2-26*02	IMGT	CAGGTCACCTTGAAGGAGTCTGGTCCTGTGCTGGTGAAACCCACAGAGACCCTCACGCTGACCTGCACCGTCTCTGGGTTCTCACTCAGCAATGCTAGAATGGGTGTGAGCTGGATCCGTCAGCCCCCAGGGAAGGCCCTGGAGTGGCTTGCACACATTTTTTCGAATGACGAAAAATCCTACAGCACATCTCTGAAGAGCAGGCTCACCATCTCCAAGGACACCTCCAAAAGCCAGGTGGTCCTTACCATGACCAATATGGACCCTGTGGACACAGCCACATATTACTGTGCACGGATAC
163	IGHV2-26*03	IMGT	CAGGTCACCTTGAAGGAGTCTGGTCCTGTGCTGGTGAAACCCACAGAGACCCTCACGCTGACCTGCACCATCTCTGGGTTCTCACTCAGCAATGCTAGAATGGGTGTGAGCTGGATCCGTCAGCCCCCAGGGAAGGCCCTGGAGTGGCTTGCACACATTTTTTCGAATGACGAAAAATCCTACAGCACATCTCTGAAGAGCAGGCTCACCATCTCCAAGGACACCTCCAAAAGCCAGGTGGTCCTTACCATGACCAACATGGACCCTGTGGACACAGCCACATATTACTGTGCACGGATAC
164	IGHV2-5*01	IMGT	CAGATCACCTTGAAGGAGTCTGGTCCTACGCTGGTGAAACCCACACAGACCCTCACGCTGACCTGCACCTTCTCTGGGTTCTCACTCAGCACTAGTGGAGTGGGTGTGGGCTGGATCCGTCAGCCCCCAGGAAAGGCCCTGGAGTGGCTTGCACTCATTTATTGGAATGATGATAAGCGCTACAGCCCATCTCTGAAGAGCAGGCTCACCATCACCAAGGACACCTCCAAAAACCAGGTGGTCCTTACAATGACCAACATGGACCCTGTGGACACAGCCACATATTACTGTGCACACAGAC
165	IGHV2-5*02	IMGT	CAGATCACCTTGAAGGAGTCTGGTCCTACGCTGGTGAAACCCACACAGACCCTCACGCTGACCTGCACCTTCTCTGGGTTCTCACTCAGCACTAGTGGAGTGGGTGTGGGCTGGATCCGTCAGCCCCCAGGAAAGGCCCTGGAGTGGCTTGCACTCATTTATTGGGATGATGATAAGCGCTACAGCCCATCTCTGAAGAGCAGGCTCACCATCACCAAGGACACCTCCAAAAACCAGGTGGTCCTTACAATGACCAACATGGACCCTGTGGACACAGCCACATATTACTGTGCACACAGAC
166	IGHV2-5*03	IMGT	GCTGGTGAAACCCACACAGACCCTCACGCTGACCTGCACCTTCTCTGGGTTCTCACTCAGCACTAGTGGAGTGGGTGTGGGCTGGATCCGTCAGCCCCCAGGAAAGGCCCTGGAGTGGCTTGCACTCATTTATTGGGATGATGATAAGCGCTACAGCCCATCTCTGAAGAGCAGGCTCACCATTACCAAGGACACCTCCAAAAACCAGGT
167	IGHV2-5*04	IMGT	CAGATCACCTTGAAGGAGTCTGGTCCTACGCTGGTGAAACCCACACAGACCCTCACGCTGACCTGCACCTTCTCTGGGTTCTCACTCAGCACTAGTGGAGTGGGTGTGGGCTGGATCCGTCAGCCCCCAGGAAAGGCCCTGGAGTGGCTTGCACTCATTTATTGGAATGATGATAAGCGCTACAGCCCATCTCTGAAGAGCAGGCTCACCATCACCAAGGACACCTCCAAAAACCAGGTGGTCCTTACAATGACCAACATGGACCCTGTGGACACAGGCACATATTACTGTGTAC
168	IGHV2-5*05	IMGT	CAGATCACCTTGAAGGAGTCTGGTCCTACGCTGGTGAAACCCACACAGACCCTCACGCTGACCTGCACCTTCTCTGGGTTCTCACTCAGCACTAGTGGAGTGGGTGTGGGCTGGATCCGTCAGCCCCCAGGAAAGGCCCTGGAGTGGCTTGCACTCATTTATTGGGATGATGATAAGCGCTACGGCCCATCTCTGAAGAGCAGGCTCACCATCACCAAGGACACCTCCAAAAACCAGGTGGTCCTTACAATGACCAACATGGACCCTGTGGACACAGCCACATATTACTGTGCACACAGAC
169	IGHV2-5*06	IMGT	CAGATCACCTTGAAGGAGTCTGGTCCTACGCTGGTAAAACCCACACAGACCCTCACGCTGACCTGCACCTTCTCTGGGTTCTCACTCAGCACTAGTGGAGTGGGTGTGGGCTGGATCCGTCAGCCCCCAGGAAAGGCCCTGGAGTGGCTTGCACTCATTTATTGGGATGATGATAAGCGCTACGGCCCATCTCTGAAGAGCAGGCTCACCATCACCAAGGACACCTCCAAAAACCAGGTGGTCCTTACAATGACCAACATGGACCCTGTGGACACAGCCACATATTACTGTGCACACAGA
170	IGHV2-5*08	IMGT	CAGGTCACCTTGAAGGAGTCTGGTCCTGCGCTGGTGAAACCCACACAGACCCTCACACTGACCTGCACCTTCTCTGGGTTCTCACTCAGCACTAGTGGAATGCGTGTGAGCTGGATCCGTCAGCCCCCAGGAAAGGCCCTGGAGTGGCTTGCACTCATTTATTGGGATGATGATAAGCGCTACAGCCCATCTCTGAAGAGCAGGCTCACCATCACCAAGGACACCTCCAAAAACCAGGTGGTCCTTACAATGACCAACATGGACCCTGTGGACACAGCCACATATTACTGTGCACACAGAC
171	IGHV2-5*09	IMGT	CAGGTCACCTTGAAGGAGTCTGGTCCTACGCTGGTGAAACCCACACAGACCCTCACGCTGACCTGCACCTTCTCTGGGTTCTCACTCAGCACTAGTGGAGTGGGTGTGGGCTGGATCCGTCAGCCCCCAGGAAAGGCCCTGGAGTGGCTTGCACTCATTTATTGGGATGATGATAAGCGCTACGGCCCATCTCTGAAGAGCAGGCTCACCATCACCAAGGACACCTCCAAAAACCAGGTGGTCCTTACAATGACCAACATGGACCCTGTGGACACAGCCACATATTACTGTGCACACAGAC
172	IGHV2-70*01	IMGT	CAGGTCACCTTGAGGGAGTCTGGTCCTGCGCTGGTGAAACCCACACAGACCCTCACACTGACCTGCACCTTCTCTGGGTTCTCACTCAGCACTAGTGGAATGTGTGTGAGCTGGATCCGTCAGCCCCCAGGGAAGGCCCTGGAGTGGCTTGCACTCATTGATTGGGATGATGATAAATACTACAGCACATCTCTGAAGACCAGGCTCACCATCTCCAAGGACACCTCCAAAAACCAGGTGGTCCTTACAATGACCAACATGGACCCTGTGGACACAGCCACGTATTACTGTGCACGGATAC
173	IGHV2-70*02	IMGT	CAGGTCACCTTGAGGGAGTCTGGTCCTGCGCTGGTGAAACCCACACAGACCCTCACACTGACCTGCACCTTCTCTGGGTTCTCACTCAGCACTAGTGGAATGTGTGTGAGCTGGATCCGTCAGCCCCCAGGGAAGGCCCTGGAGTGGCTTGCACTCATTGATTGGGATGATGATAAATACTACAGCACATCTCTGAAGACCAGGCTCACCATCTCCAAGGACACCTCCAAAAACCAGGTGGTCCTTACAATGACCAACATGGACCCTGTGGACACGGCCGTGTATTACTG
174	IGHV2-70*03	IMGT	CAGGTCACCTTGAAGGAGTCTGGTCCTGCGCTGGTGAAACCCACACAGACCCTCACACTGACCTGCACCTTCTCTGGGTTCTCACTCAGCACTAGTGGAATGCGTGTGAGCTGGATCCGTCAGCCCCCAGGGAAGGCCCTGGAGTGGCTTGCACGCATTGATTGGGATGATGATAAATTCTACAGCACATCTCTGAAGACCAGGCTCACCATCTCCAAGGACACCTCCAAAAACCAGGTGGTCCTTACAATGACCAACATGGACCCTGTGGACACGGCCGTGTATTACTG
175	IGHV2-70*04	IMGT	CAGGTCACCTTGAAGGAGTCTGGTCCTGCGCTGGTGAAACCCACACAGACCCTCACACTGACCTGCACCTTCTCTGGGTTCTCACTCAGCACTAGTGGAATGCGTGTGAGCTGGATCCGTCAGCCCCCAGGGAAGGCCCTGGAGTGGCTTGCACGCATTGATTGGGATGATGATAAATTCTACAGCACATCTCTGAAGACCAGGCTCACCATCTCCAAGGACACCTCCAAAAACCAGGTGGTCCTTACAATGACCAACATGGACCCTGTGGACACAGCCACGTATTACTGTGCACGGATAC
176	IGHV2-70*05	IMGT	TGCGCTGGTGAAACCCACACAGACCCTCACACTGACCTGCACCTTCTCTGGGTTCTCACTCAGCACTAGTGGAATGCGTGCGAGCTGGATCCGTCAGCCCCCAGGGAAGGCCCTGGAGTGGCTTGCACGCATTGATTGGGATGATGATAAATTCTACAGCACATCTCTGAAGACCAGGCTCACCATCTCCAAGGACACCTCCAAAAACCAGGTGGTCCTTACAATGACCAACATGGA
177	IGHV2-70*06	IMGT	CAGGTCACCTTGAAGGAGTCTGGTCCTGCGCTGGTGAAACCCACACAGACCCTCACACTGACCTGCACCTTCTCTGGGTTCTCACTCAGCACTAGTGGAATGCGTGTGAGCTGGATCCGTCAGCCCCCAGGGAAGGCCCTGGAGTGGCTTGCACGCATTGATTGGGATGATGATAAATTCTACAGCACATCCCTGAAGACCAGGCTCACCATCTCCAAGGACACCTCCAAAAACCAGGTGGTCCTTACAATGACCAACATGGACCCTGTGGACACGGCCGTGTATTACTG
178	IGHV2-70*07	IMGT	CAGGTCACCTTGAGGGAGTCTGGTCCTGCGCTGGTGAAACCCACACAGACCCTCACACTGACCTGCACCTTCTCTGGGTTCTCACTCAGCACTAGTGGAATGTGTGTGAGCTGGATCCGTCAGCCCCCGGGGAAGGCCCTGGAGTGGCTTGCACTCATTGATTGGGATGATGATAAATACTACAGCACATCTCTGAAGACCAGGCTCACCATCTCCAAGGACACCTCCAAAAACCAGGTGGTCCTTACAATGACCAACATGGACCCTGTGGACACGGCCGTGTATTACTG
179	IGHV2-70*08	IMGT	CAGGTCACCTTGAGGGAGTCTGGTCCTGCGCTGGTGAAACCCACACAGACCCTCACACTGACCTGCGCCTTCTCTGGGTTCTCACTCAGCACTAGTGGAATGTGTGTGAGCTGGATCCGTCAGCCCCCAGGGAAGGCCCTGGAGTGGCTTGCACGCATTGATTGGGATGATGATAAATACTACAGCACATCTCTGAAGACCAGGCTCACCATCTCCAAGGACACCTCCAAAAACCAGGTGGTCCTTACAATGACCAACATGGACCCTGTGGACACGGCCGTGTATTACTG
180	IGHV2-70*09	IMGT	CAGATCACCTTGAAGGAGTCTGGTCCTACGCTGGTGAAACCCACACAGACCCTCACGCTGACCCGCACCTTCTCTGGGTTCTCACTCAGCACTAGTGGAATGTGTGTGAGCTGGATCCGTCAGCCCCCAGGGAAGGCCCTGGAGTGGCTTGCACTCATTGATTGGGATGATGATAAATACTACAGCACATCTCTGAACACCAGGCTCACCATCTCCAAGGACACCTCCAAAAACCAGGTGGTCCTTACAATGACCAACATGGACCCTGTGGACACAGGCACATATTACTGTGTACGG
181	IGHV2-70*10	IMGT	CAGGTCACCTTGAAGGAGTCTGGTCCTGCGCTGGTGAAACCCACACAGACCCTCACACTGACCTGCACCTTCTCTGGGTTCTCACTCAGCACTAGTGGAATGCGTGTGAGCTGGATCCGTCAGCCCCCAGGGAAGGCCCTGGAGTGGATTGCACGCATTGATTGGGATGATGATAAATACTACAGCACATCTCTGAAGACCAGGCTCACCATCTCCAAGGACACCTCCAAAAACCAGGTGGTCCTTACAATGACCAACATGGACCCTGTGGACACAGCCACGTATTACTGTGCACGGATAC
182	IGHV2-70*11	IMGT	CGGGTCACCTTGAGGGAGTCTGGTCCTGCGCTGGTGAAACCCACACAGACCCTCACACTGACCTGCACCTTCTCTGGGTTCTCACTCAGCACTAGTGGAATGTGTGTGAGCTGGATCCGTCAGCCCCCAGGGAAGGCCCTGGAGTGGCTTGCACGCATTGATTGGGATGATGATAAATACTACAGCACATCTCTGAAGACCAGGCTCACCATCTCCAAGGACACCTCCAAAAACCAGGTGGTCCTTACAATGACCAACATGGACCCTGTGGACACAGCCACGTATTACTGTGCACGGATAC
183	IGHV2-70*12	IMGT	CAGATCACCTTGAAGGAGTCTGGTCCTACGCTGGTGAAACCCACACAGACCCTCACGCTGACCTGCACCTTCTCTGGGTTCTCACTCAGCACTAGTGGAATGTGTGTGAGCTGGATCCGTCAGCCCCCAGGGAAGGCCCTGGAGTGGCTTGCACTCATTGATTGGGATGATGATAAATACTACAGCACATCTCTGAAGACCAGGCTCACCATCTCCAAGGACACCTCCAAAAACCAGGTGGTCCTTACAATGACCAACATGGACCCTGTGGACACAGCCACATATTACTGTGCACACAGAC
184	IGHV2-70*13	IMGT	CAGGTCACCTTGAGGGAGTCTGGTCCTGCGCTGGTGAAACCCACACAGACCCTCACACTGACCTGCACCTTCTCTGGGTTCTCACTCAGCACTAGTGGAATGTGTGTGAGCTGGATCCGTCAGCCCCCAGGGAAGGCCCTGGAGTGGCTTGCACTCATTGATTGGGATGATGATAAATACTACAGCACATCTCTGAAGACCAGGCTCACCATCTCCAAGGACACCTCCAAAAACCAGGTGGTCCTTACAATGACCAACATGGACCCTGTGGACACAGCCACGTATTATTGTGCACGGATAC
185	IGHV2-70*15	IMGT	CAGGTCACCTTGAGGGAGTCTGGTCCTGCGCTGGTGAAACCCACACAGACCCTCACACTGACCTGCACCTTCTCTGGGTTCTCACTCAGCACTAGTGGAATGTGTGTGAGCTGGATCCGTCAGCCCCCAGGGAAGGCCCTGGAGTGGCTTGCACGCATTGATTGGGATGATGATAAATACTACAGCACATCTCTGAAGACCAGGCTCACCATCTCCAAGGACACCTCCAAAAACCAGGTGGTCCTTACAATGACCAACATGGACCCTGTGGACACAGCCACGTATTACTGTGCACGGATAC
186	IGHV2-70*16	IMGT	CAGGTCACCTTGAAGGAGTCTGGTCCTGTGCTGGTGAAACCCACACAGACCCTCACACTGACCTGCACCTTCTCTGGGTTCTCACTCAGCACTAGTGGAATGTGTGTGAGCTGGATCCGTCAGCCCCCAGGGAAGGCCCTGGAGTGGCTTGCACGCATTGATTGGGATGATGATAAATTCTACAGCACATCTCTGAAGACCAGGCTCACCATCTCCAAGGACACCTCCAAAAACCAGGTGGTCCTTACAATGACCAACATGGACCCTGTGGACACAGCCACGTATTACTGTGCACGGATAC
187	IGHV2-70*17	IMGT	CAGGTCACCTTGAGGGAGTCTGGTCCTGCGCTGGTGAAACCCACACAGACCCTCACACTGACCTGCACCTTCTCTGGGTTCTCACTCAGCACTAGTGGAATGTGTGTGAGCTGGATCCGTCAGCCCCCAGGGAAGGCCCTGGAGTGGCTTGCACGCATTGATTGGGATGATGATAAATTCTACAGCACATCTCTGAAGACCAGGCTCACCATCTCCAAGGACACCTCCAAAAACCAGGTGGTCCTTACAATGACCAACATGGACCCTGTGGACACAGCCACGTATTACTGTGCACGGATAC
188	IGHV2-70*18	IMGT	CAGGTCACCTTGAGGGAGTCTGGTCCTGCGCTGGTGAAACCCACACAGACCCTCACCCTGACCTGCACCTTCTCTGGGTTCTCACTCAGCACTAGTGAAATGTGTGTGAGCTGGGTCCGTCAGCCCCCAGGGAAGGCCCTGGAGTGGCTTGCACTCATTGATTGGGATGATGATAAATACTACAGCACATCTCTGAAGACCAGGCTCACCATCTCCAAGGACACCTCCAAAAACCAGGTGGTCCTTACAATGACCAACATGGACCCTGTGGACACAGCCACGTATTACTGTGCACGGATAC
189	IGHV2-70*19	IMGT	CAGGTCACCTTGAGGGAGTCTGGTCCTGCGCTGGTGAAACCCACACAGACCCTCACACTGACCTGCACCTTCTCTGGGTTCTCACTCAGCACTAGTGGAATGTGTGTGAGCTGGGTCCGTCAGCCCCCAGGGAAGGCCCTGGAGTGGCTTGCACTCATTGATTGGGATGATGATAAACACTACAGCACATCTCTGAAGACCAGGCTCACCATCTCCAAGGACACCTCCAAAAACCAGGTGGTCCTTACAATGACCAACATGGACCCTGTGGACACAGCCACGTATTACTGTGCACGGATAC
190	IGHV2-70D*04	IMGT	CAGGTCACCTTGAAGGAGTCTGGTCCTGCGCTGGTGAAACCCACACAGACCCTCACACTGACCTGCACCTTCTCTGGGTTCTCACTCAGCACTAGTGGAATGCGTGTGAGCTGGATCCGTCAGCCCCCAGGGAAGGCCCTGGAGTGGCTTGCACGCATTGATTGGGATGATGATAAATTCTACAGCACATCTCTGAAGACCAGGCTCACCATCTCCAAGGACACCTCCAAAAACCAGGTGGTCCTTACAATGACCAACATGGACCCTGTGGACACAGCCACGTATTACTGTGCACGGATAC
191	IGHV2-70D*14	IMGT	CAGGTCACCTTGAAGGAGTCTGGTCCTGCGCTGGTGAAACCCACACAGACCCTCACACTGACCTGCACCTTCTCTGGGTTCTCACTCAGCACTAGTGGAATGCGTGTGAGCTGGATCCGTCAGCCCCCAGGTAAGGCCCTGGAGTGGCTTGCACGCATTGATTGGGATGATGATAAATTCTACAGCACATCTCTGAAGACCAGGCTCACCATCTCCAAGGACACCTCCAAAAACCAGGTGGTCCTTACAATGACCAACATGGACCCTGTGGACACAGCCACGTATTACTGTGCACGGATAC
192	IGHV2/OR16-23*01	IMGT	TAGGTCACCTTGAAGGAGTCTGGTCCTGTGCTGGTGAAACCCACAGAGACCCTCACGCTGACCTGCACTCTCTCTGGGTTCTCACTCAGCACTTCTGGAATGGGTATGAGCTGGATCCGTCAGCCCCCAGGGAAGGCCCTGGAGTGGCTTGCTCACATTTTTTCGAATGACTAAAAATCCTACAGCACGTCTCTGAAGAACAGGCTCATCATCTCCAAGGACACCTCCAAAAGCCAGGTGGTCCTTACCATGACCAACATGGACCCTGTGGACACAGCCACGTATTACTGTGCATGGAGAG
193	IGHV2/OR16-5*01	IMGT	CAGGTCACCTTGAAGGAGTCTGGTCCTGCGCTGGTGAAACCCACAGAGACCCTCACGCTGACCTGCACTCTCTCTGGGTTCTCACTCAGCACTTCTGGAATGGGTATGAGCTGGATCCGTCAGCCCCCAGGGAAGGCCCTGGAGTGGCTTGCTCACATTTTTTTGAATGACAAAAAATCCTACAGCACGTCTCTGAAGAACAGGCTCATCATCTCCAAGGACACCTCCAAAAGCCAGGTGGTCCTTACCATGACCAACATGGACCCTGTGGACACAGCCACGTATTACTGTGCATGGAGAG
194	IGHV3-11*01	IMGT	CAGGTGCAGCTGGTGGAGTCTGGGGGAGGCTTGGTCAAGCCTGGAGGGTCCCTGAGACTCTCCTGTGCAGCCTCTGGATTCACCTTCAGTGACTACTACATGAGCTGGATCCGCCAGGCTCCAGGGAAGGGGCTGGAGTGGGTTTCATACATTAGTAGTAGTGGTAGTACCATATACTACGCAGACTCTGTGAAGGGCCGATTCACCATCTCCAGGGACAACGCCAAGAACTCACTGTATCTGCAAATGAACAGCCTGAGAGCCGAGGACACGGCCGTGTATTACTGTGCGAGAGA
195	IGHV3-11*02	IMGT	CAGGTGCAGTCTGGTGGAGTCTGGGGGAGCTTGGTCAAGCCTGAGGGTCCCTGAGACTCTCCTGTGCAGCCTCTGGATTCACCTTCAGTGACTACTACATGAGCTGGATCCGCCAGGCTCCAGGGAAGGGGCTGGAGTGGGTTTCATACATTAGTAGTAGTGGTAGTACCATATACTACGCAGCTCTGTGAAGGGCCGATTCACCATCTCCAGGGAGAACGCCAAGAACTCACTGTATCTGCAAATGAACAGCCTGAGAGCCGAGGACAGCCTTACTTACTTGCGAGAGA
196	IGHV3-11*03	IMGT	CAGGTGCAGCTGTTGGAGTCTGGGGGAGGCTTGGTCAAGCCTGGAGGGTCCCTGAGACTCTCCTGTGCAGCCTCTGGATTCACCTTCAGTGACTACTACATGAGCTGGATCCGCCAGGCTCCAGGGAAGGGGCTGGAGTGGGTTTCATACATTAGTAGTAGTAGTAGTTACACAAACTACGCAGACTCTGTGAAGGGCCGATTCACCATCTCCAGAGACAACGCCAAGAACTCACTGTATCTGCAAATGAACAGCCTGAGAGCCGAGGACACGGCCGTGTATTACTGTGCGAGA
197	IGHV3-11*04	IMGT	CAGGTGCAGCTGGTGGAGTCTGGGGGAGGCTTGGTCAAGCCTGGAGGGTCCCTGAGACTCTCCTGTGCAGCCTCTGGATTCACCTTCAGTGACTACTACATGAGCTGGATCCGCCAGGCTCCAGGGAAGGGGCTGGAGTGGGTTTCATACATTAGTAGTAGTGGTAGTACCATATACTACGCAGACTCTGTGAAGGGCCGATTCACCATCTCCAGGGACAACGCCAAGAACTCACTGTATCTGCAAATGAACAGCCTGAGAGCCGAGGACACGGCTGTGTATTACTGTGCGAGAGA
198	IGHV3-11*05	IMGT	CAGGTGCAGCTGGTGGAGTCTGGGGGAGGCTTGGTCAAGCCTGGAGGGTCCCTGAGACTCTCCTGTGCAGCCTCTGGATTCACCTTCAGTGACTACTACATGAGCTGGATCCGCCAGGCTCCAGGGAAGGGGCTGGAGTGGGTTTCATACATTAGTAGTAGTAGTAGTTACACAAACTACGCAGACTCTGTGAAGGGCCGATTCACCATCTCCAGAGACAACGCCAAGAACTCACTGTATCTGCAAATGAACAGCCTGAGAGCCGAGGACACGGCCGTGTATTACTGTGCGAGAGA
199	IGHV3-11*06	IMGT	CAGGTGCAGCTGGTGGAGTCTGGGGGAGGCTTGGTCAAGCCTGGAGGGTCCCTGAGACTCTCCTGTGCAGCCTCTGGATTCACCTTCAGTGACTACTACATGAGCTGGATCCGCCAGGCTCCAGGGAAGGGGCTGGAGTGGGTTTCATACATTAGTAGTAGTAGTAGTTACACAAACTACGCAGACTCTGTGAAGGGCCGATTCACCATCTCCAGAGACAACGCCAAGAACTCACTGTATCTGCAAATGAACAGCCTGAGAGCCGAGGACACGGCTGTGTATTACTGTGCGAGAGA
200	IGHV3-13*01	IMGT	GAGGTGCAGCTGGTGGAGTCTGGGGGAGGCTTGGTACAGCCTGGGGGGTCCCTGAGACTCTCCTGTGCAGCCTCTGGATTCACCTTCAGTAGCTACGACATGCACTGGGTCCGCCAAGCTACAGGAAAAGGTCTGGAGTGGGTCTCAGCTATTGGTACTGCTGGTGACACATACTATCCAGGCTCCGTGAAGGGCCGATTCACCATCTCCAGAGAAAATGCCAAGAACTCCTTGTATCTTCAAATGAACAGCCTGAGAGCCGGGGACACGGCTGTGTATTACTGTGCAAGAGA
201	IGHV3-13*02	IMGT	GAGGTGCATCTGGTGGAGTCTGGGGGAGGCTTGGTACAGCCTGGGGGGGCCCTGAGACTCTCCTGTGCAGCCTCTGGATTCACCTTCAGTAACTACGACATGCACTGGGTCCGCCAAGCTACAGGAAAAGGTCTGGAGTGGGTCTCAGCCAATGGTACTGCTGGTGACACATACTATCCAGGCTCCGTGAAGGGGCGATTCACCATCTCCAGAGAAAATGCCAAGAACTCCTTGTATCTTCAAATGAACAGCCTGAGAGCCGGGGACACGGCTGTGTATTACTGTGCAAGAGA
202	IGHV3-13*03	IMGT	GAGGTGCAGCTGGTGGAGTCTGGGGGAGGCTTGGTACAGCCTGGGGGGTCCCTGAGACTCTCCTGTGCAGCCTGTGGATTCACCTTCAGTAGCTACGACATGCACTGGGTCCGCCAAGCTACAGGAAAAGGTCTGGAGTGGGTCTCAGCTATTGGTACTGCTGGTGACACATACTATCCAGGCTCCGTGAAGGGCCAATTCACCATCTCCAGAGAAAATGCCAAGAACTCCTTGTATCTTCAAATGAACAGCCTGAGAGCCGGGGACACGGCTGTGTATTACTGTGCAAGA
203	IGHV3-13*04	IMGT	GAGGTGCAGCTGGTGGAGTCTGGGGGAGGCTTGGTACAGCCTGGGGGGTCCCTGAGACTCTCCTGTGCAGCCTCTGGATTCACCTTCAGTAGCTACGACATGCACTGGGTCCGCCAAGCTACAGGAAAAGGTCTGGAATGGGTCTCAGCTATTGGTACTGCTGGTGACACATACTATCCAGGCTCCGTGAAGGGCCGATTCACCATCTCCAGAGAAAATGCCAAGAACTCCTTGTATCTTCAAATGAACAGCCTGAGAGCCGGGGACACGGCTGTGTATTACTGTGCAAGAGA
204	IGHV3-13*05	IMGT	GAGGTGCAGCTGGTGGAGTCTGGGGGAGGCTTGGTACAGCCTGGGGGGTCCCTGAGACTCTCCTGTGCAGCCTCTGGATTCACCTTCAGTAGCTACGACATGCACTGGGTCCGCCAAGCTACAGGAAAAGGTCTGGAGTGGGTCTCAGCTATTGGTACTGCTGGTGACCCATACTATCCAGGCTCCGTGAAGGGCCGATTCACCATCTCCAGAGAAAATGCCAAGAACTCCTTGTATCTTCAAATGAACAGCCTGAGAGCCGGGGACACGGCTGTGTATTACTGTGCAAGAGA
205	IGHV3-15*01	IMGT	GAGGTGCAGCTGGTGGAGTCTGGGGGAGGCTTGGTAAAGCCTGGGGGGTCCCTTAGACTCTCCTGTGCAGCCTCTGGATTCACTTTCAGTAACGCCTGGATGAGCTGGGTCCGCCAGGCTCCAGGGAAGGGGCTGGAGTGGGTTGGCCGTATTAAAAGCAAAACTGATGGTGGGACAACAGACTACGCTGCACCCGTGAAAGGCAGATTCACCATCTCAAGAGATGATTCAAAAAACACGCTGTATCTGCAAATGAACAGCCTGAAAACCGAGGACACAGCCGTGTATTACTGTACCACAGA
206	IGHV3-15*02	IMGT	GAGGTGCAGCTGGTGGAGTCTGGGGGAGCCTTGGTAAAGCCTGGGGGGTCCCTTAGACTCTCCTGTGCAGCCTCTGGATTCACTTTCAGTAACGCCTGGATGAGCTGGGTCCGCCAGGCTCCAGGGAAGGGGCTGGAGTGGGTTGGCCGTATTAAAAGCAAAACTGATGGTGGGACAACAGACTACGCTGCACCCGTGAAAGGCAGATTCACCATCTCAAGAGATGATTCAAAAAACACGCTGTATCTGCAAATGAACAGCCTGAAAACCGAGGACACAGCCGTGTATTACTGTACCACAGA
207	IGHV3-15*03	IMGT	GAGGTGCAGCTGGTGGAGTCTGCCGGAGCCTTGGTACAGCCTGGGGGGTCCCTTAGACTCTCCTGTGCAGCCTCTGGATTCACTTGCAGTAACGCCTGGATGAGCTGGGTCCGCCAGGCTCCAGGGAAGGGGCTGGAGTGGGTTGGCCGTATTAAAAGCAAAGCTAATGGTGGGACAACAGACTACGCTGCACCTGTGAAAGGCAGATTCACCATCTCAAGAGTTGATTCAAAAAACACGCTGTATCTGCAAATGAACAGCCTGAAAACCGAGGACACAGCCGTGTATTACTGTACCACAGA
208	IGHV3-15*04	IMGT	GAGGTGCAGCTGGTGGAGTCTGGGGGAGGCTTGGTAAAGCCTGGGGGGTCCCTTAGACTCTCCTGTGCAGCCTCTGGATTCACTTTCAGTAACGCCTGGATGAGCTGGGTCCGCCAGGCTCCAGGGAAGGGGCTGGAGTGGGTTGGCCGTATTGAAAGCAAAACTGATGGTGGGACAACAGACTACGCTGCACCCGTGAAAGGCAGATTCACCATCTCAAGAGATGATTCAAAAAACACGCTGTATCTGCAAATGAACAGCCTGAAAACCGAGGACACAGCCGTGTATTACTGTACCACAGA
209	IGHV3-15*05	IMGT	GAGGTGCAGCTGGTGGAGTCTGGGGGAGGCTTGGTAAAGCCTGGGGGGTCCCTTAGACTCTCCTGTGCAGCCTCTGGATTCACTTTCAGTAACGCCTGGATGAGCTGGGTCCGCCAGGCTCCAGGGAAGGGGCTGGAGTGGGTTGGCCGTATTAAAAGCAAAACTGATGGTGGGACAACAGACTACGCTGCACCCGTGAAAGGCAGATTCACCATCTCAAGAGATGATTCAAAAAACACGCTGTATCTGCAAATGAACAGTCTGAAAACCGAGGACACAGCCGTGTATTACTGTACCACAGA
210	IGHV3-15*06	IMGT	GAGGTGCAGCTGGTGGAGTCTGGGGGAGGCTTGGTAAAGCCTGGGGGGTCCCTTAGACTCTCCTGTGCAGCCTCTGGATTCACTTTCAGTAACGCCTGGATGAGCTGGGTCCGCCAGGCTCCAGGGAAGGGGCTGGAGTGGGTCGGCCGTATTAAAAGCAAAACTGATGGTGGGACAACAAACTACGCTGCACCCGTGAAAGGCAGATTCACCATCTCAAGAGATGATTCAAAAAACACGCTGTATCTGCAAATGAACAGCCTGAAAACCGAGGACACAGCCGTGTATTACTGTACCACAGA
211	IGHV3-15*07	IMGT	GAGGTGCAGCTGGTGGAGTCTGGGGGAGGCTTGGTAAAGCCTGGGGGGTCCCTTAGACTCTCCTGTGCAGCCTCTGGTTTCACTTTCAGTAACGCCTGGATGAACTGGGTCCGCCAGGCTCCAGGGAAGGGGCTGGAGTGGGTCGGCCGTATTAAAAGCAAAACTGATGGTGGGACAACAGACTACGCTGCACCCGTGAAAGGCAGATTCACCATCTCAAGAGATGATTCAAAAAACACGCTGTATCTGCAAATGAACAGCCTGAAAACCGAGGACACAGCCGTGTATTACTGTACCACAGA
212	IGHV3-15*08	IMGT	GAGGTGCAGCTGGTGGAGTCTGCGGGAGGCTTGGTACAGCCTGGGGGGTCCCTTAGACTCTCCTGTGCAGCCTCTGGATTCACTTGCAGTAACGCCTGGATGAGCTGGGTCCGCCAGGCTCCAGGGAAGGGGCTGGAGTGGGTTGGCTGTATTAAAAGCAAAGCTAATGGTGGGACAACAGACTACGCTGCACCTGTGAAAGGCAGATTCACCATCTCAAGAGATGATTCAAAAAACACGCTGTATCTGCAAATGATCAGCCTGAAAACCGAGGACACGGCCGTGTATTACTGTACCACAGG
213	IGHV3-16*01	IMGT	GAGGTACAACTGGTGGAGTCTGGGGGAGGCTTGGTACAGCCTGGGGGGTCCCTGAGACTCTCCTGTGCAGCCTCTGGATTCACCTTCAGTAACAGTGACATGAACTGGGCCCGCAAGGCTCCAGGAAAGGGGCTGGAGTGGGTATCGGGTGTTAGTTGGAATGGCAGTAGGACGCACTATGTGGACTCCGTGAAGCGCCGATTCATCATCTCCAGAGACAATTCCAGGAACTCCCTGTATCTGCAAAAGAACAGACGGAGAGCCGAGGACATGGCTGTGTATTACTGTGTGAGAAA
214	IGHV3-16*02	IMGT	GAGGTGCAGCTGGTGGAGTCTGGGGGAGGCTTGGTACAGCCTGGGGGGTCCCTGAGACTCTCCTGTGCAGCCTCTGGATTCACCTTCAGTAACAGTGACATGAACTGGGCCCGCAAGGCTCCAGGAAAGGGGCTGGAGTGGGTATCGGGTGTTAGTTGGAATGGCAGTAGGACGCACTATGTGGACTCCGTGAAGCGCCGATTCATCATCTCCAGAGACAATTCCAGGAACTCCCTGTATCTGCAAAAGAACAGACGGAGAGCCGAGGACATGGCTGTGTATTACTGTGTGAGAAA
215	IGHV3-19*01	IMGT	ACAGTGCAGCTGGTGGAGTCTGGGGGAGGCTTGGTAGAGCCTGGGGGGTCCCTGAGACTCTCCTGTGCAGCCTCTGGATTCACCTTCAGTAACAGTGACATGAACTGGGTCCGCCAGGCTCCAGGAAAGGGGCTGGAGTGGGTATCGGGTGTTAGTTGGAATGGCAGTAGGACGCACTATGCAGACTCTGTGAAGGGCCGATTCATCATCTCCAGAGACAATTCCAGGAACTTCCTGTATCAGCAAATGAACAGCCTGAGGCCCGAGGACATGGCTGTGTATTACTGTGTGAGAAA
216	IGHV3-20*01	IMGT	GAGGTGCAGCTGGTGGAGTCTGGGGGAGGTGTGGTACGGCCTGGGGGGTCCCTGAGACTCTCCTGTGCAGCCTCTGGATTCACCTTTGATGATTATGGCATGAGCTGGGTCCGCCAAGCTCCAGGGAAGGGGCTGGAGTGGGTCTCTGGTATTAATTGGAATGGTGGTAGCACAGGTTATGCAGACTCTGTGAAGGGCCGATTCACCATCTCCAGAGACAACGCCAAGAACTCCCTGTATCTGCAAATGAACAGTCTGAGAGCCGAGGACACGGCCTTGTATCACTGTGCGAGAGA
217	IGHV3-20*02	IMGT	GAGGTGCAGCTGGTGGAGTCTGGGGGAGGTGTGGTACGGCCTGGGGGGTCCCTGAGACTCTCCTTTGCAGCCTCTGGATTCACCTTTGATGATTATGGCATGAGCTGGGTCCGCCAAGCTCCAGGGAAGGGGCTGGAGTGGGTCTCTGGTATTAATTGGAATGGTGGTAGCACAGGTTATGCAGACTCTGTGAAGGGCCGATTCACCATCTCCAGAGACAACGCCAAGAACTCCCTGTATCTGCAAATGAACAGTCTGAGAGCCGAGGACACGGCCTTGTATCACTGTGCGAGAGA
218	IGHV3-20*03	IMGT	GAGGTGCAGCTGGTGGAGTCTGGGGGAGGTGTGGTACGGCCTGGGGGGTCCCTGAGACTCTCCTTTGCAGCCTCTGGATTCACCTTTGATGATTATGGCATGAGCTGGGTCCGCCAAGCTCCAGGGAAGGGGCTGGAGTGGGTCTCTGGTATTAATTGGAATGGTGGTAGCACAGGTTATGCAGACTCTGTGAAGGGCCGATTCACCATCTCCAGAGACAACGCCAAGAACTCCCTGTATCTGCAAATGAACAGTCTGAGAGCCGAGGACACGGCCTTGTATTACTGTGCGAGAGA
219	IGHV3-20*04	IMGT	GAGGTGCAGCTGGTGGAGTCTGGGGGAGGTGTGGTACGGCCTGGGGGGTCCCTGAGACTCTCCTGTGCAGCCTCTGGATTCACCTTTGATGATTATGGCATGAGCTGGGTCCGCCAAGCTCCAGGGAAGGGGCTGGAGTGGGTCTCTGGTATTAATTGGAATGGTGGTAGCACAGGTTATGCAGACTCTGTGAAGGGCCGATTCACCATCTCCAGAGACAACGCCAAGAACTCCCTGTATCTGCAAATGAACAGTCTGAGAGCCGAGGACACGGCCTTGTATTACTGTGCGAGAGA
220	IGHV3-21*01	IMGT	GAGGTGCAGCTGGTGGAGTCTGGGGGAGGCCTGGTCAAGCCTGGGGGGTCCCTGAGACTCTCCTGTGCAGCCTCTGGATTCACCTTCAGTAGCTATAGCATGAACTGGGTCCGCCAGGCTCCAGGGAAGGGGCTGGAGTGGGTCTCATCCATTAGTAGTAGTAGTAGTTACATATACTACGCAGACTCAGTGAAGGGCCGATTCACCATCTCCAGAGACAACGCCAAGAACTCACTGTATCTGCAAATGAACAGCCTGAGAGCCGAGGACACGGCTGTGTATTACTGTGCGAGAGA
221	IGHV3-21*02	IMGT	GAGGTGCAACTGGTGGAGTCTGGGGGAGGCCTGGTCAAGCCTGGGGGGTCCCTGAGACTCTCCTGTGCAGCCTCTGGATTCACCTTCAGTAGCTATAGCATGAACTGGGTCCGCCAGGCTCCAGGGAAGGGGCTGGAGTGGGTCTCATCCATTAGTAGTAGTAGTAGTTACATATACTACGCAGACTCAGTGAAGGGCCGATTCACCATCTCCAGAGACAACGCCAAGAACTCACTGTATCTGCAAATGAACAGCCTGAGAGCCGAGGACACGGCTGTGTATTACTGTGCGAGAGA
222	IGHV3-21*03	IMGT	GAGGTGCAGCTGGTGGAGTCTGGGGGAGGCCTGGTCAAGCCTGGGGGGTCCCTGAGACTCTCCTGTGCAGCCTCTGGATTCACCTTCAGTAGCTATAGCATGAACTGGGTCCGCCAGGCTCCAGGGAAGGGGCTGGAGTGGGTCTCATCCATTAGTAGTAGTAGTAGTTACATATACTACGCAGACTCAGTGAAGGGCCGATTCACCATCTCCAGAGACAACGCCAAGAACTCACTGTATCTGCAAATGAACAGCCTGAGAGCCGAGGACACAGCTGTGTATTACTGTGCGAGAGA
223	IGHV3-21*04	IMGT	GAGGTGCAGCTGGTGGAGTCTGGGGGAGGCCTGGTCAAGCCTGGGGGGTCCCTGAGACTCTCCTGTGCAGCCTCTGGATTCACCTTCAGTAGCTATAGCATGAACTGGGTCCGCCAGGCTCCAGGGAAGGGGCTGGAGTGGGTCTCATCCATTAGTAGTAGTAGTAGTTACATATACTACGCAGACTCAGTGAAGGGCCGATTCACCATCTCCAGAGACAACGCCAAGAACTCACTGTATCTGCAAATGAACAGCCTGAGAGCCGAGGACACGGCCGTGTATTACTGTGCGAGAGA
224	IGHV3-21*05	IMGT	GAGGTGCAGCTGGTGGAGTCTGGGGGAGGCCTGGTCAAGCCTGGGGGGTCCCTGAGACTCTCCTGTGCAGCCTCTGGATTCACCTTCAGTAGCTATAGCATGAACTGGGTCCGCCAGGCTCCAGGGAAGGGGCTGGAGTGGGTTTCATACATTAGTAGTAGTAGTAGTTACATATACTACGCAGACTCAGTGAAGGGCCGATTCACCATCTCCAGAGACAACGCCAAGAACTCACTGTATCTGCAAATGAACAGCCTGAGAGCCGAGGACACGGCTGTGTATTACTGTGCGAGAGA
225	IGHV3-21*06	IMGT	GAGGTGCAGCTGGTGGAGTCTGGGGGAGGCCTGGTCAAGCCTGGGGGGTCCCTGAGACTCTCCTGTGCAGCCTCTGGATTCACCTTCAGTAGCTATAGCATGAACTGGGTCCGCCAGGCTCCAGGGAAGGGGCTGGAGTGGGTCTCATCCATTAGTAGTAGTAGTAGTTACATATACTACGCAGACTCAGTGAAGGGCCGATTCACCATCTCCAGAGACAACGCCAAGAATTCACTGTATCTGCAAATGAACAGCCTGAGAGCCGAGGACACGGCTGTGTATTACTGTGCGAGAGA
226	IGHV3-22*01	IMGT	GAGGTGCATCTGGTGGAGTCTGGGGGAGCCTTGGTACAGCCTGGGGGGTCCCTGAGACTCTCCTGTGCAGCCTCTGGATTCACCTTCAGTTACTACTACATGAGCGGGGTCCGCCAGGCTCCCGGGAAGGGGCTGGAATGGGTAGGTTTCATTAGAAACAAAGCTAATGGTGGGACAACAGAATAGACCACGTCTGTGAAAGGCAGATTCACAATCTCAAGAGATGATTCCAAAAGCATCACCTATCTGCAAATGAAGAGCCTGAAAACCGAGGACACGGCCGTGTATTACTGTTCCAGAGA
227	IGHV3-22*02	IMGT	GAGGTGCAGCTGGTGGAGTCTGGGGGAGGCTTGGTACAGCCTGGGGGGTCCCTGAGACTCTCCTGTGCAGCCTCTGGATTCACCTTCAGTTACTACTACATGAGCGGGGTCCGCCAGGCTCCCGGGAAGGGGCTGGAATGGGTAGGTTTCATTAGAAACAAAGCTAATGGTGGGACAACAGAATAGACCACGTCTGTGAAAGGCAGATTCACAATCTCAAGAGATGATTCCAAAAGCATCACCTATCTGCAAATGAAGAGCCTGAAAACCGAGGACACGGCCGTGTATTACTGTTCCAGAGA
228	IGHV3-23*01	IMGT	GAGGTGCAGCTGTTGGAGTCTGGGGGAGGCTTGGTACAGCCTGGGGGGTCCCTGAGACTCTCCTGTGCAGCCTCTGGATTCACCTTTAGCAGCTATGCCATGAGCTGGGTCCGCCAGGCTCCAGGGAAGGGGCTGGAGTGGGTCTCAGCTATTAGTGGTAGTGGTGGTAGCACATACTACGCAGACTCCGTGAAGGGCCGGTTCACCATCTCCAGAGACAATTCCAAGAACACGCTGTATCTGCAAATGAACAGCCTGAGAGCCGAGGACACGGCCGTATATTACTGTGCGAAAGA
229	IGHV3-23*02	IMGT	GAGGTGCAGCTGTTGGAGTCTGGGGGAGGCTTGGTACAGCCTGGGGGGTCCCTGAGACTCTCCTGTGCAGCCTCTGGATTCACCTTTAGCAGCTATGCCATGAGCTGGGTCCGCCAGGCTCCAGGGAAGGGGCTGGAGTGGGTCTCAGCTATTAGTGGTAGTGGTGGTAGCACATACTACGGAGACTCCGTGAAGGGCCGGTTCACCATCTCAAGAGACAATTCCAAGAACACGCTGTATCTGCAAATGAACAGCCTGAGAGCCGAGGACACGGCCGTATATTACTGTGCGAAAGA
230	IGHV3-23*03	IMGT	GAGGTGCAGCTGTTGGAGTCTGGGGGAGGCTTGGTACAGCCTGGGGGGTCCCTGAGACTCTCCTGTGCAGCCTCTGGATTCACCTTTAGCAGCTATGCCATGAGCTGGGTCCGCCAGGCTCCAGGGAAGGGGCTGGAGTGGGTCTCAGTTATTTATAGCGGTGGTAGTAGCACATACTATGCAGACTCCGTGAAGGGCCGGTTCACCATCTCCAGAGATAATTCCAAGAACACGCTGTATCTGCAAATGAACAGCCTGAGAGCCGAGGACACGGCCGTATATTACTGTGCGAAAGA
231	IGHV3-23*04	IMGT	GAGGTGCAGCTGGTGGAGTCTGGGGGAGGCTTGGTACAGCCTGGGGGGTCCCTGAGACTCTCCTGTGCAGCCTCTGGATTCACCTTTAGCAGCTATGCCATGAGCTGGGTCCGCCAGGCTCCAGGGAAGGGGCTGGAGTGGGTCTCAGCTATTAGTGGTAGTGGTGGTAGCACATACTACGCAGACTCCGTGAAGGGCCGGTTCACCATCTCCAGAGACAATTCCAAGAACACGCTGTATCTGCAAATGAACAGCCTGAGAGCCGAGGACACGGCCGTATATTACTGTGCGAAAGA
232	IGHV3-23*05	IMGT	GAGGTGCAGCTGTTGGAGTCTGGGGGAGGCTTGGTACAGCCTGGGGGGTCCCTGAGACTCTCCTGTGCAGCCTCTGGATTCACCTTTAGCAGCTATGCCATGAGCTGGGTCCGCCAGGCTCCAGGGAAGGGGCTGGAGTGGGTCTCAGCTATTTATAGCAGTGGTAGTAGCACATACTATGCAGACTCCGTGAAGGGCCGGTTCACCATCTCCAGAGACAATTCCAAGAACACGCTGTATCTGCAAATGAACAGCCTGAGAGCCGAGGACACGGCCGTATATTACTGTGCGAAA
233	IGHV3-23D*01	IMGT	GAGGTGCAGCTGTTGGAGTCTGGGGGAGGCTTGGTACAGCCTGGGGGGTCCCTGAGACTCTCCTGTGCAGCCTCTGGATTCACCTTTAGCAGCTATGCCATGAGCTGGGTCCGCCAGGCTCCAGGGAAGGGGCTGGAGTGGGTCTCAGCTATTAGTGGTAGTGGTGGTAGCACATACTACGCAGACTCCGTGAAGGGCCGGTTCACCATCTCCAGAGACAATTCCAAGAACACGCTGTATCTGCAAATGAACAGCCTGAGAGCCGAGGACACGGCCGTATATTACTGTGCGAAAGA
234	IGHV3-25*01	IMGT	GAGATGCAGCTGGTGGAGTCTGGGGGAGGCTTGCAAAAGCCTGCGTGGTCCCCGAGACTCTCCTGTGCAGCCTCTCAATTCACCTTCAGTAGCTACTACATGAACTGTGTCCGCCAGGCTCCAGGGAATGGGCTGGAGTTGGTTTGACAAGTTAATCCTAATGGGGGTAGCACATACCTCATAGACTCCGGTAAGGACCGATTCAATACCTCCAGAGATAACGCCAAGAACACACTTCATCTGCAAATGAACAGCCTGAAAACCGAGGACACGGCCCTCTATTAGTGTACCAGAGA
235	IGHV3-25*02	IMGT	GAGATGCAGCTGGTGGAGTCTGGGGGAGGCTTGGCAAAGCCTGCGTGGTCCCCGAGACTCTCCTGTGCAGCCTCTCAATTCACCTTCAGTAGCTACTACATGAACTGTGTCCGCCAGGCTCCAGGGAATGGGCTGGAGTTGGTTTGACAAGTTAATCCTAATGGGGGTAGCACATACCTCATAGACTCCGGTAAGGACCGATTCAATACCTCCAGAGATAACGCCAAGAACACACTTCATCTGCAAATGAACAGCCTGAAAACCGAGGACACGGCCCTCTATTAGTGTACCAGAGA
236	IGHV3-25*03	IMGT	GAGATGCAGCTGGTGGAGTCTGGGGGAGGCTTGGCAAAGCCTGCGTGGTCCCCGAGACTCTCCTGTGCAGCCTCTCAATTCACCTTCAGTAGCTACTACATGAACTGTGTCCGCCAGGCTCCAGGGAATGGGCTGGAGTTGGTTGGACAAGTTAATCCTAATGGGGGTAGCACATACCTCATAGACTCCGGTAAGGACCGATTCAATACCTCCAGAGATAACGCCAAGAACACACTTCATCTGCAAATGAACAGCCTGAAAACCGAGGACACGGCCCTGTATTAGTGTACCAGA
237	IGHV3-25*04	IMGT	GAGACGCAGCTGGTGGAGTCTGGGGGAGGCTTGGCAAAGCCTGGGCGGTCCCCGAGACTCTCCTGTGCAGCCTCTCAATTCACCTTCAGTAGCTACTACATGAACTGTGTCCGCCAGGCTCCAGGGAATGGGCTGGAGTTGGTTGGACAAGTTAATCCTAATGGGGGTAGCACATACCTCATAGACTCCGGTAAGGACCGATTCAATACCTCCAGAGATAACGCCAAGAACACACTTCATCTGCAAATGAACAGCCTGAAAACCGAGGACACGGCCCTGTATTACTGTACCAGAGA
238	IGHV3-25*05	IMGT	GAGATGCAGCTGGTGGAGTCTGGGGGAGGCTTGGCAAAGCCTGCGTGGTCCCCGAGACTCTCCTGTGCAGCCTCTCAATTCACCTTCAGTAGCTACTACATGAACTGTGTCCGCCAGGCTCCAGGGAATGGGCTGGAGTTGGTTGGACAAGTTAATCCTAATGGGGGTAGCACATACCTCATAGACTCCGGTAAGGACCGATTCAATACCTCCAGAGATAACGCCAAGAACACACTTCATCTGCAAATGAACAGCCTGAAAACCGAGGACACGGCCCTCTATTAGTGTACCAGAGA
239	IGHV3-29*01	IMGT	GAGGTGGAGCTGATAGAGCCCACAGAGGACCTGAGACAACCTGGGAAGTTCCTGAGACTCTCCTGTGTAGCCTCTAGATTCGCCTTCAGTAGCTTCTGAATGAGCCCAGTTCACCAGTCTGCAGGCAAGGGGCTGGAGTGAGTAATAGATATAAAAGATGATGGAAGTCAGATACACCATGCAGACTCTGTGAAGGGCAGATTCTCCATCTCCAAAGACAATGCTAAGAACTCTCTGTATCTGCAAATGAACAGTCAGAGAACTGAGGACATGGCTGTGTATGGCTGTACATAAGGTT
240	IGHV3-30*01	IMGT	CAGGTGCAGCTGGTGGAGTCTGGGGGAGGCGTGGTCCAGCCTGGGAGGTCCCTGAGACTCTCCTGTGCAGCCTCTGGATTCACCTTCAGTAGCTATGCTATGCACTGGGTCCGCCAGGCTCCAGGCAAGGGGCTAGAGTGGGTGGCAGTTATATCATATGATGGAAGTAATAAATACTACGCAGACTCCGTGAAGGGCCGATTCACCATCTCCAGAGACAATTCCAAGAACACGCTGTATCTGCAAATGAACAGCCTGAGAGCTGAGGACACGGCTGTGTATTACTGTGCGAGAGA
241	IGHV3-30*02	IMGT	CAGGTGCAGCTGGTGGAGTCTGGGGGAGGCGTGGTCCAGCCTGGGGGGTCCCTGAGACTCTCCTGTGCAGCGTCTGGATTCACCTTCAGTAGCTATGGCATGCACTGGGTCCGCCAGGCTCCAGGCAAGGGGCTGGAGTGGGTGGCATTTATACGGTATGATGGAAGTAATAAATACTATGCAGACTCCGTGAAGGGCCGATTCACCATCTCCAGAGACAATTCCAAGAACACGCTGTATCTGCAAATGAACAGCCTGAGAGCTGAGGACACGGCTGTGTATTACTGTGCGAAAGA
242	IGHV3-30*03	IMGT	CAGGTGCAGCTGGTGGAGTCTGGGGGAGGCGTGGTCCAGCCTGGGAGGTCCCTGAGACTCTCCTGTGCAGCCTCTGGATTCACCTTCAGTAGCTATGGCATGCACTGGGTCCGCCAGGCTCCAGGCAAGGGGCTGGAGTGGGTGGCAGTTATATCATATGATGGAAGTAATAAATACTATGCAGACTCCGTGAAGGGCCGATTCACCATCTCCAGAGACAATTCCAAGAACACGCTGTATCTGCAAATGAACAGCCTGAGAGCTGAGGACACGGCTGTGTATTACTGTGCGAGAGA
243	IGHV3-30*04	IMGT	CAGGTGCAGCTGGTGGAGTCTGGGGGAGGCGTGGTCCAGCCTGGGAGGTCCCTGAGACTCTCCTGTGCAGCCTCTGGATTCACCTTCAGTAGCTATGCTATGCACTGGGTCCGCCAGGCTCCAGGCAAGGGGCTGGAGTGGGTGGCAGTTATATCATATGATGGAAGTAATAAATACTACGCAGACTCCGTGAAGGGCCGATTCACCATCTCCAGAGACAATTCCAAGAACACGCTGTATCTGCAAATGAACAGCCTGAGAGCTGAGGACACGGCTGTGTATTACTGTGCGAGAGA
244	IGHV3-30*05	IMGT	CAGGTGCAGCTGGTGGAGTCTGGGGGAGGCGTGGTCCAGCCTGGGAGGTCCCTGAGACTCTCCTGTGCAGCCTCTGGATTCACCTTCAGTAGCTATGGCATGCACTGGGTCCGCCAGGCTCCAGGCAAGGGGCTAGAGTGGGTGGCAGTTATATCATATGATGGAAGTAATAAATACTACGCAGACTCCGTGAAGGGCCGATTCACCATCTCCAGAGACAATTCCAAGAACACGCTGTATCTGCAAATGAACAGCCTGAGAGCTGAGGGCACGGCTGTGTATTACTGTGCGAGAGA
245	IGHV3-30*06	IMGT	CAGGTGCAGCTGGTGGAGTCTGGGGGAGGCGTGGTCCAGCCTGGGAGGTCCCTGAGACTCTCCTGTGCAGCGTCTGGATTCACCTTCAGTAGCTATGGCATGCACTGGGTCCGCCAGGCTCCAGGCAAGGGGCTAGAGTGGGTGGCAGTTATATCATATGATGGAAGTAATAAATACTACGCAGACTCCGTGAAGGGCCGATTCACCATCTCCAGAGACAATTCCAAGAACACGCTGTATCTGCAAATGAACAGCCTGAGAGCTGAGGACACGGCTGTGTATTACTGTGCGAGAGA
246	IGHV3-30*07	IMGT	CAGGTGCAGCTGGTGGAGTCTGGGGGAGGCGTGGTCCAGCCTGGGAGGTCCCTGAGACTCTCCTGTGCAGCCTCTGGATTCACCTTCAGTAGCTATGCTATGCACTGGGTCCGCCAGGCTCCAGGCAAGGGGCTAGAGTGGGTGGCAGTTATATCATATGATGGAAGTAATAAATACTACGCAGACTCCGTGAAGGGCCGATTCACCATCTCCAGAGACAATTCCAAGAACACGCTGTATCTGCAAATGAACAGCCTGAGAGCCGAGGACACGGCTGTGTATTACTGTGCGAGAGA
247	IGHV3-30*08	IMGT	CAGGTGCAGCTGGTGGACTCTGGGGGAGGCGTGGTCCAGCCTGGGAGGTCCCTGAGACTCTCCTGTGCAGCCTCTGCATTCACCTTCAGTAGCTATGCTATGCACTGGGTCCGCCAGGCTCCAGGCAAGGGGCTAGAGTGGGTGGCAGTTATATCATATGATGGAAGTAATAAATACTACGCAGACTCCGTGAAGGGCCGATTCACCATCTCCAGAGACAATTCCAAGAACACGCTGTATCTGCAAATGAACAGCCTGAGAGCTGAGGACACGGCTGTGTATTACTGTGCGAGA
248	IGHV3-30*09	IMGT	CAGGTGCAGCTGGTGGAGTCTGGGGGAGGCGTGGTCCAGCCTGGGAGGTCCCTGAGACTCTCCTGTGCAGCCTCTGGATTCACCTTCAGTAGCTATGCTATGCACTGGGTCCGCCAGGCTCCAGGCAAGGGGCTGGAGTGGGTGGCAGTTATATCATATGATGGAAGTAATAAATACTACGCAGACTCCGTGAAGGGCCGATTCGCCATCTCCAGAGACAATTCCAAGAACACGCTGTATCTGCAAATGAACAGCCTGAGAGCTGAGGACACGGCTGTGTATTACTGTGCGAGAGA
249	IGHV3-30*10	IMGT	CAGGTGCAGCTGGTGGAGTCTGGGGGAGGCGTGGTCCAGCCTGGGAGGTCCCTGAGACTCTCCTGTGCAGCCTCTGGATTCACCTTCAGTAGCTATGCTATGCACTGGGTCCGCCAGGCTCCAGGCAAGGGGCTAGAGTGGGTGGCAGTTATATCATATGATGGAAGTAATAAATACTACACAGACTCCGTGAAGGGCCGATTCACCATCTCCAGAGACAATTCCAAGAACACGCTGTATCTGCAAATGAACAGCCTGAGAGCTGAGGACACGGCTGTGTATTACTGTGCGAGAGA
250	IGHV3-30*11	IMGT	CAGGTGCAGCTGGTGGAGTCTGGGGGAGGCGTGGTCCAGCCTGGGAGGTCCCTGAGACTCTCCTGTGCAGCGTCTGGATTCACCTTCAGTAGCTATGCTATGCACTGGGTCCGCCAGGCTCCAGGCAAGGGGCTAGAGTGGGTGGCAGTTATATCATATGATGGAAGTAATAAATACTACGCAGACTCCGTGAAGGGCCGATTCACCATCTCCAGAGACAATTCCAAGAACACGCTGTATCTGCAAATGAACAGCCTGAGAGCTGAGGACACGGCTGTGTATTACTGTGCGAGAGA
251	IGHV3-30*12	IMGT	CAGGTGCAGCTGGTGGAGTCTGGGGGGGGCGTGGTCCAGCCTGGGAGGTCCCTGAGACTCTCCTGTGCAGCGTCTGGATTCACCTTCAGTAGCTATGGCATGCACTGGGTCCGCCAGGCTCCAGGCAAGGGGCTAGAGTGGGTGGCAGTTATATCATATGATGGAAGTAATAAATACTACGCAGACTCCGTGAAGGGCCGATTCACCATCTCCAGAGACAATTCCAAGAACACGCTGTATCTGCAAATGAACAGCCTGAGAGCCGAGGACACGGCTGTGTATTACTGTGCGAGAGA
252	IGHV3-30*13	IMGT	CAGGTGCAGCTGGTGGAGTCTGGGGGAGGCGTGGTCCAGCCTGGGAGGTCCCTGAGACTCTCCTGTGCAGCCTCTGGATTCACCTTCAGTAGCTATGGCATGCACTGGGTCCGCCAGGCTCCAGGCAAGGGGCTAGAGTGGGTGGCAGTTATATCATATGATGGAAGTAATAAATACTACGCAGACTCCGTGAAGGGCCGATTCACCATCTCCAGAGACAATTCCAAGAACAGGCTGTATCTGCAAATGAACAGCCTGAGAGCTGAGGACACGGCTGTGTATTACTGTGCGAGAGA
253	IGHV3-30*14	IMGT	CAGGTGCAGCTGGTGGAGTCTGGGGGAGGCGTGGTCCAGCCTGGGAGGTCCCTGAGACTCTCCTGTGCAGCCTCTGGATTCACCTTCAGTAGCTATGCTATGCACTGGGTCCGCCAGGCTCCAGGCAAGGGGCTGGAGTGGGTGGCAGTTATATCATATGATGGAAGTAATAAATACTACGCAGACTCCGTGAAGGGCCGATTCACCATCTCCAGAGACAATTCCAAGAACACGCTGTATCTTCAAATGAACAGCCTGAGAGCTGAGGACACGGCTGTGTATTACTGTGCGAGAGA
254	IGHV3-30*15	IMGT	CAGGTGCAGCTGGTGGAGTCTGGGGGAGGCGTGGTCCAGCCTGGGAGGTCCCTGAGACTCTCCTGTGCAGCCTCTGGATTCACCTTCAGTAGCTATGCTATGCACTGGGTCCGCCAGGCTCCAGGCAAGGGGCTAGAGTGGGTGGCAGTTATATCATATGATGGAAGTAATAAATACTACGCAGACTCCGTGAAGGGCCGATTCACCATCTCCAGAGACAATTCCAAGAACACGCTGTATCTGCAAATGAGCAGCCTGAGAGCTGAGGACACGGCTGTGTATTACTGTGCGAGAGA
255	IGHV3-30*16	IMGT	CAGGTGCAGCTGGTGGAGTCTGGGGGAGGCGTGGTCCAGCCTGGGAGGTCCCTGAGACTCTCCTGTGCAGCCTCTGGATTCACCTTCAGTAGCTATGCTATGCACTGGGTCCGCCAGGCCCCAGGCAAGGGGCTAGAGTGGGTGGCAGTTATATCATATGATGGAAGTAATAAATACTACGCAGACTCCGTGAAGGGCCGATTCACCATCTCCAGAGACAATTCCAAGAACACGCTGTATCTGCAAATGAACAGCCTGAGAGCTGAGGACACGGCTGTGTATTACTGTGCGAGAGA
256	IGHV3-30*17	IMGT	CAGGTGCAGCTGGTGGAGTCTGGGGGAGGCGTGGTCCAGCCTGGGAGGTCCCTGAGACTCTCCTGTGCAGCCTCTGGATTCACCTTCAGTAGCTATGCTATGCACTGGGTCCGCCAGGCTCCGGGCAAGGGGCTAGAGTGGGTGGCAGTTATATCATATGATGGAAGTAATAAATACTACGCAGACTCCGTGAAGGGCCGATTCACCATCTCCAGAGACAATTCCAAGAACACGCTGTATCTGCAAATGAACAGCCTGAGAGCTGAGGACACGGCTGTGTATTACTGTGCGAGAGA
257	IGHV3-30*18	IMGT	CAGGTGCAGCTGGTGGAGTCTGGGGGAGGCGTGGTCCAGCCTGGGAGGTCCCTGAGACTCTCCTGTGCAGCCTCTGGATTCACCTTCAGTAGCTATGGCATGCACTGGGTCCGCCAGGCTCCAGGCAAGGGGCTGGAGTGGGTGGCAGTTATATCATATGATGGAAGTAATAAATACTATGCAGACTCCGTGAAGGGCCGATTCACCATCTCCAGAGACAATTCCAAGAACACGCTGTATCTGCAAATGAACAGCCTGAGAGCTGAGGACACGGCTGTGTATTACTGTGCGAAAGA
258	IGHV3-30*19	IMGT	CAGGTGCAGCTGGTGGAGTCTGGGGGAGGCGTGGTCCAGCCTGGGAGGTCCCTGAGACTCTCCTGTGCAGCGTCTGGATTCACCTTCAGTAGCTATGGCATGCACTGGGTCCGCCAGGCTCCAGGCAAGGGGCTGGAGTGGGTGGCAGTTATATCATATGATGGAAGTAATAAATACTACGCAGACTCCGTGAAGGGCCGATTCACCATCTCCAGAGACAATTCCAAGAACACGCTGTATCTGCAAATGAACAGCCTGAGAGCTGAGGACACGGCTGTGTATTACTGTGCGAGAGA
259	IGHV3-30-2*01	IMGT	GAGGTACAGCTCGTGGAGTCCGGAGAGGACCCAAGACAACCTGGGGGATCCCTGAGACTCTCCTGTGCAGACTCTGGATTAACCTTCAGTAGCTACTGAAGGAACTCGGTTTCCCAGGCTCCAGGGAAGGGGCTGGAGTGAGTAGTAGATATACAGTGTGATGGAAGTCAGATATGTTATGCATAATCTTTGAAGAGCAAATTCACCATCTCCAAAGAAAATGCCAAGAACTCACTGTATTTGCTAATGAACAGTCTGAGAGCAGCGGGCACAGCTGTGTGTTACTGTATGTGAGGCA
260	IGHV3-30-22*01	IMGT	GAGGTGGAGCTGATAGAGTCCATAGAGGACCTGAGACAACCTGGGAAGTTCCTGAGACTCTCCTGTGTAGCCTCTAGATTCGCCTTCAGTAGCTTCTGAATGAGCCGAGTTCACCAGTCTCCAGGCAAGGGGCTGGAGTGAGTAATAGATATAAAAGATGATGGAAGTCAGATACACCATGCAGACTCTGTGAAGGGCAGATTCTCCATCTCCAAAGACAATGCTAAGAACTCTCTGTATCTGCAAATGAACAGTCAGAGAGCTGAGGACATGGACGTGTATGGCTGTACATAAGGTC
261	IGHV3-30-3*01	IMGT	CAGGTGCAGCTGGTGGAGTCTGGGGGAGGCGTGGTCCAGCCTGGGAGGTCCCTGAGACTCTCCTGTGCAGCCTCTGGATTCACCTTCAGTAGCTATGCTATGCACTGGGTCCGCCAGGCTCCAGGCAAGGGGCTGGAGTGGGTGGCAGTTATATCATATGATGGAAGCAATAAATACTACGCAGACTCCGTGAAGGGCCGATTCACCATCTCCAGAGACAATTCCAAGAACACGCTGTATCTGCAAATGAACAGCCTGAGAGCTGAGGACACGGCTGTGTATTACTGTGCGAGAGA
262	IGHV3-30-3*02	IMGT	CAGGTGCAGCTGGTGGAGTCTGGGGGAGGCGTGGTCCAGCCTGGGAGGTCCCTGAGACTCTCCTGTGCAGCGTCTGGATTCACCTTCAGTAGCTATGCTATGCACTGGGTCCGCCAGGCTCCAGGCAAGGGGCTGGAGTGGGTGGCAGTTATATCATATGATGGAAGCAATAAATACTACGCAGACTCCGTGAAGGGCCGATTCACCATCTCCAGAGACAATTCCAAGAACACGCTGTATCTGCAAATGAACAGCCTGAGAGCTGAGGACACGGCTGTGTATTACTGTGCGAAAGA
263	IGHV3-30-3*03	IMGT	CAGGTGCAGCTGGTGGAGTCTGGGGGAGGCGTGGTCCAGCCTGGGAGGTCCCTGAGACTCTCCTGTGCAGCCTCTGGATTCACCTTCAGTAGCTATGCTATGCACTGGGTCCGCCAGGCTCCAGGCAAGGGGCTGGAGTGGGTGGCAGTTATATCATATGATGGAAGTAATAAATACTACGCAGACTCCGTGAAGGGCCGATTCACCATCTCCAGAGACAATTCCAAGAACACGCTGTATCTGCAAATGAACAGCCTGAGAGCTGAGGACACGGCTGTGTATTACTGTGCGAGAGA
264	IGHV3-30-33*01	IMGT	GAGGTACAGCTCGTGGAGTCCGGAGAGGACCCAAGACAACCTGGGGGATCCCTGAGACTCTCCTGTGCAGACTCTGGATTAACCTTCAGTAGCTACTGAAGGAGCTCGGTTTCCCAGGCTCCAGGGAAGGGGCTGGAGTGAGTAGTAGATATACAGTGTGATGGAAGTCAGATATGTTATGCATAATCTTTGAAGAGCAAATTCACCATCTCCAAAGAAAATGCCAAGAACTCACTGTATTTGCTAATGAACAGTCTGAGAGCAGAGGGCACAGCTGTGTGTTACTGTATGTGAGG
265	IGHV3-30-42*01	IMGT	GAGGTGGAGCTGATAGAGCCCACAGAGGACCTGAGACAACCTGGGAAGTTCCTGAGACTCTCCTGTGTAGCCTCTAGATTCGCCTTCAGTAGCTTCTGAATGAGCCCAGTTCACCAGTCTGCAGGCAAGGGGCTGGAGTGAGTAATAGATATAAAAGATGATGGAAGTCAGATACACCATGCAGACTCTGTGAAGGGCAGATTCTCCATCTCCAAAGACAATGCTAAGAACTCTCTGTATCTGCAAATGAACAGTCAGAGAACTGAGGACATGGCTGTGTATGGCTGTACATAAGGTT
266	IGHV3-30-5*01	IMGT	CAGGTGCAGCTGGTGGAGTCTGGGGGAGGCGTGGTCCAGCCTGGGAGGTCCCTGAGACTCTCCTGTGCAGCCTCTGGATTCACCTTCAGTAGCTATGGCATGCACTGGGTCCGCCAGGCTCCAGGCAAGGGGCTGGAGTGGGTGGCAGTTATATCATATGATGGAAGTAATAAATACTATGCAGACTCCGTGAAGGGCCGATTCACCATCTCCAGAGACAATTCCAAGAACACGCTGTATCTGCAAATGAACAGCCTGAGAGCTGAGGACACGGCTGTGTATTACTGTGCGAAAGA
267	IGHV3-30-5*02	IMGT	CAGGTGCAGCTGGTGGAGTCTGGGGGAGGCGTGGTCCAGCCTGGGGGGTCCCTGAGACTCTCCTGTGCAGCGTCTGGATTCACCTTCAGTAGCTATGGCATGCACTGGGTCCGCCAGGCTCCAGGCAAGGGGCTGGAGTGGGTGGCATTTATACGGTATGATGGAAGTAATAAATACTATGCAGACTCCGTGAAGGGCCGATTCACCATCTCCAGAGACAATTCCAAGAACACGCTGTATCTGCAAATGAACAGCCTGAGAGCTGAGGACACGGCTGTGTATTACTGTGCGAAAGA
268	IGHV3-30-52*01	IMGT	GAGGTACAGCTCGTGGAGTCCGGAGAGGACCCAAGACAACCTGGGGGATCCCTGAGACTCTCCTGTGCAGACTCTGGATTAACCTTCAGTAGCTACTGAAGGAACTCGGTTTCCCAGGCTCCAGGGAAGGGGCTGGAGTGAGTAGTAGATATACAGTGTGATGGAAGTCAGATATGTTATGCATAATCTTTGAAGAGCAAATTCACCATCTCCAAAGAAAATGCCAAGAACTCACTGTATTTGCTAATGAACAGTCTGAGAGCAGCGGGCACAGCTGTGTGTTACTGTATGTGAGG
269	IGHV3-32*01	IMGT	GAGGTGGAGCTGATAGAGTCCATAGAGGACCTGAGACAACCTGGGAAGTTCCTGAGACTCTCCTGTGTAGCCTCTAGATTCGCCTTCAGTAGCTTCTGAATGAGCCGAGTTCACCAGTCTCCAGGCAAGGGGCTGGAGTGAGTAATAGATATAAAAGATGATGGAAGTCAGATACACCATGCAGACTCTGTGAAGGGCAGATTCTCCATCTCCAAAGACAATGCTAAGAACTCTCTGTATCTGCAAATGAACACTCAGAGAGCTGAGGACGTGGCCGTGTATGGCTATACATAAGGTC
270	IGHV3-33*01	IMGT	CAGGTGCAGCTGGTGGAGTCTGGGGGAGGCGTGGTCCAGCCTGGGAGGTCCCTGAGACTCTCCTGTGCAGCGTCTGGATTCACCTTCAGTAGCTATGGCATGCACTGGGTCCGCCAGGCTCCAGGCAAGGGGCTGGAGTGGGTGGCAGTTATATGGTATGATGGAAGTAATAAATACTATGCAGACTCCGTGAAGGGCCGATTCACCATCTCCAGAGACAATTCCAAGAACACGCTGTATCTGCAAATGAACAGCCTGAGAGCCGAGGACACGGCTGTGTATTACTGTGCGAGAGA
271	IGHV3-33*02	IMGT	CAGGTACAGCTGGTGGAGTCTGGGGGAGGCGTGGTCCAGCCTGGGAGGTCCCTGAGACTCTCCTGTGCAGCGTCTGGATTCACCTTCAGTAGCTATGGCATGCACTGGGTCCGCCAGGCTCCAGGCAAGGGGCTGGAGTGGGTGGCAGTTATATGGTATGATGGAAGTAATAAATACTATGCAGACTCCGCGAAGGGCCGATTCACCATCTCCAGAGACAATTCCACGAACACGCTGTTTCTGCAAATGAACAGCCTGAGAGCCGAGGACACGGCTGTGTATTACTGTGCGAGAGA
272	IGHV3-33*03	IMGT	CAGGTGCAGCTGGTGGAGTCTGGGGGAGGCGTGGTCCAGCCTGGGAGGTCCCTGAGACTCTCCTGTGCAGCGTCTGGATTCACCTTCAGTAGCTATGGCATGCACTGGGTCCGCCAGGCTCCAGGCAAGGGGCTGGAGTGGGTGGCAGTTATATGGTATGATGGAAGTAATAAATACTATGCAGACTCCGTGAAGGGCCGATTCACCATCTCCAGAGACAACTCCAAGAACACGCTGTATCTGCAAATGAACAGCCTGAGAGCCGAGGACACGGCTGTGTATTACTGTGCGAAAGA
273	IGHV3-33*04	IMGT	CAGGTGCAGCTGGTGGAGTCTGGGGGAGGCGTGGTCCAGCCTGGGAGGTCCCTGAGACTCTCCTGTGCAGCGTCTGGATTCACCTTCAGTAGCTATGGCATGCACTGGGTCCGCCAGGCTCCAGGCAAGGGGCTAGAGTGGGTGGCAGTTATATGGTATGACGGAAGTAATAAATACTATGCAGACTCCGTGAAGGGCCGATTCACCATCTCCAGAGACAATTCCAAGAACACGCTGTATCTGCAAATGAACAGCCTGAGAGCCGAGGACACGGCTGTGTATTACTGTGCGAGAGA
274	IGHV3-33*05	IMGT	CAGGTGCAGCTGGTGGAGTCTGGGGGAGGCGTGGTCCAGCCTGGGAGGTCCCTGAGACTCTCCTGTGCAGCGTCTGGATTCACCTTCAGTAGCTATGGCATGCACTGGGTCCGCCAGGCTCCAGGCAAGGGGCTGGAGTGGGTGGCAGTTATATCATATGATGGAAGTAATAAATACTATGCAGACTCCGTGAAGGGCCGATTCACCATCTCCAGAGACAATTCCAAGAACACGCTGTATCTGCAAATGAACAGCCTGAGAGCCGAGGACACGGCTGTGTATTACTGTGCGAGAGA
275	IGHV3-33*06	IMGT	CAGGTGCAGCTGGTGGAGTCTGGGGGAGGCGTGGTCCAGCCTGGGAGGTCCCTGAGACTCTCCTGTGCAGCGTCTGGATTCACCTTCAGTAGCTATGGCATGCACTGGGTCCGCCAGGCTCCAGGCAAGGGGCTGGAGTGGGTGGCAGTTATATGGTATGATGGAAGTAATAAATACTATGCAGACTCCGTGAAGGGCCGATTCACCATCTCCAGAGACAATTCCAAGAACACGCTGTATCTGCAAATGAACAGCCTGAGAGCCGAGGACACGGCTGTGTATTACTGTGCGAAAGA
276	IGHV3-33*07	IMGT	CAGGTGCAGCTGGTGGAGTCTGGGGGACGCGTGGTCCAGCCTGGGAGGTCCCTGAGACTCTCCTGTGCAGCGTCTGGATTCACCTTCAGTAGGTATGGCATGTACTGGGTCCGCCAGGCTCCAGGCAAGGGGCTGGAGTGGGTGGCAGTTATATGGTATGATGGAAGTAATAAATACTATGCAGACTCCGTGAAGGGCCGATTCACCATCTCCAGAGACAATTCCAAGAACACGCTGTATCTGCAAATGAACAGCCTGAGAGCCGAGGACACGGCTGTGTATTACTGTGCGAGAGA
277	IGHV3-33-2*01	IMGT	GAGGTACAGCTCGTGGAGTCCGGAGAGGACCCAAGACAACCTGGGGGATCCTTGAGACTCTCCTGTGCAGACTCTGGATTAACCTTCAGTAGCTACTGAATGAGCTCGGTTTCCCAGGCTCCAGGGAAGGGGCTGGAGTGAGTAGTAGATATACAGTGTGATGGAAGTCAGATATGTTATGCCCAATCTGTGAAGAGCAAATTCACCATCTCCAAAGAAAATGCCAAGAACTCACTGTATTTGCAAATGAACAGTCTGAGAGCAGAGGGCACAGCTGTGTGTTACTGTATGTGAGGCA
278	IGHV3-35*01	IMGT	GAGGTGCAGCTGGTGGAGTCTGGGGGAGGCTTGGTACAGCCTGGGGGATCCCTGAGACTCTCCTGTGCAGCCTCTGGATTCACCTTCAGTAACAGTGACATGAACTGGGTCCATCAGGCTCCAGGAAAGGGGCTGGAGTGGGTATCGGGTGTTAGTTGGAATGGCAGTAGGACGCACTATGCAGACTCTGTGAAGGGCCGATTCATCATCTCCAGAGACAATTCCAGGAACACCCTGTATCTGCAAACGAATAGCCTGAGGGCCGAGGACACGGCTGTGTATTACTGTGTGAGAAA
279	IGHV3-36*01	IMGT	GAGGTGCACCTGGTGGAGTCTTTGGGAGGCTTGTTATAGCCTGGGGGTCCCTGAGACTTTCTTTTGCAGCCTCTGGATTCACCTTTAGTACCTTTATTAGGTACTGGATGAGCTGGGTCCATCAGGCTCCTGGGAAAGGGCTGGAGTAGGTCTCATTTATGAGTTGTTGTGTAGGTAGCACAAGCTATGCAGACTCTGTGAAGGGTCGATTCACCCTCTCCAGAGATGATGCCAAGAAATCACTGTATCTGCAAATGAACAGCGTCAGAGCCGAGGATAGGTCTGTGTATTACTGTGGTGGC
280	IGHV3-36*02	IMGT	GAGGTGCAGCTGGTGGAGTCTTTGGGAGGCTTGTTATAGCCTGGGGGTCCCTGAGACTTTCTTTTGCAGCCTCTGGATTCACCTTTAGTACCTTTATTAGGTACTGGATGAGCTGGGTCCATCAGGCTCCTGGGAAAGGGCTGGAGTAGGTCTCATTTATGAGTTGTTGTGTAGGTAGCACAAGCTATGCAGACTCTGTGAAGGGTCGATTCACCCTCTCCAGAGATGATGCCAAGAAATCACTGTATCTGCAAATGAACAGCGTCAGAGCCGAGGATAGGTCTGTGTATTACTGTGGTGG
281	IGHV3-36*03	IMGT	GAGGTGCAGCTGGTGGAGTCTTTGGGAGGCTTGTTATAGCCTGGGGGTCCCTGAGACTTTCTTTTGCAGCCTCTGGATTCACCTTTAGTACCTTTATTAGGTACTGGATGAGCTGGGTCCATCAGGCTCCTGGGAAAGGGCTGGAGTAGGTCTCATTTATTAGTTGTTGTGTAGGTAGCACAAGCTATGCAGACTCTGTGAAGGGTCGATTCACCCTCTCCAGAGATGATGCCAAGAAATCACTGTATCTGCAAATGAACAGCGTCAGAGCCGAGGATAGGTCTGTGTATTACTGTGGTGGC
282	IGHV3-37*01	IMGT	GAGGTGCAGCTGGTAGAGTCTGGGGGAGACTTGGTACAGCTGTGGTGGGTCCTGAGACTCTCATGTGCAGCCTGTGGATTCATCTTGAGAAGCAATGACATGAACTGGTCCCACCGGGCTTCACGAAAGGGGCTGGCATGGGTCTCATACATTAGTGCTAGTGGTGGTAGTCTATACTATGCAGACACTGAAGGGTAGATTCACCATCTCTAGAGACAATGGCAAGAACATGCTGTTCTTGCAAATGAACAGTCTGAGAGATGAGGACTCGGTTGTGTTGAGAGA
283	IGHV3-37*02	IMGT	GAGGTGCAGCTGGTAGAGTCTGGGGGAGACTTGGTACAGCTGTGGTGGGGTTGGGGGTGTCCTGAGACTCTCATGTGCAGCCTGCGGATTCATCTTGAGAAGCAATGACATGAACTGGGCCCACCGGGCTTCAAGAAAGGGGCTGGAATGGGTCTCATACATTAGTGCTAGTGGTGGTAGCCTATACTATGCAGACACTGAAGGGTAGATTCACCATCTCTAGAGACAATGGCAAGAACATGCTGTACTTGCAAATGAACAGTCTGAGAGATGAGGACTCGGCTGTGTGAGAGA
284	IGHV3-38*01	IMGT	GAGGTGCAGCTGGTGGAGTCTGGGGGAGGCTTGGTACAGCCTAGGGGGTCCCTGAGACTCTCCTGTGCAGCCTCTGGATTCACCGTCAGTAGCAATGAGATGAGCTGGATCCGCCAGGCTCCAGGGAAGGGGCTGGAGTGGGTCTCATCCATTAGTGGTGGTAGCACATACTACGCAGACTCCAGGAAGGGCAGATTCACCATCTCCAGAGACAATTCCAAGAACACGCTGTATCTTCAAATGAACAACCTGAGAGCTGAGGGCACGGCCGCGTATTACTGTGCCAGATATA
285	IGHV3-38*02	IMGT	GAGGTGCAGCTGGTGGAGTCTGGGGGAGGCTTGGTACAGCCTAGGGGGTCCCTGAGACTCTCCTGTGCAGCCTCTGGATTCACCGTCAGTAGCAATGAGATGAGCTGGATCCGCCAGGCTCCAGGGAAGGGGCTGGAGTGGGTCTCATCCATTAGTGGTGGTAGCACATACTACGCAGACTCCAGGAAGGGCAGATTCACCATCTCCAGAGACAATTCCAAGAACACGCTGTATCTTCAAATGAACAACCTGAGAGCTGAGGGCACGGCCGTGTATTACTGTGCCAGATATA
286	IGHV3-38*03	IMGT	GAGGTGCAGCTGGTGGAGTCTGGGGGAGGCTTGGTACAGCCTAGGGGGTCCCTGAGACTCTCCTGTGCAGCCTCTGGATTCACCGTCAGTAGCAATGAGATGAGCTGGATCCGCCAGGCTCCAGGGAAGGGTCTGGAGTGGGTCTCATCCATTAGTGGTGGTAGCACATACTACGCAGACTCCAGGAAGGGCAGATTCACCATCTCCAGAGACAATTCCAAGAACACGCTGTATCTTCAAATGAACAACCTGAGAGCTGAGGGCACGGCCGTGTATTACTGTGCCAGATATA
287	IGHV3-38-3*01	IMGT	GAGGTGCAGCTGGTGGAGTCTCGGGGAGTCTTGGTACAGCCTGGGGGGTCCCTGAGACTCTCCTGTGCAGCCTCTGGATTCACCGTCAGTAGCAATGAGATGAGCTGGGTCCGCCAGGCTCCAGGGAAGGGTCTGGAGTGGGTCTCATCCATTAGTGGTGGTAGCACATACTACGCAGACTCCAGGAAGGGCAGATTCACCATCTCCAGAGACAATTCCAAGAACACGCTGCATCTTCAAATGAACAGCCTGAGAGCTGAGGACACGGCTGTGTATTACTGTAAGAAAGA
288	IGHV3-41*01	IMGT	GAGGTGCAGCTGGTGGAGTCTGGGGGAGGCTTGGTCCAGCCTGGGGGGTCCCTGAGACTCTCCTGTGCAGCCTCAGGATTCTCCTTTAGTAGCTATGGCATGAGCTGGGTCCGCCAGGCTCCAGGGAAGGGGCTGGAGTGAGTGGCACATATCTGGAATGATGGAAGTCAGAAATACTATGCAGACTCTGTGAAGGGCCGATTCACAATCTCCGAGACAATTCTAAGAGCATGCTCTATCTGCAAATGGACAGTCTGAAAGCTAAGGACACGGCCATGTATTACTGTACCAGA
289	IGHV3-41*02	IMGT	GAGGTGCAGCTGGTGGAGTCTGGGGGAGGCTTGGTCCAGCCTGGGGGGTCCCTGAGACTCTCCTGTGCAGCCTCAGGATTCTCCTTTAGTAGCTATGGCATGAGCTGGGTCCGCCAGGCTCCAGGGAAGGGGCTGGACTGAGTGGCACATATCTGGAATGATGGAAGTCAGAAATACTATGCAGACTCTGTGAAGGGCCGATTCACAATCTCCAGAGACAATTCTAAGAGCATGCTCTATCTGCAAATGGACAGTCTGAAAGCTAAGGACACGGCCATGTATTACTGTACCAGA
290	IGHV3-42*01	IMGT	GAGGCGCAGCTGGTGGAGTCTGGGGGAGACTTGGTACAACCTGGGTGGGTCCCCGAGACTCTCATTTGCAGCTTCTAGATTCACCTTCAGTGACTTCTGAATGCACTGGATCCGCCAGGCTTCTGGGAAAGGGCTGGAGTGGGTTGGCCGTATTAGAACCAAACGTAACAGTTACACGACAGAATGCGCTGCATCTGTGAAAGGCAGGTTCACCATCTCAAGAGATGATTCAAAGAACACACTGTATCTGCAAGTGAATACCCTGAAAACCGAGTACACGGCCATCTATTACTGTACTAGA
291	IGHV3-42*02	IMGT	AGGCGCAGCTGGTGGAGGCTGGGGGAGGCTTGGTACAGCCTGGGTAGGTCCCTGAGACTCTCATTTGCAGCTTCTGGATTCACCTTCAGTGACTTCTGGATGCACTGGATCCGCCAGGCTTCTGGGAAAGGGCTGGAGTGGGTTGGCCGTATTAGAACCAAACGTAACAGTTACACGACGGAATGCGCTGCATCTGTGAAAGGCAGGTTCACCATCTCAAGAGATGATTCAAAGAACACACTGTATATGCAAATGAATACCCTGAAAACCAAGTACACGGCCATCTATTACTGTACTAGAGA
292	IGHV3-42*03	IMGT	GAGGCGCAGCTGGTGGAGTCTGGGGGAGGCTTGGTACAGCCTGGGTGGGTCCCCGAGACTCTCATTTGCAGCTTCTAGATTCACCTTCAGTGACTTCTGAATGCACTGGATCCGCCAGGCTTCTGGGAAAGGGCTGGAGTGGGTTGGCCGTATTAGAACCAAACGTAACAGTTACACGACAGAATGCGCTGCATCTGTGAAAGGCAGGTTCACCATCTCAAGAGATGATTCAAAGAACACACTGTATCTGCAAGTGAATACCCTGAAAACCGAGTACACGGCCATCTATTACTGTACTAGAGA
293	IGHV3-42D*01	IMGT	GAGGCGCAGCTGGTGGAGGCTGGGGGAGGCTTGGTACAGCCTGGGTAGGTCCCTGAGACTCTCATTTGCAGCTTCTGGATTCACCTTCAGTGACTTCTGGATGCACTGGATCCGCCAGGCTTCTGGGAAAGGGCTGGAGTGGGTTGGCCGTATTAGAACCAAACGTAACAGTTACACGACGGAATGCGCTGCATCTGTGAAAGGCAGGTTCACCATCTCAAGAGATGATTCAAAGAACACACTGTATATGCAAATGAATACCCTGAAAACCAAGTACACGGCCATCTATTACTGTACTAGAGA
294	IGHV3-42D*04	IMGT	GAGGCGCAGCTGGTGGAGGCTGGGGGAGGCTTGGTACAGCCTGGGTAGGTCCCTGAGACTCTCATTTGCAGCTTCTGGATTCACCTTCAGTGACTTCTGGATGCACTGGATCCGCCAGGCTTCTGGGAAAGGGCTGGAGTGGGTTGGCCGTATTAGAACCAAATGTAACAGTTACACGACGGAATGCGCTGCATCTGTGAAAGGCAGGTTCACCATCTCAAGAGATGATTCAAAGAACACACTGTATATGCAAATGAATACCCTGAAAACCAAGTACACGGCCATCTATTACTGTACTAGAGA
295	IGHV3-43*01	IMGT	GAAGTGCAGCTGGTGGAGTCTGGGGGAGTCGTGGTACAGCCTGGGGGGTCCCTGAGACTCTCCTGTGCAGCCTCTGGATTCACCTTTGATGATTATACCATGCACTGGGTCCGTCAAGCTCCGGGGAAGGGTCTGGAGTGGGTCTCTCTTATTAGTTGGGATGGTGGTAGCACATACTATGCAGACTCTGTGAAGGGCCGATTCACCATCTCCAGAGACAACAGCAAAAACTCCCTGTATCTGCAAATGAACAGTCTGAGAACTGAGGACACCGCCTTGTATTACTGTGCAAAAGATA
296	IGHV3-43*02	IMGT	GAAGTGCAGCTGGTGGAGTCTGGGGGAGGCGTGGTACAGCCTGGGGGGTCCCTGAGACTCTCCTGTGCAGCCTCTGGATTCACCTTTGATGATTATGCCATGCACTGGGTCCGTCAAGCTCCAGGGAAGGGTCTGGAGTGGGTCTCTCTTATTAGTGGGGATGGTGGTAGCACATACTATGCAGACTCTGTGAAGGGCCGATTCACCATCTCCAGAGACAACAGCAAAAACTCCCTGTATCTGCAAATGAACAGTCTGAGAACTGAGGACACCGCCTTGTATTACTGTGCAAAAGATA
297	IGHV3-43D*03	IMGT	GAAGTGCAGCTGGTGGAGTCTGGGGGAGTCGTGGTACAGCCTGGGGGGTCCCTGAGACTCTCCTGTGCAGCCTCTGGATTCACCTTTGATGATTATGCCATGCACTGGGTCCGTCAAGCTCCGGGGAAGGGTCTGGAGTGGGTCTCTCTTATTAGTTGGGATGGTGGTAGCACCTACTATGCAGACTCTGTGAAGGGTCGATTCACCATCTCCAGAGACAACAGCAAAAACTCCCTGTATCTGCAAATGAACAGTCTGAGAGCTGAGGACACCGCCTTGTATTACTGTGCAAAAGATA
298	IGHV3-43D*04	IMGT	GAAGTGCAGCTGGTGGAGTCTGGGGGAGTCGTGGTACAGCCTGGGGGGTCCCTGAGACTCTCCTGTGCAGCCTCTGGATTCACCTTTGATGATTATGCCATGCACTGGGTCCGTCAAGCTCCGGGGAAGGGTCTGGAGTGGGTCTCTCTTATTAGTTGGGATGGTGGTAGCACATACTATGCAGACTCTGTGAAGGGTCGATTCACCATCTCCAGAGACAACAGCAAAAACTCCCTGTATCTGCAAATGAACAGTCTGAGAGCTGAGGACACCGCCTTGTATTACTGTGCAAAAGATA
299	IGHV3-47*01	IMGT	GAGGATCAGCTGGTGGAGTCTGGGGGAGGCTTGGTACAGCCTGGGGGGTCCCTGCGACCCTCCTGTGCAGCCTCTGGATTCGCCTTCAGTAGCTATGCTCTGCACTGGGTTCGCCGGGCTCCAGGGAAGGGTCTGGAGTGGGTATCAGCTATTGGTACTGGTGGTGATACATACTATGCAGACTCCGTGATGGGCCGATTCACCATCTCCAGAGACAACGCCAAGAAGTCCTTGTATCTTCATATGAACAGCCTGATAGCTGAGGACATGGCTGTGTATTATTGTGCAAGA
300	IGHV3-47*02	IMGT	GAGGATCAGCTGGTGGAGTCTGGGGGAGGCTTGGTACAGCCTGGGGGGTCCCTGAGACCCTCCTGTGCAGCCTCTGGATTCGCCTTCAGTAGCTATGTTCTGCACTGGGTTCGCCGGGCTCCAGGGAAGGGTCCGGAGTGGGTATCAGCTATTGGTACTGGTGGTGATACATACTATGCAGACTCCGTGATGGGCCGATTCACCATCTCCAGAGACAACGCCAAGAAGTCCTTGTATCTTCAAATGAACAGCCTGATAGCTGAGGACATGGCTGTGTATTATTGTGCAAGAGA
301	IGHV3-47*03	IMGT	GAGGATCAGCTGGTGGAGTCTGGGGGAGGCTTGGTACAGCCTGGGGGGTCCCTGAGACCCTCCTGTGCAGCCTCTGGATTCGCCTTCAGTAGCTATGTTCTGCACTGGGTTCGCCGGGCTCCAGGGAAGGGTCCGGAGTGGGTATCAGCTATTGGTACTGGTGGTGATACATACTATGCAGACTCCGTGATGGGCCGATTCACCATCTCCAGAGACAACGCCAAGAAGTCCTTGTATCTCAAATGAACAGCCTGATAGCTGAGGACATGGCTGTGTATTATG
302	IGHV3-48*01	IMGT	GAGGTGCAGCTGGTGGAGTCTGGGGGAGGCTTGGTACAGCCTGGGGGGTCCCTGAGACTCTCCTGTGCAGCCTCTGGATTCACCTTCAGTAGCTATAGCATGAACTGGGTCCGCCAGGCTCCAGGGAAGGGGCTGGAGTGGGTTTCATACATTAGTAGTAGTAGTAGTACCATATACTACGCAGACTCTGTGAAGGGCCGATTCACCATCTCCAGAGACAATGCCAAGAACTCACTGTATCTGCAAATGAACAGCCTGAGAGCCGAGGACACGGCTGTGTATTACTGTGCGAGAGA
303	IGHV3-48*02	IMGT	GAGGTGCAGCTGGTGGAGTCTGGGGGAGGCTTGGTACAGCCTGGGGGGTCCCTGAGACTCTCCTGTGCAGCCTCTGGATTCACCTTCAGTAGCTATAGCATGAACTGGGTCCGCCAGGCTCCAGGGAAGGGGCTGGAGTGGGTTTCATACATTAGTAGTAGTAGTAGTACCATATACTACGCAGACTCTGTGAAGGGCCGATTCACCATCTCCAGAGACAATGCCAAGAACTCACTGTATCTGCAAATGAACAGCCTGAGAGACGAGGACACGGCTGTGTATTACTGTGCGAGAGA
304	IGHV3-48*03	IMGT	GAGGTGCAGCTGGTGGAGTCTGGGGGAGGCTTGGTACAGCCTGGAGGGTCCCTGAGACTCTCCTGTGCAGCCTCTGGATTCACCTTCAGTAGTTATGAAATGAACTGGGTCCGCCAGGCTCCAGGGAAGGGGCTGGAGTGGGTTTCATACATTAGTAGTAGTGGTAGTACCATATACTACGCAGACTCTGTGAAGGGCCGATTCACCATCTCCAGAGACAACGCCAAGAACTCACTGTATCTGCAAATGAACAGCCTGAGAGCCGAGGACACGGCTGTTTATTACTGTGCGAGAGA
305	IGHV3-48*04	IMGT	GAGGTGCAGCTGGTGGAGTCTGGGGGAGGCTTGGTACAGCCTGGGGGGTCCCTGAGACTCTCCTGTGCAGCCTCTGGATTCACCTTCAGTAGCTATAGCATGAACTGGGTCCGCCAGGCTCCAGGGAAGGGGCTGGAGTGGGTTTCATACATTAGTAGTAGTAGTAGTACCATATACTACGCAGACTCTGTGAAGGGCCGATTCACCATCTCCAGAGACAACGCCAAGAACTCACTGTATCTGCAAATGAACAGCCTGAGAGCCGAGGACACGGCTGTGTATTACTGTGCGAGAGA
306	IGHV3-49*01	IMGT	GAGGTGCAGCTGGTGGAGTCTGGGGGAGGCTTGGTACAGCCAGGGCGGTCCCTGAGACTCTCCTGTACAGCTTCTGGATTCACCTTTGGTGATTATGCTATGAGCTGGTTCCGCCAGGCTCCAGGGAAGGGGCTGGAGTGGGTAGGTTTCATTAGAAGCAAAGCTTATGGTGGGACAACAGAATACACCGCGTCTGTGAAAGGCAGATTCACCATCTCAAGAGATGGTTCCAAAAGCATCGCCTATCTGCAAATGAACAGCCTGAAAACCGAGGACACAGCCGTGTATTACTGTACTAGAGA
307	IGHV3-49*02	IMGT	GAGGTGCAGCTGGTGGAGTCTGGGGGAGGCTTGGTACAGCCAGGGCCGTCCCTGAGACTCTCCTGTACAGCTTCTGGATTCACCTTTGGGTATTATCCTATGAGCTGGGTCCGCCAGGCTCCAGGGAAGGGGCTGGAGTGGGTAGGTTTCATTAGAAGCAAAGCTTATGGTGGGACAACAGAATACGCCGCGTCTGTGAAAGGCAGATTCACCATCTCAAGAGATGATTCCAAAAGCATCGCCTATCTGCAAATGAACAGCCTGAAAACCGAGGACACAGCCGTGTATTACTGTACTAGAGA
308	IGHV3-49*03	IMGT	GAGGTGCAGCTGGTGGAGTCTGGGGGAGGCTTGGTACAGCCAGGGCGGTCCCTGAGACTCTCCTGTACAGCTTCTGGATTCACCTTTGGTGATTATGCTATGAGCTGGTTCCGCCAGGCTCCAGGGAAGGGGCTGGAGTGGGTAGGTTTCATTAGAAGCAAAGCTTATGGTGGGACAACAGAATACGCCGCGTCTGTGAAAGGCAGATTCACCATCTCAAGAGATGATTCCAAAAGCATCGCCTATCTGCAAATGAACAGCCTGAAAACCGAGGACACAGCCGTGTATTACTGTACTAGAGA
309	IGHV3-49*04	IMGT	GAGGTGCAGCTGGTGGAGTCTGGGGGAGGCTTGGTACAGCCAGGGCGGTCCCTGAGACTCTCCTGTACAGCTTCTGGATTCACCTTTGGTGATTATGCTATGAGCTGGGTCCGCCAGGCTCCAGGGAAGGGGCTGGAGTGGGTAGGTTTCATTAGAAGCAAAGCTTATGGTGGGACAACAGAATACGCCGCGTCTGTGAAAGGCAGATTCACCATCTCAAGAGATGATTCCAAAAGCATCGCCTATCTGCAAATGAACAGCCTGAAAACCGAGGACACAGCCGTGTATTACTGTACTAGAGA
310	IGHV3-49*05	IMGT	GAGGTGCAGCTGGTGGAGTCTGGGGGAGGCTTGGTAAAGCCAGGGCGGTCCCTGAGACTCTCCTGTACAGCTTCTGGATTCACCTTTGGTGATTATGCTATGAGCTGGTTCCGCCAGGCTCCAGGGAAGGGGCTGGAGTGGGTAGGTTTCATTAGAAGCAAAGCTTATGGTGGGACAACAGAATACGCCGCGTCTGTGAAAGGCAGATTCACCATCTCAAGAGATGATTCCAAAAGCATCGCCTATCTGCAAATGAACAGCCTGAAAACCGAGGACACAGCCGTGTATTACTGTACTAGAGA
311	IGHV3-50*01	IMGT	GGGGTGCAGATGGTGGAGTCTTGGGGAGAGTTGGCACAAGCTGAATGTGCCTGAGACTCTGCCGTGCATCCTCTGAATCCACCTTCTGTAGCTACTAGATCAGCTGAATCTGCCAGGCTCCAGGAAAGGGGCTGCAGTGAGTAGTAGATATAATGTACGATGGAAGTCAGACATAATATGCAGACTCTGTGAAGGTCAGATTCACCATCTCCAAAGACAATGCCAAGCACAGGTTGTATCTGCAAATGAACAGTCTGAGAGCTGAGAATATGGCTCTGTATTATTGAGTCAAAGGTA
312	IGHV3-52*01	IMGT	GAGGTGCAGCTGGTGGAGTCTGGGTGAGGCTTGGTACAGCCTGGAGGGTCCCTGAGACTCTCCTGTGCAGCCTCTGGATTCACCTTCAGTAGCTCCTGGATGCACTGGGTCTGCCAGGCTCCGGAGAAGGGGCTGGAGTGGGTGGCCGACATAAAGTGTGACGGAAGTGAGAAATACTATGTAGACTCTGTGAAGGGCCGATTGACCATCTCCAGAGACAATGCCAAGAACTCCCTCTATCTGCAAGTGAACAGCCTGAGAGCTGAGGACATGACCGTGTATTACTGTGTGAGAGG
313	IGHV3-52*02	IMGT	GAGGTGCAGCTGGTGGAGTCTGGGTGAGGCTTGGTACAGCCTGGAGGGTCCCTGAGACTCTCCTGTGCAGCCTCTGGATTCACCTTCAGTAGCTCCTGGATGCACTGGGTCTGCCAGGCTCCGGAGAAGGGGCAGGAGTGGGTGGCCGACATAAAGTGTGACGGAAGTGAGAAATACTATGTAGACTCTGTGAAGGGCCGATTGACCATCTCCAGAGACAATGCCAAGAACTCCCTCTATCTGCAAGTGAACAGCCTGAGAGCTGAGGACATGACCGTGTATTACTGTGTGAGA
314	IGHV3-52*03	IMGT	GAGGTGCAGCTGGTCGAGTCTGGGTGAGGCTTGGTACAGCCTGGAGGGTCCCTGAGACTCTCCTGTGCAGCCTCTGGATTCACCTTCAGTAGCTCCTGGATGCACTGGGTCTGCCAGGCTCCGGAGAAGGGGCTGGAGTGGGTGGCCGACATAAAGTGTGACGGAAGTGAGAAATACTATGTAGACTCTGTGAAGGGCCGATTGACCATCTCCAGAGACAATGCCAAGAACTCCCTCTATCTGCAAGTGAACAGCCTGAGAGCTGAGGACATGACCGTGTATTACTGTGTGAGA
315	IGHV3-53*01	IMGT	GAGGTGCAGCTGGTGGAGTCTGGAGGAGGCTTGATCCAGCCTGGGGGGTCCCTGAGACTCTCCTGTGCAGCCTCTGGGTTCACCGTCAGTAGCAACTACATGAGCTGGGTCCGCCAGGCTCCAGGGAAGGGGCTGGAGTGGGTCTCAGTTATTTATAGCGGTGGTAGCACATACTACGCAGACTCCGTGAAGGGCCGATTCACCATCTCCAGAGACAATTCCAAGAACACGCTGTATCTTCAAATGAACAGCCTGAGAGCCGAGGACACGGCCGTGTATTACTGTGCGAGAGA
316	IGHV3-53*02	IMGT	GAGGTGCAGCTGGTGGAGACTGGAGGAGGCTTGATCCAGCCTGGGGGGTCCCTGAGACTCTCCTGTGCAGCCTCTGGGTTCACCGTCAGTAGCAACTACATGAGCTGGGTCCGCCAGGCTCCAGGGAAGGGGCTGGAGTGGGTCTCAGTTATTTATAGCGGTGGTAGCACATACTACGCAGACTCCGTGAAGGGCCGATTCACCATCTCCAGAGACAATTCCAAGAACACGCTGTATCTTCAAATGAACAGCCTGAGAGCCGAGGACACGGCCGTGTATTACTGTGCGAGAGA
317	IGHV3-53*03	IMGT	GAGGTGCAGCTGGTGGAGTCTGGAGGAGGCTTGATCCAGCCTGGGGGGTCCCTGAGACTCTCCTGTGCAGCCTCTGGGTTCACCGTCAGTAGCAACTACATGAGCTGGGTCCGCCAGCCTCCAGGGAAGGGGCTGGAGTGGGTCTCAGTTATTTATAGCGGTGGTAGCACATACTACGCAGACTCTGTGAAGGGCCGATTCACCATCTCCAGAGACAATTCCAAGAACACGCTGTATCTTCAAATGAACAGCCTGAGAGCCGAGGACACGGCCGTGTATTACTGTGCTAGGGA
318	IGHV3-53*04	IMGT	GAGGTGCAGCTGGTGGAGTCTGGAGGAGGCTTGGTCCAGCCTGGGGGGTCCCTGAGACTCTCCTGTGCAGCCTCTGGGTTCACCGTCAGTAGCAACTACATGAGCTGGGTCCGCCAGGCTCCAGGGAAGGGGCTGGAGTGGGTCTCAGTTATTTATAGCGGTGGTAGCACATACTACGCAGACTCCGTGAAGGGCCGATTCACCATCTCCAGACACAATTCCAAGAACACGCTGTATCTTCAAATGAACAGCCTGAGAGCTGAGGACACGGCCGTGTATTACTGTGCGAGAGA
319	IGHV3-53*05	IMGT	GAGGTGCAGCTGGTGGAGACTGGAGGAGGCTTGATCCAGCCTGGGGGGTCCCTGAGACTCTCCTGTGCAGCCTCTGGGTTCACCGTCAGTAGCAACTACATGAGCTGGGTCCGCCAGGCTCCAGGGAAGGGGCTGGAGTGGGTCTCAGTTATTTATAGCGGTGGTAGCACATACTACGCAGACTCCGTGAAGGGCCGATTCACCATCTCCAGAGACAATTCCAAGAACACGCTGTATCTTCAAATGAACAGCCTGAGAGCTGAGGACACGGCCGTGTATTACTGTGCGAGAGA
320	IGHV3-54*01	IMGT	GAGGTACAGCTGGTGGAGTCTGAAGAAAACCAAAGACAACTTGGGGGATCCCTGAGACTCTCCTGTGCAGACTCTGGATTAACCTTCAGTAGCTACTGAATGAGCTCAGATTCCCAAGCTCCAGGGAAGGGGCTGGAGTGAGTAGTAGATATATAGTAGGATAGAAGTCAGCTATGTTATGCACAATCTGTGAAGAGCAGATTCACCATCTCCAAAGAAAATGCCAAGAACTCACTCTGTTTGCAAATGAACAGTCTGAGAGCAGAGGGCACGGCCGTGTATTACTGTATGTGAGT
321	IGHV3-54*02	IMGT	GAGGTACAGCTGGTGGAGTCTGAAGAAAACCAAAGACAACTTGGGGGATCCCTGAGACTCTCCTGTGCAGACTCTGGATTAACCTTCAGTAGCTACTGAATGAGCTCAGATTCCCAGGCTCCAGGGAAGGGGCTGGAGTGAGTAGTAGATATATAGTACGATAGAAGTCAGATATGTTATGCACAATCTGTGAAGAGCAGATTCACCATCTCCAAAGAAAATGCCAAGAACTCACTCCGTTTGCAAATGAACAGTCTGAGAGCAGAGGGCACGGCCGTGTATTACTGTATGTGAGG
322	IGHV3-54*03	IMGT	GGATCCCTGAGACTCTCCTGTGCAGACTCTGGATTAACCTTCAGTAGCTACTGAATGAGCTCAGATTCCCAGGCTCCAGGGAAGGGGCTGGAGTGAGTAGTAGATATATAGTACGATAGAAGTCAGATATGTTATGCACAATCTGTGAAGAGCAGATTCACCATCTCCAAAGAAAATGCCAAGAACTCACTCTGTTTGCAAATGAACAGTCTGA
323	IGHV3-54*04	IMGT	GAGGTACAGCTGGTGGAGTCTGAAGAAAACCAAAGACAACTTGGGGGATCCCTGAGACTCTCCTGTGCAGACTCTGGATTAACCTTCAGTAGCTACTGAATGAGCTCAGATTCCCAGGCTCCAGGGAAGGGGCTGGAGTGAGTAGTAGATATATAGTAGGATAGAAGTCAGCTATGTTATGCACAATCTGTGAAGAGCAGATTCACCATCTCCAAAGAAAATGCCAAGAACTCACTCTGTTTGCAAATGAACAGTCTGAGAGCAGAGGGCACGGCCGTGTATTACTGTATGTGAGT
324	IGHV3-57*01	IMGT	GAAGTTTATTGATGGAGTCAGAGGCAGAATTGTACAGCCCAGTGGTTCACTGAGACTCTCCTGCAAAGCCTCTGATTTCACCTTTACTGGCTACAGCATGAGCTTGGTCCAGCAGGCTTCATGACAGGGATTGGTGTGGGTGGAAACAGTGAGTTCAAGTGGGAGTTCTCAGAGTTACTCTCCATGAGTACAAATACGATTCACCATCTCCAGAGACAATGCCCAGAATTCACTGTCTCTGCAAATGAACAGCCTGAGAGCCGAGGGCACAAATTAACAGTCCCAAGCGACACCTTTTCATGTGCAGTCTACCTTACAATGACCAACCTGAAAGCCAAGGACAAGGCTGTGTATTACTGTGAGGGA
325	IGHV3-57*02	IMGT	AAGTCCTGTGTGAAGTTTATTGATGGAGTCAGAGGCAGAAAATTGTACAGCCCAGTGGTTCACTGAGACTCTCCTGCAAAGCCTCTGATTTCACCTTTACTGGCTACAGCATGAGCTTGGTCCAGCAGGCTTCATGACAGGGATTGGTGTGGGTGGAAACAGTGAGTGATCAAGTGGGAGTTCTCAGAGTTACTCTCCATGAGTACAAATAAATTAACAGTCCCAAGCGACACCTTTTCATGTGCAGTCTACCTTACAATGACCAACCTGAAAGCCAAGGACAAGGCTGTGTATTACTGTGAGGGA
326	IGHV3-57*03	IMGT	AAGTCCTGTGTGAAGTTTATTGATGGAGTCAGAGGCAGAAAATTGTACAGCCCAGTGGTTCACTGAGACTCTCCTGCAAAGCCTCTGATTTCACCTTTACTGGCTACAGCATGACCTTGGTCCAGCAGGCTTCATGACAGGGATTGGTGTGGGTGGAAACAGTGAGTGATCAAGTGGGAGTTCTCAGAGTTACTCTCCATGAGTACAAATAAATTAACAGTCCCAAGCGACACCTTTTCATGTGCAGTCTACCTTACAATGACCAACCTGAAAGCCAAGGACAAGGCTGTGTATTACTGTGAGGGA
327	IGHV3-6*01	IMGT	GAGATGCAGCTGGTAGAGTCTGGAGCAAACTTGACAAAGCCTGGGTGTCCCTGAGACTCTCCTGTGCAGCCTCTGGATTCACCTTCAGTAGCCATAGCACGCACTGGGTCCCCCAGGCTCCAGGGAAGGGTCTGCAGTGGGTCCCAGTTATTAGTGGTAGTGGTAGTACCATGTACTACGCAGACTCTGTGAAGGGCCGATTCACCATTTCCAGAGACAATACCAAAAACTCACTGTATCTGCAAATGAACAGACTGAGGGCAGAGGATGCAGCTGCATATGACTCTGTGAGAGA
328	IGHV3-6*02	IMGT	GAGATGCAGCTGGTAGAGTCTGGAGCAAACTTGACAAAGCCTGGGTGTCCCAGAGACTCTCCTGTGCAGCCTCTGGATTCACCTTCAGTAGCCATAGCACGCACTGGGTCCCCCAGGCTCCAGGGAAGGGTCTGCAGTGGGTCCCAGTTATTAGTGGTAGTGGTAGTACCATGTACTACGCAGACTCTGTGAAGGGCCGATTCACCATTTCCAGAGACAATACGAAAAACTCACTGTATCTGCAAATGAACAGACTGAGGGCAGAGGATGCAGCTGCATATGACTCTGTGAGAGA
329	IGHV3-60*01	IMGT	GAGGTGCAGCTGGTGGAGTCTGGGGGAGGCTTAGTAAAGACTGGAGGGGTCTCTGAGACTCTCCTGTGCAGCCTCTGGATTCACCTTCAGTAGCTCTGCTATGCACTGGGTCCACCAGGCTCCAGGAAAGGGTTTGGAGTGGGTCTCAGTTATTAGTACAAGTGGTGATACCGTACTCTACACAGACTCTGTGAAGGGCTGATTCACCATCTCTAGAGACAATGCCCAGAATTCACTGTATCTGCAAATGAACAGCCTGAGAGCCGACGACATGGCTGTGTATTACTGTGTGAAAGA
330	IGHV3-60*02	IMGT	GAGGTGCAGCTGGTGGAGTCTGGGGGAGGCTTAGTAAAGACTGGAGGGGTCTCTGAGACTCTCCTGTGCAGCCTCTGGATTCACCTTCAGTAGCTCTGCTATGCACTGGGTCCACCAGGCTCCAGGAAAGGGTTTGGAGTGGGTCTCAGTTATTAGTACAAGTGGTGATACCGTACTCTACACAGACTCTGTGAAGGGCTGATTCACCATCTCTAGAGACAATGCCCAGAATTCACTGTCTCTGCAAATGAACAGCCTGAGAGCCGAGGGCACAGTTGTGTACTACTGTGTGAAAGA
331	IGHV3-60*03	IMGT	GAGGTGCAGCTGGTGGAGTCTGGGGGAGGCTTAGTAAAGACTGGAGGGGTCTCTGAGACTCTCCTGTGCAGCCTCTGGATTCACCTTCAGTAGCTCTGCTATGCACTGGGTCCAACAGGCTCCAGGAAAGGGTTTGGAGTGGGTCTCAGTTATTAGTACAAGTGGTGATACCGTACTCTACACAGACTCTGTGAAGGGCTGATTCACCATCTCTAGAGACAATGCCCAGAATTCACTGTCTCTGCAAATGAACAGCCTGAGAACCGAAGGCACAGTTGTGTACTACTGTGTGAAAGA
332	IGHV3-62*01	IMGT	GAGGTGCAGCTGGTGGAGTCTGGGGAAGGCTTGGTCCAGCCTGGGGGGTCCCTGAGACTCTCCTGTGCAGCCTCTGGATTCACCTTCAGTAGCTCTGCTATGCACTGGGTCCGCCAGGCTCCAAGAAAGGGTTTGTAGTGGGTCTCAGTTATTAGTACAAGTGGTGATACCGTACTCTACACAGACTCTGTGAAGGGCCGATTCACCATCTCCAGAGACAATGCCCAGAATTCACTGTCTCTGCAAATGAACAGCCTGAGAGCCGAGGGCACAGTTGTGTACTACTGTGTGAAAGA
333	IGHV3-62*02	IMGT	ACCTTCAGTAGCTCTGCTAAGCACTGGGTCCGCCAGGCTCTAGGAAAGGGTTTGGAGTGGGTCTCAGTTATTAGTACAAGTGGTGGTACCGTACTCTACACAGACT
334	IGHV3-62*03	IMGT	GAGGTGCAGCTGGTGGAGTCTGGGGAAGGCTTGGTCCAGCCTGGGGGGTCCCTGAGACTCTCCTGTGCAGCCTCTGGATTCACCTTCAGTAGCTCTGCTATGCACTGGGTCCGCCAGGCTCCAAGAAAGGGTTTGTAGTGGGTCTCAGTTATTAGTACAAGTGGTGATACCGTACTCTACACAGACTCTGTGAAGGGCCGATTCACCATCTCCAGAGACAATGCCCAGAATTCACTGTATCTGCAAATGAACAGCCTGAGAGCCGACGACATGGCTGTGTATTACTGTGTGAAAGA
335	IGHV3-62*04	IMGT	GAGGTGCAGCTGGTGAAGTCTGGAGGAGGCTTGGTACAGCCTGGGGGGTCCCTGAGACTCTCCTGTGCAGCCTCTGGATTCACCTTCAGTAGCTCTGCTATGCACTGGGTCCGCCAGGCTCCAAGAAAGGGTTTGGAGTGGGTCTCAGTTATTAGTACAAGTGGTGATACCGTACTCTACACAGACTCTGTGAAGGGCCGATTCACCATCTCCAGAGACAATGCCCAGAATTCACTGTCTCTGCAAATGAACAGCCTGAGAGCCGAGGACATGGCTGTGTATTACTGTGTGAAAGA
336	IGHV3-63*01	IMGT	GAGGTGGAGCTGATAGAGTCCATAGAGGGCCTGAGACAACTTGGGAAGTTCCTGAGACTCTCCTGTGTAGCCTCTGGATTCACCTTCAGTAGCTACTGAATGAGCTGGGTCAATGAGACTCTAGGGAAGGGGCTGGAGGGAGTAATAGATGTAAAATATGATGGAAGTCAGATATACCATGCAGACTCTGTGAAGGGCAGATTCACCATCTCCAAAGACAATGCTAAGAACTCACCGTATCTCCAAACGAACAGTCTGAGAGCTGAGGACATGACCATGCATGGCTGTACATAAGGTT
337	IGHV3-63*02	IMGT	GAGGTGGAGCTGATAGAGTCCATAGAGGGCCTGAGACAACTTGGGAAGTTCCTGAGACTCTCCTGTGTAGCCTCTGGATTCACCTTCAGTAGCTACTGAATGAGCTGGGTCAATGAGACTCTAGGGAAGGGGCTGGAGGGAGTAATAGATGTAAAATATGATGGAAGTCAGATATACCATGCAGACTCTGTGAAGGGCAGATTCACCATCTCCAAAGACAATGCTAAGAACTCACCGTATCTGCAAACGAACAGTCTGAGAGCTGAGGACATGACCATGCATGGCTGTACATAA
338	IGHV3-64*01	IMGT	GAGGTGCAGCTGGTGGAGTCTGGGGGAGGCTTGGTCCAGCCTGGGGGGTCCCTGAGACTCTCCTGTGCAGCCTCTGGATTCACCTTCAGTAGCTATGCTATGCACTGGGTCCGCCAGGCTCCAGGGAAGGGACTGGAATATGTTTCAGCTATTAGTAGTAATGGGGGTAGCACATATTATGCAAACTCTGTGAAGGGCAGATTCACCATCTCCAGAGACAATTCCAAGAACACGCTGTATCTTCAAATGGGCAGCCTGAGAGCTGAGGACATGGCTGTGTATTACTGTGCGAGAGA
339	IGHV3-64*02	IMGT	GAGGTGCAGCTGGTGGAGTCTGGGGAAGGCTTGGTCCAGCCTGGGGGGTCCCTGAGACTCTCCTGTGCAGCCTCTGGATTCACCTTCAGTAGCTATGCTATGCACTGGGTCCGCCAGGCTCCAGGGAAGGGACTGGAATATGTTTCAGCTATTAGTAGTAATGGGGGTAGCACATATTATGCAGACTCTGTGAAGGGCAGATTCACCATCTCCAGAGACAATTCCAAGAACACGCTGTATCTTCAAATGGGCAGCCTGAGAGCTGAGGACATGGCTGTGTATTACTGTGCGAGAGA
340	IGHV3-64*03	IMGT	GAGGTGCAGCTGGTGGAGTCTGGGGGAGGCTTGGTCCAGCCTGGGGGGTCCCTGAGACTCTCCTGTTCAGCCTCTGGATTCACCTTCAGTAGCTATGCTATGCACTGGGTCCGCCAGGCTCCAGGGAAGGGACTGGAATATGTTTCAGCTATTAGTAGTAATGGGGGTAGCACATACTACGCAGACTCAGTGAAGGGCAGATTCACCATCTCCAGAGACAATTCCAAGAACACGCTGTATGTCCAAATGAGCAGTCTGAGAGCTGAGGACACGGCTGTGTATTACTGTGTGAAAGA
341	IGHV3-64*04	IMGT	CAGGTGCAGCTGGTGGAGTCTGGGGGAGGCTTGGTCCAGCCTGGGGGGTCCCTGAGACTCTCCTGTTCAGCCTCTGGATTCACCTTCAGTAGCTATGCTATGCACTGGGTCCGCCAGGCTCCAGGGAAGGGACTGGAATATGTTTCAGCTATTAGTAGTAATGGGGGTAGCACATACTACGCAGACTCAGTGAAGGGCAGATTCACCATCTCCAGAGACAATTCCAAGAACACGCTGTATCTGCAAATGAACAGCCTGAGAGCTGAGGACACGGCTGTGTATTACTGTGCGAGAGA
342	IGHV3-64*05	IMGT	GAGGTGCAGCTGGTGGAGTCTGGGGGAGGCTTGGTCCAGCCTGGGGGGTCCCTGAGACTCTCCTGTTCAGCCTCTGGATTCACCTTCAGTAGCTATGCTATGCACTGGGTCCGCCAGGCTCCAGGGAAGGGACTGGAATATGTTTCAGCTATTAGTAGTAATGGGGGTAGCACATACTACGCAGACTCAGTGAAGGGCAGATTCACCATCTCCAGAGACAATTCCAAGAACACGCTGTATGTTCAAATGAGCAGTCTGAGAGCTGAGGACACGGCTGTGTATTACTGTGTGAAAGA
343	IGHV3-64*07	IMGT	GAGGTGCAGCTGGTGGAGTCTGGGGGAGGCTTGGTCCAGCCTGGGGGGTCCCTGAGACTCTCCTGTGCAGCCTCTGGATTCACCTTCAGTAGCTATGCTATGCACTGGGTCCGCCAGGCTCCAGGGAAGGGACTGGAATATGTTTCAGCTATTAGTAGTAATGGGGGTAGCACATATTATGCAGACTCTGTGAAGGGCAGATTCACCATCTCCAGAGACAATTCCAAGAACACGCTGTATCTTCAAATGGGCAGCCTGAGAGCTGAGGACATGGCTGTGTATTACTGTGCGAGAGA
344	IGHV3-64D*06	IMGT	GAGGTGCAGCTGGTGGAGTCTGGGGGAGGCTTGGTCCAGCCTGGGGGGTCCCTGAGACTCTCCTGTTCAGCCTCTGGATTCACCTTCAGTAGCTATGCTATGCACTGGGTCCGCCAGGCTCCAGGGAAGGGACTGGAATATGTTTCAGCTATTAGTAGTAATGGGGGTAGCACATACTACGCAGACTCCGTGAAGGGCAGATTCACCATCTCCAGAGACAATTCCAAGAACACGCTGTATCTTCAAATGAGCAGTCTGAGAGCTGAGGACACGGCTGTGTATTACTGTGTGAAAGA
345	IGHV3-64D*08	IMGT	GAGGTGCAGCTGGTGGAGTCTGGGGGAGGCTTGGTCCAGCCTGGGGGGTCCCTGAGACTCTCCTGTTCAGCCTCTGGATTCACCTTCAGTAGCTATGCTATGCACTGGGTCCGCCAGGCTCCAGGGAAGGGACTGGAATATGTTTCAGCTATTAGTAGTAATGGGGGTAGCACATACTACGCAGACTCCGTGAAGGGCAGATTCACCATCTCCAGAGACAATTCCAAGAACACTCTGTATCTTCAAATGAGCAGTCTGAGAGCTGAGGACACGGCTGTGTATTACTGTGTGAAAGA
346	IGHV3-64D*09	IMGT	GAGGTGCAGCTGGTGGAGTCTGGGGGAGGCTTGGTCCAGCCTGGGGGGTCCCTGAGACTCTCCTGTTCAGCCTCTGGATTCACCTTCAGTAGCTATGCTATGCACTGGGTCCGCCAGGCTCCAGGGAAGGGACTGGAATATGTTTCAGCTATTAGTAGTAATGGGGGTAGCACATACTACGCAGACTCAGTGAAGGGCAGATTCACCATCTCCAGAGACAATTCCAAGAACACGCTGTATCTTCAAATGAGCAGTCTGAGAGCTGAGGACACGGCTGTGTATTACTGTGTGAAAGA
347	IGHV3-65*01	IMGT	GAGGTGCAGCTGGTGGAGTCTGGGGGAGGCTTGGTACAGCCTGGGGGGTCCCTGAGACTCTCCTGTGCAGCCTCTGGATTCACCTTCCGTTAACTACTGCATGCAGTGGATCTGCCGGGCTCCAGGAAAGGGGCTGGAGTGGGTAGGTTTCACTAAAAACAAAACTAATCGTGGAACAACAGAATACGCCGCGTCTGTGAAAGGCAGATCCACCATCTCAAGAGATGATTCCAAAAGCATCGCCTATCTGCAAATGAACAGCCTGAAAACCGAGGACACGGCCGTGTATTACTATACCAGA
348	IGHV3-65*02	IMGT	TTGGTACAGCCTGGGGGGTCCCTGAGACTCTCCTGTGCAGCCTCTGGATTCACCTTCTGTTAACTACTGCATGCAGTGGATCTGCCGGGCTCCAGGAAAGGGGCTGGAGTGGGTAGGTTTCACTAAAAACAAAACTAATCGTGGAACAACAGAATACGCCGCGTCTGTGAAAGGCAGATTCACCATCTCAAGCGATGATTCCAAAAGCATCGCCTAT
349	IGHV3-65*03	IMGT	GAGGTGCAGCTGGTGGAGTCTGGGGGAGGCTTGGTACAGCCTGGGGGGTCCCTGAGACTCTCCTGTGCAGCCTCTGGATTCACCTTCCGTTAACTACTGCATGCAGTGGATCTGCCGGGCTCCAGGAAAGGGGCTGGAGTGGGTAGGTTTCACTAAAAACAAAACTAATCGTGGAACAACAGAATACGCCGCGTCTGTGAAAGGCAGATTCACCATCTCAAGCGATGATTCCAAAAGCATCGCCTATCTGCAAATGAACAGCCTGAAAACCGAGGACACGGCCGTGTATTACTATACCAGAGA
350	IGHV3-66*01	IMGT	GAGGTGCAGCTGGTGGAGTCTGGGGGAGGCTTGGTCCAGCCTGGGGGGTCCCTGAGACTCTCCTGTGCAGCCTCTGGATTCACCGTCAGTAGCAACTACATGAGCTGGGTCCGCCAGGCTCCAGGGAAGGGGCTGGAGTGGGTCTCAGTTATTTATAGCGGTGGTAGCACATACTACGCAGACTCCGTGAAGGGCAGATTCACCATCTCCAGAGACAATTCCAAGAACACGCTGTATCTTCAAATGAACAGCCTGAGAGCCGAGGACACGGCTGTGTATTACTGTGCGAGAGA
351	IGHV3-66*02	IMGT	GAGGTGCAGCTGGTGGAGTCTGGGGGAGGCTTGGTCCAGCCTGGGGGGTCCCTGAGACTCTCCTGTGCAGCCTCTGGATTCACCGTCAGTAGCAACTACATGAGCTGGGTCCGCCAGGCTCCAGGGAAGGGGCTGGAGTGGGTCTCAGTTATTTATAGCGGTGGTAGCACATACTACGCAGACTCCGTGAAGGGCCGATTCACCATCTCCAGAGACAATTCCAAGAACACGCTGTATCTTCAAATGAACAGCCTGAGAGCTGAGGACACGGCTGTGTATTACTGTGCGAGA
352	IGHV3-66*03	IMGT	GAGGTGCAGCTGGTGGAGTCTGGAGGAGGCTTGATCCAGCCTGGGGGGTCCCTGAGACTCTCCTGTGCAGCCTCTGGGTTCACCGTCAGTAGCAACTACATGAGCTGGGTCCGCCAGGCTCCAGGGAAGGGGCTGGAGTGGGTCTCAGTTATTTATAGCTGTGGTAGCACATACTACGCAGACTCCGTGAAGGGCCGATTCACCATCTCCAGAGACAATTCCAAGAACACGCTGTATCTTCAAATGAACAGCCTGAGAGCTGAGGACACGGCTGTGTATTACTGTGCGAGAGA
353	IGHV3-66*04	IMGT	GAGGTGCAGCTGGTGGAGTCTGGGGGAGGCTTGGTCCAGCCTGGGGGGTCCCTGAGACTCTCCTGTGCAGCCTCTGGATTCACCGTCAGTAGCAACTACATGAGCTGGGTCCGCCAGGCTCCAGGGAAGGGGCTGGAGTGGGTCTCAGTTATTTATAGCGGTGGTAGCACATACTACGCAGACTCCGTGAAGGGCAGATTCACCATCTCCAGAGACAATTCCAAGAACACGCTGTATCTTCAAATGAACAGCCTGAGAGCCGAGGACACGGCTGTGTATTACTGTGCGAGACA
354	IGHV3-69-1*01	IMGT	GAGGTGCAGCTGGTGGAGTCTGGGGGAGGCTTGGTAAAGCCTGGGGGGTCCCTGAGACTCTCCTGTGCAGCCTCTGGATTCACCTTCAGTGACTACTACATGAACTGGGTCCGCCAGGCTCCAGGGAAGGGGCTGGAGTGGGTCTCATCCATTAGTAGTAGTAGTACCATATACTACGCAGACTCTGTGAAGGGCCGATTCACCATCTCCAGAGACAACGCCAAGAACTCACTGTATCTGCAAATGAACAGCCTGAGAGCCGAGGACACGGCTGTGTATTACTGTGCGAGAGA
355	IGHV3-69-1*02	IMGT	GAGGTGCAGCTGGTGGAGTCTGGGGGAGGCTTGGTAAAGCCTGGGGGGTCCCTGAGACTCTCCTGTGCAGCCTCTGGATTCACCTTCAGTGACTACTACATGAACTGGGTCCGCCAGGCTCCAGGGAAGGGGCTGGAGTGGGTCTCATCCATTAGTAGTAGTAGTACCATATACTACGCAGACTCTGTGAAGGGCCGATTCACCATCTCCAGAGACAACGCCAAGAACTCACTGTATCTGCAAATGAACAGCCTGAGAGCCGAGGACACGGCTGTTTATTACTGTGCGAGAGA
356	IGHV3-7*01	IMGT	GAGGTGCAGCTGGTGGAGTCTGGGGGAGGCTTGGTCCAGCCTGGGGGGTCCCTGAGACTCTCCTGTGCAGCCTCTGGATTCACCTTTAGTAGCTATTGGATGAGCTGGGTCCGCCAGGCTCCAGGGAAGGGGCTGGAGTGGGTGGCCAACATAAAGCAAGATGGAAGTGAGAAATACTATGTGGACTCTGTGAAGGGCCGATTCACCATCTCCAGAGACAACGCCAAGAACTCACTGTATCTGCAAATGAACAGCCTGAGAGCCGAGGACACGGCTGTGTATTACTGTGCGAGAGA
357	IGHV3-7*02	IMGT	GAGGTGCAGCTGGTGGAGTCTGGGGGAGGCTTGGTCCAGCCTGGGGGGTCCCTGAGACTCTCCTGTGCAGCCTCTGGATTCACCTTTAGTAGCTATTGGATGAGCTGGGTCCGCCAGGCTCCAGGGAAAGGGCTGGAGTGGGTGGCCAACATAAAGCAAGATGGAAGTGAGAAATACTATGTGGACTCTGTGAAGGGCCGATTCACCATCTCCAGAGACAACGCCAAGAACTCACTGTATCTGCAAATGAACAGCCTGAGAGCCGAGGACACGGCTGTGTATTACTGTGCGAGA
358	IGHV3-7*03	IMGT	GAGGTGCAGCTGGTGGAGTCTGGGGGAGGCTTGGTCCAGCCTGGGGGGTCCCTGAGACTCTCCTGTGCAGCCTCTGGATTCACCTTTAGTAGCTATTGGATGAGCTGGGTCCGCCAGGCTCCAGGGAAGGGGCTGGAGTGGGTGGCCAACATAAAGCAAGATGGAAGTGAGAAATACTATGTGGACTCTGTGAAGGGCCGATTCACCATCTCCAGAGACAACGCCAAGAACTCACTGTATCTGCAAATGAACAGCCTGAGAGCCGAGGACACGGCCGTGTATTACTGTGCGAGAGA
359	IGHV3-7*04	IMGT	GAGGTGCAGCTGGTGGAGTCTGGGGGAGGCTTGGTCCAGCCTGGGGGGTCCCTGAGACTCTCCTGTGCAGCCTCTGGATTCACCTTTAGTAGCTATTGGATGAGCTGGGTCCGCCAGGCTCCAGGGAAAGGGCTGGAGTGGGTGGCCAACATAAAGCAAGATGGAAGTGAGAAATACTATGTGGACTCTGTGAAGGGCCGATTCACCATCTCCAGAGACAACGCCAAGAACTCACTGTATCTGCAAATGAACAGCCTGAGAGCCGAGGACACGGCTGTGTATTACTGTGCGAGGGA
360	IGHV3-7*05	IMGT	GAGGTGCAGCTGGTGGAGTCTGGGGGAGGCTTGGTCCAGCCTGGGGGGTCCCTGAGACTCTCCTGTGCAGCCTCTGGATTCACCTTTAGTAGCTATTGGATGAGCTGGGTCCGCCAGGCTCCAGGGAAAGGGCTGGAGTGGGTGGCCAACATAAAGCAAGATGGAAGTGAGAAATACTATGTGGACTCTGTGAAGGGCCGATTCACCATCTCCAGAGACAACGCCAAGAACTCACTGTATCTGCAAATGAACAGCCTGAGAGCCGAGGACACGGCCGTGTATTACTGTGCGAGAGA
361	IGHV3-71*01	IMGT	GAGGTGCAGCTGGTGGAGTCCGGGGGAGGCTTGGTCCAGCCTGGGGGGTCCCTGAGACTCTCCTGTGCAGCCTCTGGATTCACCTTCAGTGACTACTACATGAGCTGGGTCCGCCAGGCTCCCGGGAAGGGGCTGGAGTGGGTAGGTTTCATTAGAAACAAAGCTAATGGTGGGACAACAGAATAGACCACGTCTGTGAAAGGCAGATTCACAATCTCAAGAGATGATTCCAAAAGCATCACCTATCTGCAAATGAACAGCCTGAGAGCCGAGGACACGGCCGTGTATTACTGTGCGAGAGA
362	IGHV3-71*02	IMGT	GAGGTGCAGCTGGTGGAGTCTGGGGGAGGCTTGGTCCAGCCTGGGGGGTCCCTGAGACTCTCCTGTGCAGCCTCTGGATTCACCTTCAGTGACTACTACATGAGCTGGGTCCGCCAGGCTCCCGGGAAGGGGCTGGAGTGGGTAGGTTTCATTAGAAACAAAGCTAATGGTGGGACAACAGAATAGACCACGTCTGTGAAAGGCAGATTCACAATCTCAAGAGATGATTCCAAAAGCATCACCTATCTGCAAATGAACAGCCTGAGAGCCGAGGACATGGCTGTGTATTACTGTGCGAGAGA
363	IGHV3-71*03	IMGT	GAGGTGCAGCTGGTGGAGTCTGGGGGAGGCTTGGTCCAGCCTGGGGGGTCCCTGAGACTCTCCTGTGCAGCCTCTGGTTTCACCTTCAGTGACTACTACATGAGCTGGGTCCGCCAGGCTCCCGGGAAGGGGCTGGAGTGGGTAGGTTTCATTAGAAACAAAGCTAATGGTGGGACAACAGAATAGACCACGTCTGTGAAAGGCAGATTCACAATCTCAAGAGATGATTCCAAAAGCATCACCTATCTGCAAATGAACAGCCTGAGAGCCGAGGACACGGCTGTGTATTACTGTGCGAGAGA
364	IGHV3-71*04	IMGT	GAGGTGCAGCTGGTGGAGTCTGGGGGAGGCTTGGTCCAGCCTGGGGGGTCCCTGAGACTCTCCTGTGCAGCCTCTGGATTCACCTTCAGTGACTACTACATGAGCTGGGTCCGCCAGGCTCCCGGGAAGGGGCTGGAGTGGGTAGGTTTCATTAGAAACAAAGCTAATGGTGGGACAACAGAATAGACCACGTCTGTGAAAGGCAGATTCACAATCTCAAGAGATGATTCCAAAAGCATCACCTATCTGCAAATGAACAGCCTGAGAGCCGAGGACACGGCCGTGTATTACTGTGCGAGAGA
365	IGHV3-72*01	IMGT	GAGGTGCAGCTGGTGGAGTCTGGGGGAGGCTTGGTCCAGCCTGGAGGGTCCCTGAGACTCTCCTGTGCAGCCTCTGGATTCACCTTCAGTGACCACTACATGGACTGGGTCCGCCAGGCTCCAGGGAAGGGGCTGGAGTGGGTTGGCCGTACTAGAAACAAAGCTAACAGTTACACCACAGAATACGCCGCGTCTGTGAAAGGCAGATTCACCATCTCAAGAGATGATTCAAAGAACTCACTGTATCTGCAAATGAACAGCCTGAAAACCGAGGACACGGCCGTGTATTACTGTGCTAGAGA
366	IGHV3-72*02	IMGT	ACCTTCAGTGACCACTACATGGACTGGGTCCGCCAGGCTCCAGGGAAGGGGCTGGAGTGGGTTGGCCGTACTAGAAACAAAGCTAACAGCTACACCACAGAATACGCCGCGTCTGTGAAAGGCAGATTCACCATCTCAAGAGATGATTCAAAGAACTCACTGTAT
367	IGHV3-73*01	IMGT	GAGGTGCAGCTGGTGGAGTCTGGGGGAGGCTTGGTCCAGCCTGGGGGGTCCCTGAAACTCTCCTGTGCAGCCTCTGGGTTCACCTTCAGTGGCTCTGCTATGCACTGGGTCCGCCAGGCTTCCGGGAAAGGGCTGGAGTGGGTTGGCCGTATTAGAAGCAAAGCTAACAGTTACGCGACAGCATATGCTGCGTCGGTGAAAGGCAGGTTCACCATCTCCAGAGATGATTCAAAGAACACGGCGTATCTGCAAATGAACAGCCTGAAAACCGAGGACACGGCCGTGTATTACTGTACTAGACA
368	IGHV3-73*02	IMGT	GAGGTGCAGCTGGTGGAGTCCGGGGGAGGCTTGGTCCAGCCTGGGGGGTCCCTGAAACTCTCCTGTGCAGCCTCTGGGTTCACCTTCAGTGGCTCTGCTATGCACTGGGTCCGCCAGGCTTCCGGGAAAGGGCTGGAGTGGGTTGGCCGTATTAGAAGCAAAGCTAACAGTTACGCGACAGCATATGCTGCGTCGGTGAAAGGCAGGTTCACCATCTCCAGAGATGATTCAAAGAACACGGCGTATCTGCAAATGAACAGCCTGAAAACCGAGGACACGGCCGTGTATTACTGTACTAGACA
369	IGHV3-74*01	IMGT	GAGGTGCAGCTGGTGGAGTCCGGGGGAGGCTTAGTTCAGCCTGGGGGGTCCCTGAGACTCTCCTGTGCAGCCTCTGGATTCACCTTCAGTAGCTACTGGATGCACTGGGTCCGCCAAGCTCCAGGGAAGGGGCTGGTGTGGGTCTCACGTATTAATAGTGATGGGAGTAGCACAAGCTACGCGGACTCCGTGAAGGGCCGATTCACCATCTCCAGAGACAACGCCAAGAACACGCTGTATCTGCAAATGAACAGTCTGAGAGCCGAGGACACGGCTGTGTATTACTGTGCAAGAGA
370	IGHV3-74*02	IMGT	GAGGTGCAGCTGGTGGAGTCTGGGGGAGGCTTAGTTCAGCCTGGGGGGTCCCTGAGACTCTCCTGTGCAGCCTCTGGATTCACCTTCAGTAGCTACTGGATGCACTGGGTCCGCCAAGCTCCAGGGAAGGGGCTGGTGTGGGTCTCACGTATTAATAGTGATGGGAGTAGCACAAGCTACGCGGACTCCGTGAAGGGCCGATTCACCATCTCCAGAGACAACGCCAAGAACACGCTGTATCTGCAAATGAACAGTCTGAGAGCCGAGGACACGGCTGTGTATTACTGTGCAAGA
371	IGHV3-74*03	IMGT	GAGGTGCAGCTGGTGGAGTCCGGGGGAGGCTTAGTTCAGCCTGGGGGGTCCCTGAGACTCTCCTGTGCAGCCTCTGGATTCACCTTCAGTAGCTACTGGATGCACTGGGTCCGCCAAGCTCCAGGGAAGGGGCTGGTGTGGGTCTCACGTATTAATAGTGATGGGAGTAGCACAACGTACGCGGACTCCGTGAAGGGCCGATTCACCATCTCCAGAGACAACGCCAAGAACACGCTGTATCTGCAAATGAACAGTCTGAGAGCCGAGGACACGGCTGTGTATTACTGTGCAAGAGA
372	IGHV3-75*01	IMGT	GGAGCCTGGGGGAGACTTGGTACAGCCTGGCGCGGTGGGGGTGGGGGTCCCTGAGACTGTCCTGTGCAGCCTCTGGATTTGCCTTCAGTAGCCACTGGATGCACTGGGCCTGCCAGGCTCCAGGGAACAGACTGGAGTGGGTCTCATGTATTAGTACTGATGGGAGTAGCATACGCTATGCACATTCTGGGAAGTTCTGATTCCCCATCTCCAGAAACAATGCCAAGAACACACTCTTATCTGGAAATGAACAGTTTGAGAGCTGAGTACACAGCCACGTATTACTGTGCTGGAGA
373	IGHV3-76*01	IMGT	GAAGTGTAGCTGGTAGAGTCTGGGGGAGGCTTGGTACAGCTTGGGGGGTCCATGTGACTCTCCTGTGCAGCCTCTGGATACACTTTCAGTAACTATGGCATGCACTAGGTGGACCAAGCTCCAGGGAAGGGACTGGAGTGGGTCTTACATTAATGCTAGTGGTGGAGGCATATACTACTCAGACTCTGTGAAGGGCCGGTTGACCATCTCCAGAGAAAACACCAAGAACTCACTGTATCTGCAAATAAACAGTTTCATTGCTGACACCATGGCCGTCTATTACTGTAAGAGA
374	IGHV3-76*02	IMGT	TTGGTACAGCTTGGGGGGTCCATGTGACTCTCCTGTGCAGCCTCTGGATACACTTTCAGTAACTATGGCATGCACTAGGTGGACCAAGCTCCAGGGAAGGGACTGGAGTGGGTCTTACATTAATGCTAGTGGTGGAGGCACATACTACTCAGACT
375	IGHV3-79*01	IMGT	GAGGTACAGCTGGTGGAGTCTGGAGAGGACCCAAGACAACCTGGGTTCCCTGAGACTCTCCTGTGCAGCCTCTGGATTAACCTTCAGTAGCTACTGAATGAGCTCGGTTTCCCAGGCTCCAGGGAAGGGGCTGGAGTGAGTAGTAGATATACAGTGTGATGGAAGTCAGATATGTTATGCACAATCTGTGACGAGCAGATTCACCGTCTCCAAAGAAAATGCCAAGAACTCACTGTATTTGCAAATGAACAGTCTGAGAGCAGAGGGCACAGCTGTGTGTTACTGTATGTGAGGCACCAGGTA
376	IGHV3-79*02	IMGT	GAGGTACAGCTGGTGGAGTCTGGAGAGGACCCAAGACAACCTGGGGTTCCCTGAGACTCTCCTGTGCAGCCTCTGGATTAACCTTCAGTAGCTACTGAATGAGCTCGGTTTCCCAGGCTCCAGGGAAGGGGCTGGAGTGAGTAGTAGATATACAGTGTGATGGAAGTCAGATATGTTATGCACAATCTGTGACGAGCAGATTCACCGTCTCCAAAGAAAATGCCAAGAACTCACTGTATTTGCAAATGAACAGTCTGAGAGCAGAGGGCACAGCTGTGTGTTACTGTATGTGAGGCACCAGGTA
377	IGHV3-9*01	IMGT	GAAGTGCAGCTGGTGGAGTCTGGGGGAGGCTTGGTACAGCCTGGCAGGTCCCTGAGACTCTCCTGTGCAGCCTCTGGATTCACCTTTGATGATTATGCCATGCACTGGGTCCGGCAAGCTCCAGGGAAGGGCCTGGAGTGGGTCTCAGGTATTAGTTGGAATAGTGGTAGCATAGGCTATGCGGACTCTGTGAAGGGCCGATTCACCATCTCCAGAGACAACGCCAAGAACTCCCTGTATCTGCAAATGAACAGTCTGAGAGCTGAGGACACGGCCTTGTATTACTGTGCAAAAGATA
378	IGHV3-9*02	IMGT	GAAGTGCAGCTGGTGGAGTCTGGGGGAGGCTTGGTACAGCCTGGCAGGTCCCTGAGACTCTCCTGTGCAGCCTCTGGATTCACCTCTGATGATTATGCCATGCACTGGGTCCGGCAAGCTCCAGGGAAGGGCCTGGAGTGGGTCTCAGGTATTAGTTGGAATAGTGGTAGCATAGGCTATGCGGACTCTGTGAAGGGCCGATTCACCATCTCCAGAGACAACGCCAAGAACTCCCTGTATCTGCAAATGAACAGTCTGAGAGCTGAGGACACGGCCTTGTATTACTGTGCAAAAGATA
379	IGHV3-9*03	IMGT	GAAGTGCAGCTGGTGGAGTCTGGGGGAGGCTTGGTACAGCCTGGCAGGTCCCTGAGACTCTCCTGTGCAGCCTCTGGATTCACCTTTGATGATTATGCCATGCACTGGGTCCGGCAAGCTCCAGGGAAGGGCCTGGAGTGGGTCTCAGGTATTAGTTGGAATAGTGGTAGCATAGGCTATGCGGACTCTGTGAAGGGCCGATTCACCATCTCCAGAGACAACGCCAAGAACTCCCTGTATCTGCAAATGAACAGTCTGAGAGCTGAGGACATGGCCTTGTATTACTGTGCAAAAGATA
380	IGHV3-NL1*01	IMGT	CAGGTGCAGCTGGTGGAGTCTGGGGGAGGCGTGGTCCAGCCTGGGGGGTCCCTGAGACTCTCCTGTGCAGCGTCTGGATTCACCTTCAGTAGCTATGGCATGCACTGGGTCCGCCAGGCTCCAGGCAAGGGGCTGGAGTGGGTCTCAGTTATTTATAGCGGTGGTAGTAGCACATACTATGCAGACTCCGTGAAGGGCCGATTCACCATCTCCAGAGACAATTCCAAGAACACGCTGTATCTGCAAATGAACAGCCTGAGAGCTGAGGACACGGCTGTGTATTACTGTGCGAAAGA
381	IGHV3/OR15-7*01	IMGT	GAGGTGCAGCTGGTGGAGTCTGGGGGAGGCTTGGTCCAGCCTGGGGGTTCTCTGAGACTCTCATGTGCAGCCTCTGGATTCACCTTCAGTGACCACTACATGAGCTGGGTCCGCCAGGCTCAAGGGAAAGGGCTAGAGTTGGTAGGTTTAATAAGAAACAAAGCTAACAGTTACACGACAGAATATGCTGCGTCTGTGAAAGGCAGACTTACCATCTCAAGAGAGGATTCAAAGAACACGATGTATCTGCAAATGAGCAACCTGAAAACCGAGGACTTGGCCGTGTATTACTGTGCTAGA
382	IGHV3/OR15-7*02	IMGT	GAGGTGCAGCTGTTGGAGTCTGGGGGAGGCTTGGTCCAGCCTGGGGGTTCTCTGAGACTCTCATGTGCTGCCTCTGGATTCACCTTCAGTGACCACTACATGAGCTGGGTCCGCCAGGCTCAAGGGAAAGGGCTAGAGTTGGTAGGTTTAATAAGAAACAAAGCTAACAGTTACACGACAGAATATGCTGCGTCTGTGAAAGGCAGACTTACCATCTCAAGAGAGGATTCAAAGAACACGCTGTATCTGCAAATGAGCAGCCTGAAAACCGAGGACTTGGCCGTGTATTACTGTGCTAGA
383	IGHV3/OR15-7*03	IMGT	GAGGTGCAGCTGGTGGAGTCTGGGGGAGGCTTGGTCCAGCCTGGGGGTTCTCTGAGACTCTCATGTGCAGCCTCTGGATTCACCTTCAGTGACCACTACATGAGCTGGGTCCGCCAGGCTCAAGGGAAAGGGCTAGAGTTGGTAGGTTTAATAAGAAACAAAGCTAACAGTTACACGACAGAATATGCTGCGTCTGTGAAAGGCAGACTTACCATCTCAAGAGAGGATTCAAAGAACACGCTGTATCTGCAAATGAGCAGCCTGAAAACCGAGGACTTGGCCGTGTATTACTGTGCTAGA
384	IGHV3/OR15-7*04	IMGT	GAGGTGCAGCTGGTGGAGTCTGGGGGAGGCTTGGTCCAGCCTGGGGGTTCTCTGAGACTCTCATGTGCTACCTCTGGATTCACCTTCAGTGACCACTACATGAGCTGGGTCCGCAGGCTCAAGGGAAAGGGCAGAGTTGGTAGGTTTAATAAGAAACAAAGCTAAAGTTACACGACAGAATATGCTGCGTCTGTGAAAGGCCAGACTTACCATCTCAAGAGAGGATTCAAAGAACACGCTGTATCTCAAATGAGACAGCCTGAAAACCGAGGACTTGGCCGTGTATTACTGTGCTAGAGA
385	IGHV3/OR15-7*05	IMGT	GAGGTGCAGCTGGTGGAGTCTGGGGGAGGCTTGGTCCAGCCTGGGGGTTCTCTGAGACTCTCATGTGCAGCCTCTGGATTCACCTTCAGTGACCACTACATGAGCTGGGTCCGCCAGGCTCAAGGGAAAGGGCTAGAGTTGGTAGGTTTAATAAGAAACAAAGCTAACAGTTACACGACAGAATATGCTGCGTCTGTGAAAGGCAGACTTACCATCTCAAGAGAGGATTCAAAGAACACGCTGTATCTGCAAATGAGCAACCTGAAAACCGAGGACTTGGCCGTGTATTACTGTGCTAGAGA
386	IGHV3/OR16-10*01	IMGT	GAGGTTCAGCTGGTGCAGTCTGGGGGAGGCTTGGTACATCCTGGGGGGTCCCTGAGACTCTCCTGTGCAGGCTCTGGATTCACCTTCAGTAGCTATGCTATGCACTGGGTTCGCCAGGCTCCAGGAAAAGGTCTGGAGTGGGTATCAGCTATTGGTACTGGTGGTGGCACATACTATGCAGACTCCGTGAAGGGCCGATTCACCATCTCCAGAGACAATGCCAAGAACTCCTTGTATCTTCAAATGAACAGCCTGAGAGCCGAGGACATGGCTGTGTATTACTGTGCAAGAGA
387	IGHV3/OR16-10*02	IMGT	GAGGTTCAGCTGGTGCAGTCTGGGGGAGGCTTGGTACAGCCTGGGGGGTCCCTGAGACTCTCCTGTGCAGGCTCTGGATTCACCTTCAGTAGCTATGCTATGCACTGGGTTCGCCAGGCTCCAGGAAAAGGTCTGGAGTGGGTATCAGCTATTGGTACTGGTGGTGGCACATACTATGCAGACTCCGTGAAGGGCCGATTCACCATCTCCAGAGACAATGCCAAGAACTCCTTGTATCTTCAAATGAACAGCCTGAGAGCCGAGGACATGGCTGTGTATTACTGTGCAAGA
388	IGHV3/OR16-10*03	IMGT	GAGGTGCAGCTGGTGGAGTCTGGGGGAGGCTTGGTACAGCCTGGGGGGTCCCTGAGACTCTCCTGTGCAGGCTCTGGATTCACCTTCAGTAGCTATGCTATGCACTGGGTTCGCCAGGCTCCAGGAAAAGGTCTGGAGTGGGTATCAGCTATTGGTACTGGTGGTGGCACATACTATGCAGACTCCGTGAAGGGCCGATTCACCATCTCCAGAGACAATGCCAAGAACTCCTTGTATCTTCAAATGAACAGCCTGAGAGCCGAGGACATGGCTGTGTATTACTGTGCAAGAGA
389	IGHV3/OR16-11*01	IMGT	GAGGTTCAGCTGGTGCAGTCTGGGGGAGGCTTGGTACAGCCTGGGGGTCCCTGAGACTCTCCTGTGCAGGCTCTGGATTCACCTTCAGTAGCTATGCTATGCACTGGGTTCGCCAGGCTCCAGGAAAAGGTCTGGAGTGGGTATCAGCTATTGGTGCTGGTGGTGGCACATACTATGCAGACTCCGTGAAGGGCCGATTCACCATCTCCAGAGACAATGCCAAGAACTCCTTGTATCTTCAAATGAACAGCCTGAGAGCCGAGGACATGGCTGTGTATTACTGTGCAAGAGA
390	IGHV3/OR16-12*01	IMGT	GAGGTGCAGCTGGTAGAGTCTGGGAGAGGCTTGGCCCAGCCTGGGGGGTACCTAAAACTCTCCGGTGCAGCCTCTGGATTCACCGTCGGTAGCTGGTACATGAGCTGGATCCACCAGGCTCCAGGGAAGGGTCTGGAGTGGGTCTCATACATTAGTAGTAGTGGTTGTAGCACAAACTACGCAGACTCTGTGAAGGGCAGATTCACCATCTCCACAGACAACTCAAAGAACACGCTCTACCTGCAAATGAACAGCCTGAGAGTGGAGGACACGGCCGTGTATTACTGTGCAAGAGA
391	IGHV3/OR16-13*01	IMGT	GAGGTGCAGCTGGTGGAGTCTGGGGGAGGCTTAGTACAGCCTGGAGGGTCCCTGAGACTCTCCTGTGCAGCCTCTGGATTCACCTTCAGTAGCTACTGGATGCACTGGGTCCGCCAAGCTCCAGGGAAGGGGCTGGTGTGGGTCTCACGTATTAATAGTGATGGGAGTAGCACAAGCTACGCAGACTCCATGAAGGGCCAATTCACCATCTCCAGAGACAATGCTAAGAACACGCTGTATCTGCAAATGAACAGTCTGAGAGCTGAGGACATGGCTGTGTATTACTGTACTAGAGA
392	IGHV3/OR16-14*01	IMGT	GAGGTGCAGCTGGAGGAGTCTGGGGGAGGCTTAGTACAGCCTGGAGGGTCCCTGAGACTCTCCTGTGCAGCCTCTGGATTCACCTTCAGTAGCTACTGGATGCACTGGGTCCGCCAATCTCCAGGGAAGGGGCTGGTGTGAGTCTCACGTATTAATAGTGATGGGAGTAGCACAAGCTACGCAGACTCCTTGAAGGGCCAATTCACCATCTCCAGAGACAATGCTAAGAACACGCTGTATCTGCAAATGAACAGTCTGAGAGCTGAGGACATGGCTGTGTATTACTGTACTAGA
393	IGHV3/OR16-15*01	IMGT	GAAGTGCAGCTGGTGGAGTCTGGGGGAGGCTTGGTCCAGCCTGGGGGGTCCCTGAGACTCTCCTGTGCAGCCTCTGTATTCACCTTCAGTAACAGTGACATAAACTGGGTCCTCTAGGCTCCAGGAAAGGGGCTGGAGTGGGTCTCGGGTATTAGTTGGAATGGCGGTAAGACGCACTATGTGGACTCCGTGAAGGGCCAATTTTCCATCTCCAGAGACAATTCCAGCAAGTCCCTGTATCTGCAAAAGAACAGACAGAGAGCCAAGGACATGGCCGTGTATTACTGTGTGAGAAA
394	IGHV3/OR16-15*02	IMGT	GAGGTGCAGCTGGTGGAGTCTGGGGGAGGCTTGGTCCAGCCTGGGGGGTCCCTGAGACACTCCTGTGCAGCCTCTGGATTCACCTTCAGTAACAGTGACATGAACTGGGTCCTCTAGGCTCCAGGAAAGGGGCTGGAGTGGGTCTCGGGTATTAGTTGGAATGGCGGTAAGACGCACTATGTGGACTCCGTGAAGGGCCAATTTACCATCTCCAGAGACAATTCCAGCAAGTCCCTGTATCTGCAAAAGAACAGACAGAGAGCCAAAGACATGGCCGTGTATTACTGTGTGAGA
395	IGHV3/OR16-16*01	IMGT	GAGGTGCAGCTGGTGGAGTCTGGGGGAGGCTTGGTCCAGCCTGGGGGGTCCCTGAGACACTCCTGTGCAGCCTCTGGATTCACCTTCAGTAACAGTGACATGAACTGGGTCCTCTAGGCTCCAGGAAAGGGGCTGGAGTGGGTCTCGGATATTAGTTGGAATGGCGGTAAGACGCACTATGTGGACTCCGTGAAGGGCCAATTTACCATCTCCAGAGACAATTCCAGCAAGTCCCTGTATCTGCAAAAGAACAGACAGAGAGCCAAGGACATGGCCGTGTATTACTGTGTGAGAAA
396	IGHV3/OR16-17*01	IMGT	GAGGTGCAGCTGGTGGAGTCTGGGGGAGGCTTGGTACAGCCTGGGGGGTCCCTGAGACTGTCCTGTCCAGACTCTGGATTCACCTTCAGTAACCACTACATGAGCTGGGTCCGCCAGGCTCCAGGGAAGGGACTGGAGTGGATTTCATACATTAGTGGTGATAGTGGTTACACAAACTACGCAGACTCTGTGAAGGGCCGATTCACCATCTCCAGGGACAACGCCAATAACTCACCGTATCTGCAAATGAACAGCTTGAGAGCTGAGGACACGGCTGTGTATTACTGTGTGAAACA
397	IGHV3/OR16-18*01	IMGT	GAGGTGCAGCTGGTGGAGTCTGGGGGAGGCTTGGTCCAGCCTGGGGGGTCCCTGAGACTCTCCTGTGCAGCCTCTGGATTCACCTTCAGTAACAGTGACATGAACTGGGTCCTCTAGGCTCCAGGAAAGGGGCTGGAGTGGGTCTCGGGTATTAGTTGGAATGGCGGTAAGACGCACTATGTGGACTCCGTGAAGGGCCAATTTACCATCTCCAGAGACAATTCCAGCAAGTCCCTGTATCTGCAAAAGAACAGACAGAGAGCCAAGGACATGGCCGTGTATTACTGTGTGAGAAA
398	IGHV3/OR16-19*01	IMGT	GAGGTGCAGCTGGTGGAGTCTGCGGGAGGCCTTGGTACAGCCTCGGGGGGTCCCTTAGACTCTCCTGTGCAGCCTCTGAATTCACTTTCAGTAACGCCTGGATGAGCTGGGTCCGCCAGGCTCCAGGGAAGGGGCTGGAGTGGGTTGGCCGTATTAAAAGCAAAGCTAATGGTGGGACAACAGACTACGCTGCACCTGTGAAAGGCAGATTC
399	IGHV3/OR16-20*01	IMGT	GAGGTTCAGCTGGTGCAGTCTGGGGGAGGCTTGGTACAGCCTGGGGGGTCCCTGAGACTCTCCTGTGCAGGCTCTGGATTCACCTTCAGTAGCTATGCTATGCACTGGGTTCGCCAGGCTCCAGGAAAAGGTCTGGAGTGGGTATCAGCTATTGGTACTGGTGGTGGCACATACTATGCAGACTCCGTGAAGGGCCGATTCACCATCTCCAGAGACAATGCCAAGAACTCCTTGTATCTTCAAATGAACAGCCTGAGAGCCGAGGACATGGCTGTGTATTACTGTGCAAGAGA
400	IGHV3/OR16-6*01	IMGT	GAGGTGCAGCTGGTGGAGTCTGCGGGAGGCCTTGGTACAGCCTGGGGGGTCCCTTAGACTCTCCTGTGCAGCCTCTGGATTCACTTGCAGTAACGCCTGGATGAGCTGGGTCCGCCAGGCTCCAGGGAAGGGGCTGGAGTGGGTTGGCTGTATTAAAAGCAAAGCTAATGGTGGGACAACAGACTACGCTGCACCTGTGAAAGGCAGATTCACCATCTCAAGAGATGATTCAAAAAACACGCTGTATCTGCAAATGATCAGCCTGAAAACCGAGGACACGGCCGTGTATTACTGTACCACAGG
401	IGHV3/OR16-6*02	IMGT	GAGGTGCAGCTGGTGGAGTCTGCGGGAGGCCTTGGTACAGCCTGGGGGTCCCTTAGACTCTCCTGTGCAGCCTCTGGATTCACTTGCAGTAACGCCTGGATGAGCTGGGTCCGCCAGGCTCCAGGGAAGGGGCTGGAGTGGGTTGGCTGTATTAAAAGCAAAGCTAATGGTGGGACAACAGACTACGCTGCACCTGTGAAAGGCAGATTCACCATCTCAAGAGATGATTCAAAAAACACGCTGTATCTGCAAATGATCAGCCTGAAAACCGAGGACACGGCCGTGTATTACTGTACCACAGG
402	IGHV3/OR16-7*01	IMGT	GAGGTGCAGCTGGTGGAGTCTGCCGGAGGCCTTGGTACAGCCTGGGGGGTCCCTTAGACTCTCCTGTGCAGCCTCTGGATTCACTTGCAGTAACGCCTGGATGAGCTGGGTCCGCCAGGCTCCAGGGAAGGGGCTGGAGTGGGTTGGCCGTATTAAAAGCAAAGCTAATGGTGGGACAACAGACTACGCTGCACCTGTGAAAGGCAGATTCACCATCTCAAGAGTTGATTCAAAAAACACGCTGTATCTGCAAATGAACAGCCTGAAAACCGAGGACACGGCCGTGTATTACTGTACCACAGA
403	IGHV3/OR16-7*02	IMGT	GAGGTGCAGCTGGTGGAGTCTGCGGGAGGCCTTGGTACAGCCTGGGGGGTCCCTTAGACTCTCCTGTGCAGCCTCTGGATTCACTTGCAGTAACGCCTGGATGAGCTGGGTCCGCCAGGCTCCAGGGAAGGGGCTGGAGTGGGTTGGCCGTATTAAAAGCAAAGCTAATGGTGGGACAACAGACTACGCTGCACCTGTGAAAGGCAGATTCACCATCTCAAGAGTTGATTCAAAAAACACGCTGTATCTGCAAATGAACAGCCTGAAAACCGAGGACACGGCCGTGTATTACTGTACCACAGA
404	IGHV3/OR16-7*03	IMGT	GAGGTGCAGCTGGTGGAGTCTGCGGGAGGCCTTGGTACAGCCTCGGGGGGTCCCTTAGACTCTCCTGTGCAGCCTCTGAATTCACTTTCAGTAACGCCTGGATGAGCTGGGTCCGCCAGGCTCCAGGGAAGGGGCTGGAGTGGGTTGGCCGTATTAAAAGCAAAGCTAATGGTGGGACAACAGACTACGCTGCACCTGTGAAAGGCAGAT
405	IGHV3/OR16-8*01	IMGT	GAGGTGCAGCTGGTGGAGTCTGGGGGAGGCTTGGTACAGCCTGGGGGGTCCCTGAGACTGTCCTGTCCAGCCTCTGGATTCACCTTCAGTAACCACTACATGAGCTGGGTCCGCCAGGCTCCAGGGAAGGGACTGGAGTGGGTTTCATACATTAGTGGTGATAGTGGTTACACAAACTACGCAGACTCTGTGAAGGGCCGATTCACCATCTCCAGGGACAACGCCAATAACTCACCGTATCTGCAAATGAACAGCCTGAGAGCTGAGGACACGGCTGTGTATTACTGTGTGAAACA
406	IGHV3/OR16-8*02	IMGT	GAGGTGCAGCTGGTGGAGTCTGGGGGAGGCTTGGTACAGCCTGGGGGGTCCCTGAGACTGTCCTGTCCAGACTCTGGATTCACCTTCAGTAACCACTACATGAGCTGGGTCCGCCAGGCTCCAGGGAAGGGACTGGAGTGGATTTCATACATTAGTGGTGATAGTGGTTACACAAACTACGCAGACTCTGTGAAGGGCCGATTCACCATCTCCAGGGACAACGCCAATAACTCACCGTATCTGCAAATGAACAGCTTGAGAGCTGAGGACACGGCTGTGTATTACTGTGTGAAACA
407	IGHV3/OR16-9*01	IMGT	GAGGTGCAGCTGGTGGAGTCTGGAGGAGGCTTGGTACAGCCTGGGGGGTCCCTGAGACTCTCCTGTGCAGCCTCTGGATTCACCTTCAGTAACCACTACACGAGCTGGGTCCGCCAGGCTCCAGGGAAGGGACTGGAGTGGGTTTCATACAGTAGTGGTAATAGTGGTTACACAAACTACGCAGACTCTGTGAAAGGCCGATTCACCATCTCCAGGGACAACGCCAAGAACTCACTGTATCTGCAAATGAACAGCCTGAGAGCCGAGGACACGGCTGTGTATTACTGTGTGAAACA
408	IGHV4-28*01	IMGT	CAGGTGCAGCTGCAGGAGTCGGGCCCAGGACTGGTGAAGCCTTCGGACACCCTGTCCCTCACCTGCGCTGTCTCTGGTTACTCCATCAGCAGTAGTAACTGGTGGGGCTGGATCCGGCAGCCCCCAGGGAAGGGACTGGAGTGGATTGGGTACATCTATTATAGTGGGAGCACCTACTACAACCCGTCCCTCAAGAGTCGAGTCACCATGTCAGTAGACACGTCCAAGAACCAGTTCTCCCTGAAGCTGAGCTCTGTGACCGCCGTGGACACGGCCGTGTATTACTGTGCGAGAAA
409	IGHV4-28*02	IMGT	CAGGTGCAGCTGCAGGAGTCGGGCCCAGGACTGGTGAAGCCTTCACAGACCCTGTCCCTCACCTGCGCTGTCTCTGGTTACTCCATCAGCAGTAGTAACTGGTGGGGCTGGATCCGGCAGCCCCCAGGGAAGGGACTGGAGTGGATTGGGTACATCTATTATAGTGGGAGCATCTACTACAACCCGTCCCTCAAGAGTCGAGTCACCATGTCAGTAGACACGTCCAAGAACCAGTTCTCCCTGAAGCTGAGCTCTGTGACCGCCGTGGACACGGCCGTGTATTACTGTGCGAGAAA
410	IGHV4-28*03	IMGT	CAGGTGCAGCTGCAGGAGTCGGGCCCAGGACTGGTGAAGCCTTCGGACACCCTGTCCCTCACCTGCGCTGTCTCTGGTTACTCCATCAGCAGTAGTAACTGGTGGGGCTGGATCCGGCAGCCCCCAGGGAAGGGACTGGAGTGGATTGGGTACATCTATTATAGTGGGAGCACCTACTACAACCCGTCCCTCAAGAGTCGAGTCACCATGTCAGTAGACACGTCCAAGAACCAGTTCTCCCTGAAGCTGAGCTCTGTGACCGCCGTGGACACGGCCGTGTATTACTGTGCGAGAGA
411	IGHV4-28*04	IMGT	CAGGTGCAGCTGCAGGAGTCGGGCCCAGGACTGGTGAAGCCTTCGGACACCCTGTCCCTCACCTGCGCTGTCTCTGGTTACTCCATCAGCAGTAGTAACTGGTGGGGCTGGATCCGGCAGCCCCCAGGGAAGGGACTGGAGTGGATTGGGTACATCTATTATAGTGGGAGCACCTACTACAACCCGTCCCTCAAGAGTCGAGTCACCATGTCAGTAGACACGTCCAAGAACCAGTTCTCCCTGAAGCTGAGCTCTGTGACCGCCGTGGACACCGGCGTGTATTACTGTGCGAGA
412	IGHV4-28*05	IMGT	CAGGTGCAGCTGCAGGAGTCGGGCCCAGGACTGGTGAAGCCTTCGGACACCCTGTCCCTCACCTGCGCTGTCTCTGGTTACTCCATCAGCAGTAGTAACTGGTGGGGCTGGATCCGGCAGCCCCCAGGGAAGGGACTGGAGTGGATTGGGTACATCTATTATAGTGGGAGCATCTACTACAACCCGTCCCTCAAGAGTCGAGTCACCATGTCAGTAGACACGTCCAAGAACCAGTTCTCCCTGAAGCTGAGCTCTGTGACCGCCGTGGACACGGCCGTGTATTACTGTGCGAGAAA
413	IGHV4-28*06	IMGT	CAGGTGCAGCTACAGGAGTCGGGCCCAGGACTGGTGAAGCCTTCGGACACCCTGTCCCTCACCTGCGCTGTCTCTGGTTACTCCATCAGCAGTAGTAACTGGTGGGGCTGGATCCGGCAGCCCCCAGGGAAGGGACTGGAGTGGATTGGGTACATCTATTATAGTGGGAGCACCAACTACAACCCGTCCCTCAAGAGTCGAGTCACCATGTCAGTAGACACGTCCAAGAACCAGTTCTCCCTGAAGCTGAGCTCTGTGACCGCCTTGGACACGGCCGTGTATTACTGTGCGAGAAA
414	IGHV4-28*07	IMGT	CAGGTACAGCTGCAGGAGTCGGGCCCAGGACTGGTGAAGCCTTCGGACACCCTGTCCCTCACCTGCGCTGTCTCTGGTTACTCCATCAGCAGTAGTAACTGGTGGGGCTGGATCCGGCAGCCCCCAGGGAAGGGACTGGAGTGGATTGGGTACATCTATTATAGTGGGAGCACCTACTACAACCCGTCCCTCAAGAGTCGAGTCACCATGTCAGTAGACACGTCCAAGAACCAGTTCTCCCTGAAGCTGAGCTCTGTGACCGCCGTGGACACGGCCGTGTATTACTGTGCGAGAAA
415	IGHV4-30-2*01	IMGT	CAGCTGCAGCTGCAGGAGTCCGGCTCAGGACTGGTGAAGCCTTCACAGACCCTGTCCCTCACCTGCGCTGTCTCTGGTGGCTCCATCAGCAGTGGTGGTTACTCCTGGAGCTGGATCCGGCAGCCACCAGGGAAGGGCCTGGAGTGGATTGGGTACATCTATCATAGTGGGAGCACCTACTACAACCCGTCCCTCAAGAGTCGAGTCACCATATCAGTAGACAGGTCCAAGAACCAGTTCTCCCTGAAGCTGAGCTCTGTGACCGCCGCGGACACGGCCGTGTATTACTGTGCCAGAGA
416	IGHV4-30-2*02	IMGT	CAGCTGCAGCTGCAGGAGTCCGGCTCAGGACTGGTGAAGCCTTCACAGACCCTGTCCCTCACCTGCGCTGTCTCTGGTGGCTCCATCAGCAGTGGTGGTTACTCCTGGAGCTGGATCCGGCAGCCACCAGGGAAGGGCCTGGAGTGGATTGGGTACATCTATCATAGTGGGAGCACCTACTACAACCCGTCCCTCAAGAGTCGAGTCACCATATCAGTAGACAGGTCCAAGAACCAGTTCTCCCTGAAGCTGAGCTCTGTGACCGCTGCGGACACGGCCGTGTATTACTGTGCG
417	IGHV4-30-2*03	IMGT	CAGCTGCAGCTGCAGGAGTCCGGCTCAGGACTGGTGAAGCCTTCACAGACCCTGTCCCTCACCTGCGCTGTCTCTGGTGGCTCCATCAGCAGTGGTGGTTACTCCTGGAGCTGGATCCGGCAGCCACCAGGGAAGGGCCTGGAGTGGATTGGGAGTATCTATTATAGTGGGAGCACCTACTACAACCCGTCCCTCAAGAGTCGAGTCACCATATCCGTAGACACGTCCAAGAACCAGTTCTCCCTGAAGCTGAGCTCTGTGACCGCTGCAGACACGGCTGTGTATTACTGTGCGAGACA
418	IGHV4-30-2*04	IMGT	TCTGGTGGCTCCATCAGCAGTGGTGGTTACTCCTGGAGCTGGATCCGGCAGCCACCAGGGAAGGGCCTGGAGTGGATTGGGTACATCTATCATAGTGGGAGCACCTACTACAACCCGTCCCTCAAGAGTCGAGTCACCATATCAGTAGACACGTCCAAGAACCAGTTCTCCCTGAAGCTGAGCTCTGTGACCGCCGCAGACACGGCCGTGTATTACTGTGCGAGAGA
419	IGHV4-30-2*05	IMGT	CAGCTGCAGCTGCAGGAGTCCGGCTCAGGACTGGTGAAGCCTTCACAGACCCTGTCCCTCACCTGCGCTGTCTCTGGTGGCTCCATCAGCAGTGGTGGTTACTCCTGGAGCTGGATCCGGCAGCCACCAGGGAAGGGCCTGGAGTGGATTGGGTACATCTATCATAGTGGGAGCACCTACTACAACCCGTCCCTCAAGAGTCGAGTTACCATATCAGTAGACACGTCCAAGAACCAGTTCTCCCTGAAGCTGAGCTCTGTGACTGCCGCAGACACGGCCGTGTATTACTGTGCCAGAGA
420	IGHV4-30-2*06	IMGT	CAGCTGCAGCTGCAGGAGTCCGGCTCAGGACTGGTGAAGCCTTCACAGACCCTGTCCCTCACCTGCGCTGTCTCTGGTGGCTCCATCAGCAGTGGTGGTTACTCCTGGAGCTGGATCCGGCAGTCACCAGGGAAGGGCCTGGAGTGGATTGGGTACATCTATCATAGTGGGAGCACCTACTACAACCCGTCCCTCAAGAGTCGAGTCACCATATCAGTAGACAGGTCCAAGAACCAGTTCTCCCTGAAGCTGAGCTCTGTGACCGCCGCGGACACGGCCGTGTATTACTGTGCCAGAGA
421	IGHV4-30-4*01	IMGT	CAGGTGCAGCTGCAGGAGTCGGGCCCAGGACTGGTGAAGCCTTCACAGACCCTGTCCCTCACCTGCACTGTCTCTGGTGGCTCCATCAGCAGTGGTGATTACTACTGGAGTTGGATCCGCCAGCCCCCAGGGAAGGGCCTGGAGTGGATTGGGTACATCTATTACAGTGGGAGCACCTACTACAACCCGTCCCTCAAGAGTCGAGTTACCATATCAGTAGACACGTCCAAGAACCAGTTCTCCCTGAAGCTGAGCTCTGTGACTGCCGCAGACACGGCCGTGTATTACTGTGCCAGAGA
422	IGHV4-30-4*02	IMGT	CAGGTGCAGCTGCAGGAGTCGGGCCCAGGACTGGTGAAGCCTTCGGACACCCTGTCCCTCACCTGCACTGTCTCTGGTGGCTCCATCAGCAGTGGTGATTACTACTGGAGTTGGATCCGCCAGCCCCCAGGGAAGGGCCTGGAGTGGATTGGGTACATCTATTACAGTGGGAGCACCTACTACAACCCGTCCCTCAAGAGTCGAGTTACCATATCAGTAGACACGTCCAAGAACCAGTTCTCCCTGAAGCTGAGCTCTGTGACTGCAGCAGACACGGCCGTGTATTACTGTGCCAGAGA
423	IGHV4-30-4*03	IMGT	CAGGTGCAGCTGCAGGAGTCGGGCCCAGGACTGGTGAAGCCTTCACAGACCCTGTCCCTCACCTGCACTGTCTCTGGTGGCTCCATCAGCAGTGGTGATTACTACTGGAGTTGGATCCGCCAGCCCCCAGGGAAGGGCCTGGAGTGGATTGGGTACATCTATTACAGTGGGAGCACCTACTACAACCCGTCCCTCAAGAGTCGAGTTACCATATCAGTAGACACGTCCAAGAACCAGTTCTCCCTGAAGCTGAGCTCTGTGACTGCCGCGGACACGGCCGTGTATTACTG
424	IGHV4-30-4*04	IMGT	CAGGTGCAGCTGCAGGACTCGGGCCCAGGACTGGTGAAGCCTTCACAGACCCTGTCCCTCACCTGCACTGTCTCTGGTGGCTCCATCAGCAGTGGTGATTACTACTGGAGTTGGATCCGCCAGCCCCCAGGGAAGGGCCTGGAGTGGATTGGGTACTTCTATTACAGTGGGAGCACCTACTACAACCCGTCCCTCAAGAGTCGAGTTACCATATCAGTAGACACGTCCAAGAACCAGTTCTCCCTGAAGCTGAGCTCTGTGACTGCCGCAGACACGGCCGTGTATTACTG
425	IGHV4-30-4*05	IMGT	CTCTGGTGGCTCCATCAGCAGTGGTGATTACTACTGGAGTTGGATCCGCCAGCNCCCAGGGAAGGGCCTGGAGTGGATTGGGTACATCTATTACAGTGGGAGCACCTACTACAACCCGTCCCTCAAGAGTCGAGTCACCATATCAGTAGACACGTCCAAGAACCAGTTCTCCCTGAAGCTGAGCTCTGTGACTGCCGCAGACACGGCCGTGTATTACTGTGCCAGAGA
426	IGHV4-30-4*06	IMGT	TCTGGTGGCTCCATCAGCAGTGGTGATTACTACTGGAGTTGGATCCGCCAGCACCCAGGGAAGGGCCTGGAGTGGATTGGGTACATCTATTACAGTGGGAGCACCTACTACAACCCGTCCCTCAAGAGTCGAGTTACCATATCAGTAGACACGTCCAAGAACCAGTTCTCCCTGAAGCTGAGCTCTGTGACTGCCGCAGACACGGCCGTGTATTACTGTGCCAGAGA
427	IGHV4-30-4*07	IMGT	CAGGTGCAGCTGCAGGAGTCGGGCCCAGGACTGGTGAAGCCTTCACAGACCCTGTCCCTCACCTGCGCTGTCTCTGGTGGCTCCATCAGCAGTGGTGGTTACTCCTGGAGCTGGATCCGGCAGCCACCAGGGAAGGGACTGGAGTGGATTGGGTATATCTATTACAGTGGGAGCACCTACTACAACCCGTCCCTCAAGAGTCGAGTTACCATATCAGTAGACACGTCCAAGAACCAGTTCTCCCTGAAGCTGAGCTCTGTGACCGCCGCGGACACGGCCGTGTATTACTGTGCCAGAGA
428	IGHV4-30-4*08	IMGT	CAGGTGCAGCTGCAGGAGTCGGGCCCAGGACTGGTGAAGCCTTCACAGACCCTGTCCCTCACCTGCACTGTCTCTGGTGGCTCCATCAGCAGTGGTGATTACTACTGGAGCTGGATCCGCCAGCCCCCAGGGAAGGGCCTGGAGTGGATTGGGTACATCTATTACAGTGGGAGCACCTACTACAACCCGTCCCTCAAGAGTCGAGTTACCATATCAGTAGACACGTCCAAGAACCAGTTCTCCCTGAAGCTGAGCTCTGTGACTGCCGCAGACACGGCCGTGTATTACTGTGCCAGAG
429	IGHV4-31*01	IMGT	CAGGTGCAGCTGCAGGAGTCGGGCCCAGGACTGGTGAAGCCTTCACAGACCCTGTCCCTCACCTGCACTGTCTCTGGTGGCTCCATCAGCAGTGGTGGTTACTACTGGAGCTGGATCCGCCAGCACCCAGGGAAGGGCCTGGAGTGGATTGGGTACATCTATTACAGTGGGAGCACCTACTACAACCCGTCCCTCAAGAGTCTAGTTACCATATCAGTAGACACGTCTAAGAACCAGTTCTCCCTGAAGCTGAGCTCTGTGACTGCCGCGGACACGGCCGTGTATTACTGTGCGAGAGA
430	IGHV4-31*02	IMGT	CAGGTGCAGCTGCAGGAGTCGGGCCCAGGACTGGTGAAGCCTTCACAGACCCTGTCCCTCACCTGTACTGTCTCTGGTGGCTCCATCAGCAGTGGTGGTTACTACTGGAGCTGGATCCGCCAGCACCCAGGGAAGGGCCTGGAGTGGATTGGGTACATCTATTACAGTGGGAGCACCTACTACAACCCGTCCCTCAAGAGTCGAGTTACCATATCAGTAGACACGTCTAAGAACCAGTTCTCCCTGAAGCTGAGCTCTGTGACTGCCGCGGACACGGCCGTGTATTACTGTGCGAGAGA
431	IGHV4-31*03	IMGT	CAGGTGCAGCTGCAGGAGTCGGGCCCAGGACTGGTGAAGCCTTCACAGACCCTGTCCCTCACCTGCACTGTCTCTGGTGGCTCCATCAGCAGTGGTGGTTACTACTGGAGCTGGATCCGCCAGCACCCAGGGAAGGGCCTGGAGTGGATTGGGTACATCTATTACAGTGGGAGCACCTACTACAACCCGTCCCTCAAGAGTCGAGTTACCATATCAGTAGACACGTCTAAGAACCAGTTCTCCCTGAAGCTGAGCTCTGTGACTGCCGCGGACACGGCCGTGTATTACTGTGCGAGAGA
432	IGHV4-31*04	IMGT	CAGGTGCGGCTGCAGGAGTCGGGCCCAGGACTGGTGAAGCCTTCACAGACCCTGTCCCTCACCTGCACTGTCTCTGGTGGCTCCATCAGCAGTGGTGGTTACTACTGGAGCTGGATCCGCCAGCACCCAGGGAAGGGCCTGGAGTGGATTGGGTACATCTATTACAGTGGGAGCACCTACTACAACCCGTCCCTCAAGAGTCGAGTTACCATATCAGTAGACACGTCTAAGAACCAGTTCTCCCTGAAGCTGAGCTCTGTGACTGCCGCGGACACGGCCGTGTATTACTGTGCG
433	IGHV4-31*05	IMGT	CAGGTGCAGCTGCAGGAGTCGGGCCCAGGACTGGTGAAGCCTTCACAGACCCTGTCCCTCACCTGCACTGTCTCTGGTGGCTCCATCAGCAGTGGTGGTTACTACTGGAGCTGGATCCGCCAGCACCCAGGGAAGGGCCTGGAGTGGATTGGGTACATCTATTACAGTGGGAGCACCTACTACAACCCGTCCCTCAAGAGTCGAGTTACCATATCAGTAGACACGTCTAAGAACCAGTTCTCCCTGAAGCTGAGCTCTGTGACCGCGGACGCGGCCGTGTATTACTGTGCG
434	IGHV4-31*06	IMGT	CAGGTGCAGCTGCAGGAGTCGGGCCCAGGACTGGTGAAGCCTTCACAGACCCTGTCCCTCACCTGCACTGTCTCTGGTGGCTCCATCAGCAGTGGTAGTTACTACTGGAGCTGGATCCGCCAGCACCCAGGGAAGGGCCTGGAGTGGATTGGGTACATCTATTACAGTGGGAGCACCTACTACAACCCGTCCCTCAAGAGTCGAGTTACCATATCAGTAGACACGTCTAAGAACCAGTTCTCCCTGAAGCTGAGCTCTGTGACTGCCGCGGACACGGCCGTGTATTACTG
435	IGHV4-31*07	IMGT	CAGGTGCAGCTGCAGGAGTCGGGCCCAGGACTGGTGAAGCCTTCACAGACCCTGTCCCTCACCTGCACTGTCTCTGGTGGATCCATCAGCAGTGGTGGTTACTACTGGAGCTGGATCCGCCAGCACCCAGGGAAGGGCCTGGAGTGGATTGGGTACATCTATTACAGTGGGAGCACCTACTACAACCCGTCCCTCAAGAGTCGAGTTACCATATCAGTAGACACGTCTAAGAACCAGTTCTCCCTGAAGCTGAGCTCTGTGACTGCCGCGGACACGGCCGTGTATTACTG
436	IGHV4-31*08	IMGT	CAGGTGCAGCTGCAGGAGTCGGGCCCAGGACTGGTGAAGCCTTCACAGACCCTGTCCCTCACCTGCACTGTCTCTGGTGGCTCCATCAGCAGTGGTGGTTACTACTGGAGCTGGATCCGCCAGCACCCAGGGAAGGGCCTGGAGTGGATTGGGTACATCTATTACAGTGGGAGCACCTACTACAACCCGTCCCTCAAGAGTCGAGTTACCATATCCGTAGACACGTCCAAGAACCAGTTCTCCCTGAAGCTGAGCTCTGTGACTGCCGCGGACACGGCCGTGTATTACTG
437	IGHV4-31*09	IMGT	CAGGTGCAGCTGCAGGAGTCGGGCCCAGGACTGGTGAAGCCTTCACAGACCCTGTCCCTCACCTGCACTGTCTCTGGTGGCTCCATCAGCAGTGGTGGTTACTACTGGAGCTGGATCCGCCAGCACCCAGGGAAGGGCCTGGAGTGGATTGGGTACATCTATTACAGTGGGAGCACCTACTACAACCCGTCCCTCAAGAGTCGAGTTACCATATCAGTAGACAAGTCCAAGAACCAGTTCTCCCTGAAGCTGAGCTCTGTGACCGCCGCGGACACGGCCGTGTATTACTG
438	IGHV4-31*10	IMGT	CAGGTGCAGCTGCAGGAGTCGGGCCCAGGACTGTTGAAGCCTTCACAGACCCTGTCCCTCACCTGCACTGTCTCTGGTGGCTCCATCAGCAGTGGTGGTTACTACTGGAGCTGGATCCGCCAGCACCCAGGGAAGGGCCTGGAGTGGATTGGGTGCATCTATTACAGTGGGAGCACCTACTACAACCCGTCCCTCAAGAGTCGAGTTACCATATCAGTAGACCCGTCCAAGAACCAGTTCTCCCTGAAGCCGAGCTCTGTGACTGCCGCGGACACGGCCGTGGATTACTGTGCGAGAGA
439	IGHV4-31*11	IMGT	CAGGTGCAGCTGCAGGAGTCGGGCCCAGGACTGGTGAAGCCTTCACAGACCCTGTCCCTCACCTGCGCTGTCTCTGGTGGCTCCATCAGCAGTGGTGGTTACTACTGGAGCTGGATCCGCCAGCACCCAGGGAAGGGCCTGGAGTGGATTGGGTACATCTATTACAGTGGGAGCACCTACTACAACCCGTCCCTCAAGAGTCGAGTTACCATATCAGTAGACACGTCTAAGAACCAGTTCTCCCTGAAGCTGAGCTCTGTGACTGCCGCGGACACGGCCGTGTATTACTGTGCGAGAGA
440	IGHV4-34*01	IMGT	CAGGTGCAGCTACAGCAGTGGGGCGCAGGACTGTTGAAGCCTTCGGAGACCCTGTCCCTCACCTGCGCTGTCTATGGTGGGTCCTTCAGTGGTTACTACTGGAGCTGGATCCGCCAGCCCCCAGGGAAGGGGCTGGAGTGGATTGGGGAAATCAATCATAGTGGAAGCACCAACTACAACCCGTCCCTCAAGAGTCGAGTCACCATATCAGTAGACACGTCCAAGAACCAGTTCTCCCTGAAGCTGAGCTCTGTGACCGCCGCGGACACGGCTGTGTATTACTGTGCGAGAGG
441	IGHV4-34*02	IMGT	CAGGTGCAGCTACAACAGTGGGGCGCAGGACTGTTGAAGCCTTCGGAGACCCTGTCCCTCACCTGCGCTGTCTATGGTGGGTCCTTCAGTGGTTACTACTGGAGCTGGATCCGCCAGCCCCCAGGGAAGGGGCTGGAGTGGATTGGGGAAATCAATCATAGTGGAAGCACCAACTACAACCCGTCCCTCAAGAGTCGAGTCACCATATCAGTAGACACGTCCAAGAACCAGTTCTCCCTGAAGCTGAGCTCTGTGACCGCCGCGGACACGGCTGTGTATTACTGTGCGAGAGG
442	IGHV4-34*03	IMGT	CAGGTGCAGCTACAGCAGTGGGGCGCAGGACTGTTGAAGCCTTCGGAGACCCTGTCCCTCACCTGCGCTGTCTATGGTGGGTCCTTCAGTGGTTACTACTGGAGCTGGATCCGCCAGCCCCCAGGGAAGGGGCTGGAGTGGATTGGGGAAATCAATCATAGTGGAAGCACCAACTACAACCCGTCCCTCAAGAGTCGAGTCACCATATCAGTAGACACGTCCAAGAACCAGTTCTCCCTGAAGCTGAGCTCTGTGACCGCCGCGGACACGGCCGTGTATTACTG
443	IGHV4-34*04	IMGT	CAGGTGCAGCTACAGCAGTGGGGCGCAGGACTGTTGAAGCCTTCGGAGACCCTGTCCCTCACCTGCGCTGTCTATGGTGGGTCCTTCAGTGGTTACTACTGGAGCTGGATCCGCCAGCCCCCAGGGAAGGGGCTGGAGTGGATTGGGGAAATCAATCATAGTGGAAGCACCAACAACAACCCGTCCCTCAAGAGTCGAGCCACCATATCAGTAGACACGTCCAAGAACCAGTTCTCCCTGAAGCTGAGCTCTGTGACCGCCGCGGACACGGCTGTGTATTACTGTGCGAGAGG
444	IGHV4-34*05	IMGT	CAGGTGCAGCTACAGCAGTGGGGCGCAGGACTGTTGAAGCCTTCGGAGACCCTGTCCCTCACCTGCGCTGTCTATGGTGGGTCCTTCAGTGGTTACTACTGGTGCTGGATCCGCCAGCCCCTAGGGAAGGGGCTGGAGTGGATTGGGGAAATCAATCATAGTGGAAGCACCAACAACAACCCGTCCCTCAAGAGTCGAGCCACCATATCAGTAGACACGTCCAAGAACCAGTTCTCCCTGAAGCTGAGCTCTGTGACCGCCGCGGACACGGCTGTGTATTACTGTGCGAGAGG
445	IGHV4-34*06	IMGT	CAGGTGCAGCTACAGCAGTGGGGCGCAGGACTGTTGAAGCCTTCGGAGACCCTGTCCCTCACCTGCGCTGTCTATGGTGGGTCCTTCAGTGGTTACTACTGGAGCTGGATCCGCCAGCCCCCAGGGAAGGGGCTGGAGTGGATTGGGGAAATCAATCATAGTGGAAGCACCAACTACAACCCGTCCCTCAAGAGTCGAGTCACCATATCAGTAGACACGTCCAAGAACCAGTTCTCCCTGAAGCTGGGCTCTGTGACCGCCGCGGACACGGCCGTGTATTACTG
446	IGHV4-34*07	IMGT	CAGGTGCAGCTACAGCAGTGGGGCGCAGGACTGTTGAAGCCTTCGGAGACCCTGTCCCTCACCTGCGCTGTCTATGGTGGGTCCTTCAGTGGTTACTACTGGAGCTGGATCCGCCAGCCCCCAGGGAAGGGGCTGGAGTGGATTGGGGAAATCAACCATAGTGGAAGCACCAACTACAACCCGTCCCTCAAGAGTCGAGTCACCATATCAGTAGACACGTCCAAGAACCAGTTCTCCCTGAAGCTGAGCTCTGTGACCGCCGCGGACACGGCCGTGTATTACTG
447	IGHV4-34*08	IMGT	CAGGTGCAGCTACAGCAGTGGGGCGCAGGACTGTTGAAGCCTTCGGAGACCCTGTCCCTCACCTGCGCTGTCTATGGTGGGACCTTCAGTGGTTACTACTGGAGCTGGATCCGCCAGCCCCCAGGGAAGGGGCTGGAGTGGATTGGGGAAATCAATCATAGTGGAAGCACCAACTACAACCCGTCCCTCAAGAGTCGAGTCACCATATCAGTAGACACGTCCAAGAACCAGTTCTCCCTGAAGCTGAGCTCTGTGACCGCCGCGGACACGGCTGTGTATTACTGTGCG
448	IGHV4-34*09	IMGT	CAGGTGCAGCTGCAGGAGTCGGGCCCAGGACTGGTGAAGCCTTCACAGACCCTGTCCCTCACCTGCGCTGTCTATGGTGGGTCCTTCAGTGGTTACTACTGGAGCTGGATCCGCCAGCCCCCAGGGAAGGGACTGGAGTGGATTGGGGAAATCAATCATAGTGGAAGCACCAACTACAACCCGTCCCTCAAGAGTCGAGTTACCATATCAGTAGACACGTCTAAGAACCAGTTCTCCCTGAAGCTGAGCTCTGTGACTGCCGCGGACACGGCCGTGTATTACTGTGCGAGAGA
449	IGHV4-34*10	IMGT	CAGGTGCAGCTGCAGGAGTCGGGCCCAGGACTGGTGAAGCCTTCGGAGACCCTGTCCCTCACCTGCGCTGTCTATGGTGGGTCCTTCAGTGGTTACTACTGGAGCTGGATCCGCCAGCCCCCAGGGAAGGGACTGGAGTGGATTGGGGAAATCAATCATAGTGGAAGCACCAACTACAACCCGTCCCTCAAGAGTCGAATCACCATGTCAGTAGACACGTCCAAGAACCAGTTCTACCTGAAGCTGAGCTCTGTGACCGCCGCGGACACGGCCGTGTATTACTGTGCGAGATA
450	IGHV4-34*11	IMGT	CAGGTGCAGCTACAGCAGTGGGGCGCAGGACTGTTGAAGCCTTCGGAGACCCTGTCCCTCACCTGCGCTGTCTATGGTGGGTCCGTCAGTGGTTACTACTGGAGCTGGATCCGGCAGCCCCCAGGGAAGGGGCTGGAGTGGATTGGGTATATCTATTATAGTGGGAGCACCAACAACAACCCCTCCCTCAAGAGTCGAGCCACCATATCAGTAGACACGTCCAAGAACCAGTTCTCCCTGAACCTGAGCTCTGTGACCGCCGCGGACACGGCCGTGTATTGCTGTGCGAGAGA
451	IGHV4-34*12	IMGT	CAGGTGCAGCTACAGCAGTGGGGCGCAGGACTGTTGAAGCCTTCGGAGACCCTGTCCCTCACCTGCGCTGTCTATGGTGGGTCCTTCAGTGGTTACTACTGGAGCTGGATCCGCCAGCCCCCAGGGAAGGGGCTGGAGTGGATTGGGGAAATCATTCATAGTGGAAGCACCAACTACAACCCGTCCCTCAAGAGTCGAGTCACCATATCAGTAGACACGTCCAAGAACCAGTTCTCCCTGAAGCTGAGCTCTGTGACCGCCGCGGACACGGCTGTGTATTACTGTGCGAGA
452	IGHV4-34*13	IMGT	TATGGTGGGTCCTTCAGTGGTTACTACTGGAGCTGGATCCGCCAGCCCCCAGGGAAGGGGCTGGAGTGGATTGGGGAAATCAATCATAGTGGAAGCACCAACTACAACCCCTCCCTCAAGAGTCGAGTCACCATATCAGTAGACACGTCCAAGAACCAGTTCTCCCTGAAGCTGAGCTCTGTGACCGCCGCGGACACGGCTGTGTATTACTGTGCGAGAGG
453	IGHV4-38-2*01	IMGT	CAGGTGCAGCTGCAGGAGTCGGGCCCAGGACTGGTGAAGCCTTCGGAGACCCTGTCCCTCACCTGCGCTGTCTCTGGTTACTCCATCAGCAGTGGTTACTACTGGGGCTGGATCCGGCAGCCCCCAGGGAAGGGGCTGGAGTGGATTGGGAGTATCTATCATAGTGGGAGCACCTACTACAACCCGTCCCTCAAGAGTCGAGTCACCATATCAGTAGACACGTCCAAGAACCAGTTCTCCCTGAAGCTGAGCTCTGTGACCGCCGCAGACACGGCCGTGTATTACTGTGCGAGA
454	IGHV4-38-2*02	IMGT	CAGGTGCAGCTGCAGGAGTCGGGCCCAGGACTGGTGAAGCCTTCGGAGACCCTGTCCCTCACCTGCACTGTCTCTGGTTACTCCATCAGCAGTGGTTACTACTGGGGCTGGATCCGGCAGCCCCCAGGGAAGGGGCTGGAGTGGATTGGGAGTATCTATCATAGTGGGAGCACCTACTACAACCCGTCCCTCAAGAGTCGAGTCACCATATCAGTAGACACGTCCAAGAACCAGTTCTCCCTGAAGCTGAGCTCTGTGACCGCCGCAGACACGGCCGTGTATTACTGTGCGAGAGA
455	IGHV4-39*01	IMGT	CAGCTGCAGCTGCAGGAGTCGGGCCCAGGACTGGTGAAGCCTTCGGAGACCCTGTCCCTCACCTGCACTGTCTCTGGTGGCTCCATCAGCAGTAGTAGTTACTACTGGGGCTGGATCCGCCAGCCCCCAGGGAAGGGGCTGGAGTGGATTGGGAGTATCTATTATAGTGGGAGCACCTACTACAACCCGTCCCTCAAGAGTCGAGTCACCATATCCGTAGACACGTCCAAGAACCAGTTCTCCCTGAAGCTGAGCTCTGTGACCGCCGCAGACACGGCTGTGTATTACTGTGCGAGACA
456	IGHV4-39*02	IMGT	CAGCTGCAGCTGCAGGAGTCGGGCCCAGGACTGGTGAAGCCTTCGGAGACCCTGTCCCTCACCTGCACTGTCTCTGGTGGCTCCATCAGCAGTAGTAGTTACTACTGGGGCTGGATCCGCCAGCCCCCAGGGAAGGGGCTGGAGTGGATTGGGAGTATCTATTATAGTGGGAGCACCTACTACAACCCGTCCCTCAAGAGTCGAGTCACCATATCCGTAGACACGTCCAAGAACCACTTCTCCCTGAAGCTGAGCTCTGTGACCGCCGCAGACACGGCTGTGTATTACTGTGCGAGAGA
457	IGHV4-39*03	IMGT	CAGCTGCAGCTGCAGGAGTCGGGCCCAGGACTGGTGAAGCCTTCGGAGACCCTGTCCCTCACCTGCACTGTCTCTGGTGGCTCCATCAGCAGTAGTAGTTACTACTGGGGCTGGATCCGCCAGCCCCCAGGGAAGGGGCTGGAGTGGATTGGGAGTATCTATTATAGTGGGAGCACCTACTACAACCCGTCCCTCAAGAGTCGAGTCACCATATCCGTAGACACGTCCAAGAACCAGTTCTCCCTGAAGCTGAGCTCTGTGACCGCCGCAGACACGGCCGTGTATTACTG
458	IGHV4-39*04	IMGT	GCTCCATCAGCAGTAGTAGTTACTACTGGGGCTGGATCCGCCAGCCCCCAGGGAAGGGGCTGGAGTGGATTGGGAGTATCTATTATAGTGGGAGCACCTACTACAACCCGTCCCTCAAGAGTCGAGTCACCATATCCGTAGACACGTCCAAGAACCAGTTCTCCCTGAAGCTGAGCTCTGTGACCGCCGCGGACAC
459	IGHV4-39*05	IMGT	CAGCTGCAGCTGCAGGAGTCGGGCCCAGGACTGGTGAAGCCTTCGGAGACCCCGTCCCTCACCTGCACTGTCTCTGGTGGCTCCATCAGCAGTAGTAGTTACTACTGGGGCTGGATCCGCCAGCCCCCAGGGAAGGGGCTGGAGTGGATTGGGAGTATCTATTATAGTGGGAGCACCTACTACAACCCGTCCCTCAAGAGTCGAGTCACCATATCCGTAGACACGTCCAAGAACCAGTTCTCCCTGAAGCTGAGCTCTGTGACCGCCGCAGACACGGCTGTGTATTACTGTGCG
460	IGHV4-39*06	IMGT	CGGCTGCAGCTGCAGGAGTCGGGCCCAGGACTGGTGAAGCCTTCGGAGACCCTGTCCCTCACCTGCACTGTCTCTGGTGGCTCCATCAGCAGTAGTAGTTACTACTGGGGCTGGATCCGCCAGCCCCCAGGGAAGGGGCTGGAGTGGATTGGGAGTATCTATTATAGTGGGAGCACCTACTACAACCCGTCCCTCAAGAGTCGAGTCACCATATCAGTAGACACGTCCAAGAACCAGTTCCCCCTGAAGCTGAGCTCTGTGACCGCCGCGGACACGGCCGTGTATTACTGTGCGAGAGA
461	IGHV4-39*07	IMGT	CAGCTGCAGCTGCAGGAGTCGGGCCCAGGACTGGTGAAGCCTTCGGAGACCCTGTCCCTCACCTGCACTGTCTCTGGTGGCTCCATCAGCAGTAGTAGTTACTACTGGGGCTGGATCCGCCAGCCCCCAGGGAAGGGGCTGGAGTGGATTGGGAGTATCTATTATAGTGGGAGCACCTACTACAACCCGTCCCTCAAGAGTCGAGTCACCATATCAGTAGACACGTCCAAGAACCAGTTCTCCCTGAAGCTGAGCTCTGTGACCGCCGCGGACACGGCCGTGTATTACTGTGCGAGAGA
462	IGHV4-4*01	IMGT	CAGGTGCAGCTGCAGGAGTCGGGCCCAGGACTGGTGAAGCCTCCGGGGACCCTGTCCCTCACCTGCGCTGTCTCTGGTGGCTCCATCAGCAGTAGTAACTGGTGGAGTTGGGTCCGCCAGCCCCCAGGGAAGGGGCTGGAGTGGATTGGGGAAATCTATCATAGTGGGAGCACCAACTACAACCCGTCCCTCAAGAGTCGAGTCACCATATCAGTAGACAAGTCCAAGAACCAGTTCTCCCTGAAGCTGAGCTCTGTGACCGCCGCGGACACGGCCGTGTATTGCTGTGCGAGAGA
463	IGHV4-4*02	IMGT	CAGGTGCAGCTGCAGGAGTCGGGCCCAGGACTGGTGAAGCCTTCGGGGACCCTGTCCCTCACCTGCGCTGTCTCTGGTGGCTCCATCAGCAGTAGTAACTGGTGGAGTTGGGTCCGCCAGCCCCCAGGGAAGGGGCTGGAGTGGATTGGGGAAATCTATCATAGTGGGAGCACCAACTACAACCCGTCCCTCAAGAGTCGAGTCACCATATCAGTAGACAAGTCCAAGAACCAGTTCTCCCTGAAGCTGAGCTCTGTGACCGCCGCGGACACGGCCGTGTATTACTGTGCGAGAGA
464	IGHV4-4*03	IMGT	CAGGTGCAGCTGCAGGAGTCGGGCCCAGGACTGGTGAAGCCTCCGGGGACCCTGTCCCTCACCTGCGCTGTCTCTGGTGGCTCCATCAGCAGTAGTAACTGGTGGAGTTGGGTCCGCCAGCCCCCAGGGAAGGGGCTGGAGTGGATTGGGGAAATCTATCATAGTGGGAGCACCAACTACAACCCGTCCCTCAAGAGTCGAGTCACCATATCAGTAGACAAGTCCAAGAACCAGTTCTCCCTGAAGCTGAGCTCTGTGACCGCCGCGGACACGGCCGTGTATTACTGTGCGAGAG
465	IGHV4-4*04	IMGT	CAGGTGCAGCTGCAGGAGTCGGGCCCAGGACTGGTGAAGCCTCCGGGGACCCTGTCCCTCACCTGCGCTATCTCTGGTGGCTCCATCAGCAGTAGTAACTGGTGGAGTTGGGTCCGCCAGCCCCCAGGGAAGGGGCTGGAGTGGATTGGGGAAATCTATCATAGTGGGAGCACCAACTACAACCCGTCCCTCAAGAGTCGAGTCACCATATCAGTAGACAAGTCCAAGAACCAGTTCTCCCTGAAGCTGAGCTCTGTGACCGCCGCGGACACGGCCGTGTATTACTG
466	IGHV4-4*05	IMGT	CAGGTGCAGCTGCAGGAGTTGGGCCCAGGACTGGTGAAGCCTCCGGGGACCCTGTCCCTCACCTGCGCTGTCTCTGGTGGCTCCATCAGCAGTAGTAACTGGTGGAGTTGGGTCCGCCAGCCCCCAGGGAAGGGGCTGGAGTGGATTGGGGAAATCTATCATAGTGGGAGCACCAACTACAACCCGTCCCTCAAGAGTCGAGTCACCATATCAGTAGACAAGTCCAAGAACCAGTTCTCCCTGAAGCTGAGCTCTGTGACCGCCGCGGACACGGCCGTGTATTACTG
467	IGHV4-4*06	IMGT	TCTGGTGGCTCCATCAGCAGTAGTAACTGGTGGAGTTGGGTCCGCCAGCCCCCAGGGANNNGGCTGGAGTGGATTGGGGAAATCTATCATAGTGGGAGCACCAACTACAACCCGTCCCTCAAGAGTCGAGTCACCATGTCAGTAGACACGTCCAAGAACCAGTTCTCCCTGAAGCTGAGCTCTGTGACCGCCGCGGACACGGCCGTGTATTACTGTGCGAGAGA
468	IGHV4-4*07	IMGT	CAGGTGCAGCTGCAGGAGTCGGGCCCAGGACTGGTGAAGCCTTCGGAGACCCTGTCCCTCACCTGCACTGTCTCTGGTGGCTCCATCAGTAGTTACTACTGGAGCTGGATCCGGCAGCCCGCCGGGAAGGGACTGGAGTGGATTGGGCGTATCTATACCAGTGGGAGCACCAACTACAACCCCTCCCTCAAGAGTCGAGTCACCATGTCAGTAGACACGTCCAAGAACCAGTTCTCCCTGAAGCTGAGCTCTGTGACCGCCGCGGACACGGCCGTGTATTACTGTGCGAGAGA
469	IGHV4-4*08	IMGT	CAGGTGCAGCTGCAGGAGTCGGGCCCAGGACTGGTGAAGCCTTCGGAGACCCTGTCCCTCACCTGCACTGTCTCTGGTGGCTCCATCAGTAGTTACTACTGGAGCTGGATCCGGCAGCCCCCAGGGAAGGGACTGGAGTGGATTGGGTATATCTATACCAGTGGGAGCACCAACTACAACCCCTCCCTCAAGAGTCGAGTCACCATATCCGTAGACACGTCCAAGAACCAGTTCTCCCTGAAGCTGAGCTCTGTGACCGCCGCAGACACGGCCGTGTATTACTGTGCGAGAGA
470	IGHV4-4*09	IMGT	CAGGTGCAGCTGCAGGAGTCGGGCCCAGGACTGGTGAAGCCTTCGGAGACCCTGTCCCTCACCTGCACTGTCTCTGGTGGCTCCATCAGTAGTTACTACTGGAGCTGGATCCGGCAGCCCCCAGGGAAGGGACTGGAGTGGATTGGGTACATCTATACCAGTGGGAGCACCAACTACAACCCCTCCCTCAAGAGTCGAGTCACCATATCAGTAGACACGTCCAAGAACCAGTTCTCCCTGAAGCTGAGCTCTGTGACCGCCGCAGACACGGCCGTGTATTACTGTGCGAGA
471	IGHV4-55*01	IMGT	CAGGTGCAGCTGCAGGAGTCGGGCCCAGGACTGGTGAAGCCTTCGGAGACCCTGTCCCTCATCTGCGCTGTCTCTGGTGACTCCATCAGCAGTGGTAACTGGTGAATCTGGGTCCGCCAGCCCCCAGGGAAGGGGCTGGAGTGGATTGGGGAAATCCATCATAGTGGGAGCACCTACTACAACCCGTCCCTCAAGAGTCGAATCACCATGTCCGTAGACACGTCCAAGAACCAGTTCTACCTGAAGCTGAGCTCTGTGACCGCCGCGGACACGGCCGTGTATTACTGTGCGAGATA
472	IGHV4-55*02	IMGT	CAGGTGCAGCTGCAGGAGTCGGGCCCAGGACTGGTGAAGCCTTCGGAGACCCTGTCCCTCATCTGCGCTGTCTCTGGTGACTCCATCAGCAGTGGTAACTGGTGAATCTGGGTCCGCCAGCCCCCAGGGAAGGGGCTGGAGTGGATTGGGGAAATCCATCATAGTGGGAGCACCTACTACAACCCGTCCCTCAAGAGTCGAATCACCATGTCAGTAGACACGTCCAAGAACCAGTTCTACCTGAAGCTGAGCTCTGTGACCGCCGCGGACACGGCCGTGTATTACTGTGCGAGATA
473	IGHV4-55*03	IMGT	CAGGTGCAGCTGCAGGAGTCGGGCCCAGGACTGGTGAAGCCTTCGGAGACCCTGTCCCTCATCTGCGCTGTCTCTGGTGACTCCATCAGCAGTGGTAACTGGTGAATCTGGGTCCGCCAGCCCCCAGGGAAGGGGCTGGAGTGGATTGGGGAAATCCATCATAGTGGGAGCACCTACTACAACCCGTCCCTCAAGAGTCGAATCACCATGTCAGTAGACACGTCCAAGAACCAGTTCTCCCTGAAGCTGAGCTCTGTGACCGCCGCGGACACGGCCGTGTATTACTG
474	IGHV4-55*04	IMGT	CAGGTGCAGCTGCAGGAGTCGGGCCCAGGACTGGTGAAGCTTTCGGAGACCCTGTCCCTCATCTGCGCTGTCTCTGGTGACTCCATCAGCAGTGGTAACTGGTGAATCTGGGTCCGCCAGCCCCCAGGGAAGGGGCTGGAGTGGATTGGGGAAATCCATCATAGTGGGAGCACCTACTACAACCCGTCCCTCAAGAGTCGAATCACCATGTCAGTAGACACGTCCAAGAACCAGTTCTACCTGAAGCTGAGCTCTGTGACCGCCGCGGACACGGCCGTGTATTACTG
475	IGHV4-55*05	IMGT	CAGGTGCAGCTGCAGGAGTCGGGCCCAGGACTGGTGAAGCTTTCGGAGACCCTGTCCCTCATCTGCGCTGTCTCTGGTGACTCCATCAGCAGTGGTAACTGGTGAATCTGGGTCCGCCAGCCCCCAGGGAAGGGGCTGGAGTGGATTGGGGAAATCCATCATAGTGGGAGCACCTACTACAACCCGTCCCTCAAGAGTCGAATCACCATGTCCGTAGACACGTCCAAGAACCAGTTCTACCTGAAGCTGAGCTCTGTGACCGCCGCGGACACGGCCGTGTATTACTG
476	IGHV4-55*06	IMGT	CAGGTGCAGCTGCAGGAGTCGGGCCCAGGACTGGTGAAGCCTTCGGAGACCCTGTCCCTCATCTGCGCTGTCTCTGGTGACTCCATCAGCAGTGGTAACTGGTGAATCTGGGTCCGCCAGCCCCCAGGGAAGGGGCTGGAGTGGATTGGGGAAATCCATCATAGTGGGAGCACCTACTACAACCCGTCCCTCAAGAGTCGAATCACCATGTCCGTAGACACGTCCAAGAAGCAGTTCTACCTGAAGCTGAGCTCTGTGACCGCTGCGGACACGGCCGTGTATTACTG
477	IGHV4-55*07	IMGT	CAGGTGCAGCTGCAGGAGTCGGGCCCAGGACTGGTGAAGCCTTCGGAGACCCTGTCCCTCATCTGCGCTGTCTCTGGTGACTCCATCAGCAGTGGTAACTGGTGAATCTGGGTCCGCCAGCCCCCAGGGAAGGGGCTGGAGTGGATTGGGGAAATCCATCATAGTGGGAGCACCTACTACAACCCGTCCCTCAAGAGTCGAATCACCATGTCCGTAGACACGTCCAGGAACCAGTTCTCCCTGAAGCTGAGCTCTGTGACCGCCGCAGACACGGCCGTGTATTACTG
478	IGHV4-55*08	IMGT	CAGGTGCAGCTGCAGGAGTCGGGCCCAGGACTGGTGAAGCCTTCGGAGACCCTGTCCCTCATCTGCGCTGTCTCTGGTGACTCCATCAGCAGTGGTAACTGGTGAATCTGGGTCCGCCAGCCCCCAGGGAAGGGGCTGGAGTGGATTGGGGAAATCCATCATAGTGGGAGCACCTACTACAACCCGTCCCTCAAGAGTCGAATCACCATGTCAGTAGACACGTCCAAGAACCAGTTCTACCTGAAGCTGAGCTCTGTGACCGCCGCGGACACGGCCGTGTATTACTGTGCGAGAGA
479	IGHV4-55*09	IMGT	CAGGTGCAGCTGCAGGAGTCGGGCCCAGGACTGGTGAAGCCTTCGGAGACCCTGTCCCTCATCTGCGCTGTCTCTGGTGACTCCATCAGCAGTGGTAACTGGTGAATCTGGGTCCGCCAGCCCCCAGGGAAGGGGCTGGAGTGGATTGGGGAAATCCATCATAGTGGGAGCACCTACTACAACCCGTCCCTCAAGAGTCGAATCACCATGTCCGTAGACACGTCCAAGAACCAGTTCTCCCTGAAGCTGAGCTCTGTGACCGCCGTGGACACGGCCGTGTATTACTGTGCGAGAAA
480	IGHV4-59*01	IMGT	CAGGTGCAGCTGCAGGAGTCGGGCCCAGGACTGGTGAAGCCTTCGGAGACCCTGTCCCTCACCTGCACTGTCTCTGGTGGCTCCATCAGTAGTTACTACTGGAGCTGGATCCGGCAGCCCCCAGGGAAGGGACTGGAGTGGATTGGGTATATCTATTACAGTGGGAGCACCAACTACAACCCCTCCCTCAAGAGTCGAGTCACCATATCAGTAGACACGTCCAAGAACCAGTTCTCCCTGAAGCTGAGCTCTGTGACCGCTGCGGACACGGCCGTGTATTACTGTGCGAGAGA
481	IGHV4-59*02	IMGT	CAGGTGCAGCTGCAGGAGTCGGGCCCAGGACTGGTGAAGCCTTCGGAGACCCTGTCCCTCACCTGCACTGTCTCTGGTGGCTCCGTCAGTAGTTACTACTGGAGCTGGATCCGGCAGCCCCCAGGGAAGGGACTGGAGTGGATTGGGTATATCTATTACAGTGGGAGCACCAACTACAACCCCTCCCTCAAGAGTCGAGTCACCATATCAGTAGACACGTCCAAGAACCAGTTCTCCCTGAAGCTGAGCTCTGTGACCGCTGCGGACACGGCCGTGTATTACTGTGCGAGAGA
482	IGHV4-59*03	IMGT	CAGGTGCAGCTGCAGGAGTCGGGCCCAGGACTGGTGAAGCCTTCGGAGACCCTGTCCCTCACCTGCACTGTCTCTGGTGGCTCCATCAGTAGTTACTACTGGAGCTGGATCCGGCAGCCCCCAGGGAAGGGACTGGAGTGGATTGGGTATATCTATTACAGTGGGAGCACCAACTACAACCCCTCCCTCAAGAGTCGAGTCACCATATCAGTAGACACGTCCAAGAACCAATTCTCCCTGAAGCTGAGCTCTGTGACCGCTGCGGACACGGCCGTGTATTACTGTGCG
483	IGHV4-59*04	IMGT	CAGGTGCAGCTGCAGGAGTCGGGCCCAGGACTGGTGAAGCCTTCGGAGACCCTGTCCCTCACCTGCACTGTCTCTGGTGGCTCCATCAGTAGTTACTACTGGAGCTGGATCCGGCAGCCCCCAGGGAAGGGACTGGAGTGGATTGGGTATATCTATTATAGTGGGAGCACCTACTACAACCCGTCCCTCAAGAGTCGAGTCACCATGTCAGTAGACACGTCCAAGAACCAGTTCTCCCTGAAGCTGAGCTCTGTGACCGCCGCAGACACGGCTGTGTATTACTGTGCG
484	IGHV4-59*05	IMGT	CAGGTGCAGCTGCAGGAGTCGGGCCCAGGACTGGTGAAGCCTTCGGAGACCCTGTCCCTCACCTGCACTGTCTCTGGTGGCTCCATCAGTAGTTACTACTGGAGCTGGATCCGGCAGCCGCCGGGGAAGGGACTGGAGTGGATTGGGCGTATCTATTATAGTGGGAGCACCTACTACAACCCGTCCCTCAAGAGTCGAGTCACCATATCCGTAGACACGTCCAAGAACCAGTTCTCCCTGAAGCTGAGCTCTGTGACCGCCGCAGACACGGCTGTGTATTACTGTGCG
485	IGHV4-59*06	IMGT	CAGGTGCAGCTGCAGGAGTCGGGCCCAGGACTGGTGAAGCCTTCGGAGACCCTGTCCCTCACCTGCACTGTCACTGGTGGCTCCATCAGTAGTTACTACTGGAGCTGGATCCGGCAGCCCGCTGGGAAGGGCCTGGAGTGGATTGGGTACATCTATTACAGTGGGAGCACCTACTACAACCCGTCCCTCAAGAGTCGAGTTACCATATCAGTAGACACGTCTAAGAACCAGTTCTCCCTGAAGCTGAGCTCTGTGACTGCCGCGGACACGGCCGTGTATTACTGTGCG
486	IGHV4-59*07	IMGT	CAGGTGCAGCTGCAGGAGTCGGGCCCAGGACTGGTGAAGCCTTCGGACACCCTGTCCCTCACCTGCACTGTCTCTGGTGGCTCCATCAGTAGTTACTACTGGAGCTGGATCCGGCAGCCCCCAGGGAAGGGACTGGAGTGGATTGGGTATATCTATTACAGTGGGAGCACCAACTACAACCCCTCCCTCAAGAGTCGAGTCACCATATCAGTAGACACGTCCAAGAACCAGTTCTCCCTGAAGCTGAGCTCTGTGACCGCTGCGGACACGGCCGTGTATTACTGTGCGAGA
487	IGHV4-59*08	IMGT	CAGGTGCAGCTGCAGGAGTCGGGCCCAGGACTGGTGAAGCCTTCGGAGACCCTGTCCCTCACCTGCACTGTCTCTGGTGGCTCCATCAGTAGTTACTACTGGAGCTGGATCCGGCAGCCCCCAGGGAAGGGACTGGAGTGGATTGGGTATATCTATTACAGTGGGAGCACCAACTACAACCCCTCCCTCAAGAGTCGAGTCACCATATCAGTAGACACGTCCAAGAACCAGTTCTCCCTGAAGCTGAGCTCTGTGACCGCCGCAGACACGGCCGTGTATTACTGTGCGAGACA
488	IGHV4-59*09	IMGT	TCTGGTGGCTCCATCAGTAGTTACTACTGGAGCTGGATCCGGCAGCCCCCAGGNANNNGACTGGAGTGGATTGGGTATATCTATTACAGTGGGAGCACCAACTACAACCCCTCCCTCAAGAGTCGAGTCACCATATCAGTAGACACGTCCAAGAACCAGTTCTCCCTGAAGCTGAGCTCTGTGACCGCTGCGGACACGGCCGTGTATTACTGTGCGAGAGG
489	IGHV4-59*10	IMGT	CAGGTGCAGCTACAGCAGTGGGGCGCAGGACTGTTGAAGCCTTCGGAGACCCTGTCCCTCACCTGCGCTGTCTATGGTGGCTCCATCAGTAGTTACTACTGGAGCTGGATCCGGCAGCCCGCCGGGAAGGGGCTGGAGTGGATTGGGCGTATCTATACCAGTGGGAGCACCAACTACAACCCCTCCCTCAAGAGTCGAGTCACCATGTCAGTAGACACGTCCAAGAACCAGTTCTCCCTGAAGCTGAGCTCTGTGACCGCCGCGGACACGGCCGTGTATTACTGTGCGAGATA
490	IGHV4-59*11	IMGT	CAGGTGCAGCTGCAGGAGTCGGGCCCAGGACTGGTGAAGCCTTCGGAGACCCTGTCCCTCACCTGCACTGTCTCTGGTGGCTCCATCAGTAGTCACTACTGGAGCTGGATCCGGCAGCCCCCAGGGAAGGGACTGGAGTGGATTGGGTATATCTATTACAGTGGGAGCACCAACTACAACCCCTCCCTCAAGAGTCGAGTCACCATATCAGTAGACACGTCCAAGAACCAGTTCTCCCTGAAGCTGAGCTCTGTGACCGCTGCGGACACGGCCGTGTATTACTGTGCGAGAGA
491	IGHV4-59*12	IMGT	CAGGTGCAGCTGCAGGAGTCGGGCCCAGGACTGGTGAAGCCTTCGGAGACCCTGTCCCTCACCTGCACTGTCTCTGGTGGCTCCATCAGTAGTTACTACTGGAGCTGGATCCGGCAGCCCCCAGGGAAGGGACTGGAGTGGATTGGGTATATCTATTACAGTGGGAGCACCAACTACAACCCCTCCCTCAAGAGTCGAGTCACCATATCAGTAGACACGTCCAAGAACCAGTTCTCCCTGAAGCTGAGCTCTGTGACCGCCGCGGACACGGCCGTGTATTACTGTGCGAGAGA
492	IGHV4-59*13	IMGT	CAGGTGCAGCTGCAGGAGTCGGGCCCAGGACTGGTGAAGCCTTCGGAGACCCTGTCCCTCACCTGCACTGTCTCTGGTGGCTCCATCAGTAGTTACTACTGGAGCTGGATCCGGCAGCCCCCGGGGAAGGGACTGGAGTGGATTGGGTATATCTATTACAGTGGGAGCACCAACTACAACCCCTCCCTCAAGAGTCGAGTCACCATATCAGTAGACACGTCCAAGAACCAGTTCTCCCTGAAGCTGAGCTCTGTGACCGCTGCGGACACGGCCGTGTATTACTGTGCGAGAGA
493	IGHV4-61*01	IMGT	CAGGTGCAGCTGCAGGAGTCGGGCCCAGGACTGGTGAAGCCTTCGGAGACCCTGTCCCTCACCTGCACTGTCTCTGGTGGCTCCGTCAGCAGTGGTAGTTACTACTGGAGCTGGATCCGGCAGCCCCCAGGGAAGGGACTGGAGTGGATTGGGTATATCTATTACAGTGGGAGCACCAACTACAACCCCTCCCTCAAGAGTCGAGTCACCATATCAGTAGACACGTCCAAGAACCAGTTCTCCCTGAAGCTGAGCTCTGTGACCGCTGCGGACACGGCCGTGTATTACTGTGCGAGAGA
494	IGHV4-61*02	IMGT	CAGGTGCAGCTGCAGGAGTCGGGCCCAGGACTGGTGAAGCCTTCACAGACCCTGTCCCTCACCTGCACTGTCTCTGGTGGCTCCATCAGCAGTGGTAGTTACTACTGGAGCTGGATCCGGCAGCCCGCCGGGAAGGGACTGGAGTGGATTGGGCGTATCTATACCAGTGGGAGCACCAACTACAACCCCTCCCTCAAGAGTCGAGTCACCATATCAGTAGACACGTCCAAGAACCAGTTCTCCCTGAAGCTGAGCTCTGTGACCGCCGCAGACACGGCCGTGTATTACTGTGCGAGAGA
495	IGHV4-61*03	IMGT	CAGGTGCAGCTGCAGGAGTCGGGCCCAGGACTGGTGAAGCCTTCGGAGACCCTGTCCCTCACCTGCACTGTCTCTGGTGGCTCCGTCAGCAGTGGTAGTTACTACTGGAGCTGGATCCGGCAGCCCCCAGGGAAGGGACTGGAGTGGATTGGGTATATCTATTACAGTGGGAGCACCAACTACAACCCCTCCCTCAAGAGTCGAGTCACCATATCAGTAGACACGTCCAAGAACCACTTCTCCCTGAAGCTGAGCTCTGTGACCGCTGCGGACACGGCCGTGTATTACTGTGCGAGAGA
496	IGHV4-61*04	IMGT	CAGGTGCAGCTGCAGGAGTCGGGCCCAGGACTGGTGAAGCCTTCGGAGACCCTGTCCCTCACCTGCACTGTCTCTGGTGGCTCCGTCAGCAGTGGTAGTTACTACTGGAGCTGGATCCGGCAGCCCCCAGGGAAGGGACTGGAGTGGATTGGATATATCTATTACAGTGGGAGCACCAACTACAACCCCTCCCTCAAGAGTCGAGTCACCATATCAGTAGACACGTCCAAGAACCAGTTCTCCCTGAAGCTGAGCTCTGTGACCGCTGACACGGCCGTGTATTACTG
497	IGHV4-61*05	IMGT	CAGCTGCAGCTGCAGGAGTCGGGCCCAGGACTGGTGAAGCCTTCGGAGACCCTGTCCCTCACCTGCACTGTCTCTGGTGGCTCCATCAGCAGTAGTAGTTACTACTGGGGCTGGATCCGGCAGCCCCCAGGGAAGGGACTGGAGTGGATTGGGTATATCTATTACAGTGGGAGCACCAACTACAACCCCTCCCTCAAGAGTCGAGTCACCATATCAGTAGACAAGTCCAAGAACCAGTTCTCCCTGAAGCTGAGCTCTGTGACCGCCGCGGACACGGCCGTGTATTACTGTGCGAGA
498	IGHV4-61*06	IMGT	TCTGGTGGCTCCGTCAGCAGTGGTAGTTACTACTGGAGCTGGATCCGGCAGCCCCCAGGGAAGGGACTGGAGTGGATTGGGTATATCTATTACAGTGGGAGCACCAACTACAACCCCTCCCTCAAGAGTCGAGTCACCATATCAGTAGACACGTCCAAGAACCAGTTCTCCCTGAAGCTGAGCTCTGTGACCGCCGCGGACACGGCCGTGTATTACTGTGCCAGAGA
499	IGHV4-61*07	IMGT	TCTGGTGGCTCCGTCAGCAGTGGTAGTTACTACTGGAGCTGGATCCGGCAGCCCCCAGGGAAGGGACTGGAGTGGATTGGGTATATCTATTACAGTGGGAGCACCAACTACAACCCCTCCCTCAAGAGTCGAGTCACCATATCAGTAGACACGTCCAAGAACCAGTTCTCCCTGAAGCTGAGCTCTGTGACCGCTGCGGACACGGCCGTGTATTACTGTGCGAGACA
500	IGHV4-61*08	IMGT	CAGGTGCAGCTGCAGGAGTCGGGCCCAGGACTGGTGAAGCCTTCGGAGACCCTGTCCCTCACCTGCACTGTCTCTGGTGGCTCCGTCAGCAGTGGTGGTTACTACTGGAGCTGGATCCGGCAGCCCCCAGGGAAGGGACTGGAGTGGATTGGGTATATCTATTACAGTGGGAGCACCAACTACAACCCCTCCCTCAAGAGTCGAGTCACCATATCAGTAGACACGTCCAAGAACCAGTTCTCCCTGAAGCTGAGCTCTGTGACCGCTGCGGACACGGCCGTGTATTACTGTGCGAGAGA
501	IGHV4-61*09	IMGT	CAGGTGCAGCTGCAGGAGTCGGGCCCAGGATTGGTGAAGCCTTCACAGACCCTGTCCCTCACCTGCACTGTCTCTGGTGGCTCCATCAGCAGTGGTAGTTACTACTGGAGCTGGATCCGGCAGCCCGCCGGGAAGGGACTGGAGTGGATTGGGCATATCTATACCAGTGGGAGCACCAACTACAACCCCTCCCTCAAGAGTCGAGTCACCATATCAGTAGACACGTCCAAGAACCAGTTCTCCCTGAAGCTGAGCTCTGTGACCGCCGCAGACACGGCCGTGTATTACTGTGCGAGAGA
502	IGHV4-61*10	IMGT	CAGGTGCAGCTGCAGGAGTCGGGCCCAGGACTGGTGAAGCCTTCGGAGACCCTGTCCCTCACCTGCACTGTCTCTGGTGGCTCCGTCAGCAGTGGTAGTTACTACTGGAGCTGGATCCGGCAGCCCGCCGGGAAGGGACTGGAGTGGATTGGGTATATCTATTACAGTGGGAGCACCAACTACAACCCCTCCCTCAAGAGTCGAGTCACCATATCAGTAGACACGTCCAAGAACCAGTTCTCCCTGAAGCTGAGCTCTGTGACCGCTGCGGACACGGCCGTGTATTACTGTGCGAGAG
503	IGHV4-80*01	IMGT	CAGTGCAGCTGCAGGAGTGGGGCCCAGGACTGGTGAAGCTTCGGAGACCCTGTCCCTCACATGCGCTGTCTCTGGTGACTCCATCAGCAGTGGTAACTGGTGGAGCTGGTCCGCCAGTCCCCAGGGAAGGGGCTGGAATGGATTGGATACATCTATTATAGTGGGAGGAGCTACTACACCCCGTCCCTCAGGAGTTGAGTCACCATGTCAATAGAAACGTCCAAGAACCAGTTTTCCCTGAAGCTGAGCTCTGTGACCGCA
504	IGHV4-80*02	IMGT	CAGGTGCAGCTGCAGGAGTGGGGCCCAGGACTGGTGAAGCCTTCGGAGACCCTGTCCCTCACATGCGCTGTCTCTGGTGACTCCATCAGCAGTGGTAACTGGTGGAGCTGGGTCCGCCAGTCCCCAGGGAAGGGGCTGGAATGGATTGGATACATCTATTATAGTGGGAGGAGCTACTACACCCCGTCCCTCAGGAGTTGAGTCACCATGTCAATAGAAACGTCCAAGAACCAGTTTTCCCTGAAGCTGAGCTCTGTGACCGCA
505	IGHV4/OR15-8*01	IMGT	CAGGTGCAGCTGCAGGAGTCGGGCCCAGGACTGGTGAAGCCTTCGGAGACCCTGTCCCTCACCTGCGTTGTCTCTGGTGGCTCCATCAGCAGTAGTAACTGGTGGAGCTGGGTCCGCCAGCCCCCAGGGAAGGGGCTGGAGTGGATTGGGGAAATCTATCATAGTGGGAGCCCCAACTACAACCCGTCCCTCAAGAGTCGAGTCACCATATCAGTAGACAAGTCCAAGAACCAGTTCTCCCTGAAGCTGAGCTCTGTGACCGCCGCGGACACGGCCGTGTATTACTGTGCGAGAGA
506	IGHV4/OR15-8*02	IMGT	CAGGTGCAGCTGCAGGAGTCGGGCCCAGGACTGGTGAAGCCTTCGGAGACCCTGTCCCTCACCTGCGTTGTCTCTGGTGGCTCCATCAGCAGTAGTAACTGGTGGAGCTGGGTCCGCCAGCCCCCAGGGAAGGGGCTGGAGTGGATTGGGGAAATCTATCATAGTGGGAACCCCAACTACAACCCGTCCCTCAAGAGTCGAGTCACCATATCAATAGACAAGTCCAAGAACCAATTCTCCCTGAAGCTGAGCTCTGTGACCGCCGCGGACACGGCCGTGTATTACTGTGCGAGAGA
507	IGHV4/OR15-8*03	IMGT	CAGGTGCAGCTGCAGGAGTCGGGCCCAGGACTGGTGAAGCCTTCGGAGACCCTGTCCCTCACCTGCGTTGTCTCTGGTGGCTCCATCAGCAGTAGTAACTGGTGGAGCTGGGTCCGCCAGCCCCCAGGGAAGGGGCTGGAGTGGATTGGGGAAATCTATCATAGTGGGAGCCCCAACTACAACCCATCCCTCAAGAGTCGAGTCACCATATCAGTAGACAAGTCCAAGAACCAGTTCTCCCTGAAGCTGAGCTCTGTGACCGCCGCGGACACGGCCGTGTATTACTGTGCGAGAGA
508	IGHV5-10-1*01	IMGT	GAAGTGCAGCTGGTGCAGTCTGGAGCAGAGGTGAAAAAGCCCGGGGAGTCTCTGAGGATCTCCTGTAAGGGTTCTGGATACAGCTTTACCAGCTACTGGATCAGCTGGGTGCGCCAGATGCCCGGGAAAGGCCTGGAGTGGATGGGGAGGATTGATCCTAGTGACTCTTATACCAACTACAGCCCGTCCTTCCAAGGCCACGTCACCATCTCAGCTGACAAGTCCATCAGCACTGCCTACCTGCAGTGGAGCAGCCTGAAGGCCTCGGACACCGCCATGTATTACTGTGCGAGA
509	IGHV5-10-1*02	IMGT	GAAGTGCAGCTGGTGCAGTCTGGAGCAGAGGTGAAAAAGCCCGGGGAGTCTCTGAGGATCTCCTGTAAGGGTTCTGGATACAGCTTTACCAGCTACTGGATCAGCTGGGTGCGCCAGATGCCCGGGAAAGGCTTGGAGTGGATGGGGAGGATTGATCCTAGTGACTCTTATACCAACTACAGCCCGTCCTTCCAAGGCCACGTCACCATCTCAGCTGACAAGTCCATCAGCACTGCCTACCTGCAGTGGAGCAGCCTGAAGGCTCGGACACCGCCATGTATTACTGTGCGAGACA
510	IGHV5-10-1*03	IMGT	GAAGTGCAGCTGGTGCAGTCCGGAGCAGAGGTGAAAAAGCCCGGGGAGTCTCTGAGGATCTCCTGTAAGGGTTCTGGATACAGCTTTACCAGCTACTGGATCAGCTGGGTGCGCCAGATGCCCGGGAAAGGCCTGGAGTGGATGGGGAGGATTGATCCTAGTGACTCTTATACCAACTACAGCCCGTCCTTCCAAGGCCACGTCACCATCTCAGCTGACAAGTCCATCAGCACTGCCTACCTGCAGTGGAGCAGCCTGAAGGCCTCGGACACCGCCATGTATTACTGTGCGAGA
511	IGHV5-10-1*04	IMGT	GAAGTGCAGCTGGTGCAGTCTGGAGCAGAGGTGAAAAAGCCCGGGGAGTCTCTGAGGATCTCCTGTAAGGGTTCTGGATACAGCTTTACCAGCTACTGGATCAGCTGGGTGCGCCAGATGCCCGGGAAAGGCCTGGAGTGGATGGGGAGGATTGATCCTAGTGACTCTTATACCAACTACAGCCCGTCCTTCCAAGGCCAGGTCACCATCTCAGCTGACAAGTCCATCAGCACTGCCTACCTGCAGTGGAGCAGCCTGAAGGCCTCGGACACCGCCATGTATTACTGTGCGAGA
512	IGHV5-51*01	IMGT	GAGGTGCAGCTGGTGCAGTCTGGAGCAGAGGTGAAAAAGCCCGGGGAGTCTCTGAAGATCTCCTGTAAGGGTTCTGGATACAGCTTTACCAGCTACTGGATCGGCTGGGTGCGCCAGATGCCCGGGAAAGGCCTGGAGTGGATGGGGATCATCTATCCTGGTGACTCTGATACCAGATACAGCCCGTCCTTCCAAGGCCAGGTCACCATCTCAGCCGACAAGTCCATCAGCACCGCCTACCTGCAGTGGAGCAGCCTGAAGGCCTCGGACACCGCCATGTATTACTGTGCGAGACA
513	IGHV5-51*02	IMGT	GAGGTGCAGCTGGTGCAGTCTGGAGCAGAGGTGAAAAAGCCCGGGGAGTCTCTGAAGATCTCCTGTAAGGGTTCTGGATACAGCTTTACCAGCTACTGGACCGGCTGGGTGCGCCAGATGCCCGGGAAAGGCTTGGAGTGGATGGGGATCATCTATCCTGGTGACTCTGATACCAGATACAGCCCGTCCTTCCAAGGCCAGGTCACCATCTCAGCCGACAAGTCCATCAGCACCGCCTACCTGCAGTGGAGCAGCCTGAAGGCCTCGGACACCGCCATGTATTACTGTGCGAGACA
514	IGHV5-51*03	IMGT	GAGGTGCAGCTGGTGCAGTCTGGAGCAGAGGTGAAAAAGCCGGGGGAGTCTCTGAAGATCTCCTGTAAGGGTTCTGGATACAGCTTTACCAGCTACTGGATCGGCTGGGTGCGCCAGATGCCCGGGAAAGGCCTGGAGTGGATGGGGATCATCTATCCTGGTGACTCTGATACCAGATACAGCCCGTCCTTCCAAGGCCAGGTCACCATCTCAGCCGACAAGTCCATCAGCACCGCCTACCTGCAGTGGAGCAGCCTGAAGGCCTCGGACACCGCCATGTATTACTGTGCGAGA
515	IGHV5-51*04	IMGT	GAGGTGCAGCTGGTGCAGTCTGGAGCAGAGGTGAAAAAGCCGGGGGAGTCTCTGAAGATCTCCTGTAAGGGTTCTGGATACAGCTTTACCAGCTACTGGATCGGCTGGGTGCGCCAGATGCCCGGGAAAGGCCTGGAGTGGATGGGGATCATCTATCCTGGTGACTCTGATACCAGATACAGCCCGTCCTTCCAAGGCCAGGTCACCATCTCAGCCGACAAGCCCATCAGCACCGCCTACCTGCAGTGGAGCAGCCTGAAGGCCTCGGACACCGCCATGTATTACTGTGCGAGA
516	IGHV5-51*05	IMGT	AAAAGCCCGGGGAGTCTCTGAAGATCTCCTGTAAGGGTTCTGGATACAGCTTTACCAGCTACTGGATCGGCTGGGTGCGCCAGATGCCCAGGAAAGGCCTGGAGTGGATGGGGATCATCTATCCTGGTGACTCTGATACCAGATACAGCCCGTCCTTCCAAGGCCAGGTCACCATCTCAGCCGACAAGTCCATCAGCACCGCCTACCTGCAGTGGAGCAGCCTGAAGGCCTCGGACACCGCCATG
517	IGHV5-51*06	IMGT	GAGGTGCAGCTGGTGCAGTCTGGAGCAGAGGTGAAAAAGCCGGGGGAGTCTCTGAAGATCTCCTGTAAGGGTTCTGGATACAGCTTTACCAGCTACTGGATCGGCTGGGTGCGCCAGATGCCCGGGAAAGGCCTGGAGTGGATGGGGATCATCTATCCTGGTGACTCTGATACCAGATACAGCCCGTCCTTCCAAGGCCAGGTTACCATCTCAGCCGACAAGTCCATCAGCACCGCCTACCTGCAGTGGAGCAGCCTGAAGGCCTCGGACACCGCCATGTATTACTGTGCGAGA
518	IGHV5-51*07	IMGT	GAGGTGCAGCTGGTGCAGTCTGGAGCAGAGGTGAAAAAGCCCGGGGAGTCTCTGAAGATCTCCTGTAAGGGTTCTGGATACAGCTTTACCAGCTACTGGATCGGCTGGGTGCACCAGATGCCCGGGAAAGGCCTGGAGTGGATGGGGATCATCTATCCTGGTGACTCTGATACCAGATACAGCCCGTCCTTCCAAGGCCAGGTCACCATCTCAGCCGACAAGTCCATCAGCACCGCCTACCTGCAGTGGAGCAGCCTGAAGGCCTCGGACACCGCCATGTATTACTGTGCGAGACA
519	IGHV5-78*01	IMGT	GAGGTGCAGCTGTTGCAGTCTGCAGCAGAGGTGAAAAGACCCGGGGAGTCTCTGAGGATCTCCTGTAAGACTTCTGGATACAGCTTTACCAGCTACTGGATCCACTGGGTGCGCCAGATGCCCGGGAAAGAACTGGAGTGGATGGGGAGCATCTATCCTGGGAACTCTGATACCAGATACAGCCCATCCTTCCAAGGCCACGTCACCATCTCAGCCGACAGCTCCAGCAGCACCGCCTACCTGCAGTGGAGCAGCCTGAAGGCCTCGGACGCCGCCATGTATTATTGTGTGAGA
520	IGHV5-78*02	IMGT	GAGGTGCAGCTGTTGCAGTCTGCAGCAGAGGTGAAAAGACCCGGGGAGTCTCTGAGGACCTCCTGTAAGACTTCTGGATACAGCTTTACCAGCTACTGGATCCACTGGGTGCGCCAGATGCCCGGGAAAGAACTGGAGTGGATGGGGAGCATCTATCTGGGAACTCTGATACCAGATACAGCCCACCTTCCAAGGCCACGTCACCATCTCAGCCGACAGCTCCAGCAGCACCGCCTACCTGCAGTGGAGCAGCCTGAAGGCCTCGGACGCCGCCATGTATTATTGTGTGAGA
521	IGHV6-1*01	IMGT	CAGGTACAGCTGCAGCAGTCAGGTCCAGGACTGGTGAAGCCCTCGCAGACCCTCTCACTCACCTGTGCCATCTCCGGGGACAGTGTCTCTAGCAACAGTGCTGCTTGGAACTGGATCAGGCAGTCCCCATCGAGAGGCCTTGAGTGGCTGGGAAGGACATACTACAGGTCCAAGTGGTATAATGATTATGCAGTATCTGTGAAAAGTCGAATAACCATCAACCCAGACACATCCAAGAACCAGTTCTCCCTGCAGCTGAACTCTGTGACTCCCGAGGACACGGCTGTGTATTACTGTGCAAGAGA
522	IGHV6-1*02	IMGT	CAGGTACAGCTGCAGCAGTCAGGTCCGGGACTGGTGAAGCCCTCGCAGACCCTCTCACTCACCTGTGCCATCTCCGGGGACAGTGTCTCTAGCAACAGTGCTGCTTGGAACTGGATCAGGCAGTCCCCATCGAGAGGCCTTGAGTGGCTGGGAAGGACATACTACAGGTCCAAGTGGTATAATGATTATGCAGTATCTGTGAAAAGTCGAATAACCATCAACCCAGACACATCCAAGAACCAGTTCTCCCTGCAGCTGAACTCTGTGACTCCCGAGGACACGGCTGTGTATTACTGTGCAAGAGA
523	IGHV6-1*03	IMGT	CAGGTACAGCTGCAGCAGTCAGGTCCAGGACTGGTGAAGCCCTCGCAGACCCTCTCACTCACCTGTGCCATCTCCGGGGACAGTGTCTCTAGCAACAGTGCTGCTTGGAACTGGATCAGGCAGTCCCCATCGAGAGGCCTTGAGTGGCTGGGAAGGACATACTACAGGTCCAAGTGGTATAATGATTATGCAGTATCTGTGAAAAGTTGAATAACCATCAACCCAGACACATCCAAGAACCAGTTCTCCCTGCAGCTGAACTCTGTGACTCCCGAGGACACGGCTGTGTATTACTGTGCAAGAGA
524	IGHV7-27*01	IMGT	CAGGTGCAGCTGGTGCAGTCTGGGCCTGAGGTGAAGAAGCCTGGAGCCTCATTGAAGGTTTCCTGCAAGGCTTCTGGATACACCTTCACAAGCTATGCTATCAGCTGGGTATGACAGGCCCATGGACAAGGGCTTGAGGAAATGGGATGGATCAACACCAACACTGGGAACCTAACGTATGCCCAGGGCTTCACAGGACGGTTTGTCTTCTCCATGGACACCTCCGTCAGCATGGCATATCTTCATATCAGCAGCCTAAAGGCTGAGGACACGTGCAAGAGG
525	IGHV7-34-1*01	IMGT	CTGCAGCTGGTGCAGTCTGGGCCTGAGGTGAAGAAGCCTGGGGCCTCAGTGAAGGTCTCCTATAAGTCTTCTGGTTACACCTTCACCATCTATGGTATGAATTGGGTATGATAGACCCCTGGACAGGGCTTTGAGTGGATGTGATGGATCATCACCTACACTGGGAACCCAACGTATACCCACGGCTTCACAGGATGGTTTGTCTTCTCCATGGACACGTCTGTCAGCACGGCGTGTCTTCAGATCAGCAGCCTAAAGGCTGAGGACACGGCCGAGTATTACTGTGCGAAGTA
526	IGHV7-34-1*02	IMGT	CTGCAGCTGGTGCAGTCTGGGCCTGAGGTGAAGAAGCCTGGGGCCTCAGTGAAGGTCTCCTATAAGTCTTCTGGTTACACCTTCACCATCTATGGTATGAATTGGGTATGATAGACCCCTGGACAGGGCTTTGAGTGGATGTGATGGATCATCACCTACAATGGGAACCCAACGTATACCCACGGCTTCACAGGATGGTTTGTCTTCTCCATGGACACGTCTGTCAGCACGGCGTGTCTTCAGATCAGCAGCCTAAAGGCTGAGGACACGGCCGAGTATTACTGTGCGAAGTA
527	IGHV7-34-1*03	IMGT	CTGCAGCTGGTGCAGTCTGGGCCTGAGGTGAAGAAGCGTGGGGCCTCAGTGAAGGTCTCCTATAAGTCTTCTGGTTACACCTTCACCATCTATGGTATGAATTGGGTATGATAGACCCCTGGACAGGGCTTTGAGTGGATGTGATGGATCATCACCTACACTGGGAACCCAACGTATACCCACGGCTTCACAGGATGGTTTGTCTTCTCCATGGACACGTCTGTCAGCACGGCGTGTCTTCAGATCAGCAGCCTAAAGGCTGAGGACACGGCCGAGTATTACTGTGCGAAGTA
528	IGHV7-4-1*01	IMGT	CAGGTGCAGCTGGTGCAATCTGGGTCTGAGTTGAAGAAGCCTGGGGCCTCAGTGAAGGTTTCCTGCAAGGCTTCTGGATACACCTTCACTAGCTATGCTATGAATTGGGTGCGACAGGCCCCTGGACAAGGGCTTGAGTGGATGGGATGGATCAACACCAACACTGGGAACCCAACGTATGCCCAGGGCTTCACAGGACGGTTTGTCTTCTCCTTGGACACCTCTGTCAGCACGGCATATCTGCAGATCTGCAGCCTAAAGGCTGAGGACACTGCCGTGTATTACTGTGCGAGAGA
529	IGHV7-4-1*02	IMGT	CAGGTGCAGCTGGTGCAATCTGGGTCTGAGTTGAAGAAGCCTGGGGCCTCAGTGAAGGTTTCCTGCAAGGCTTCTGGATACACCTTCACTAGCTATGCTATGAATTGGGTGCGACAGGCCCCTGGACAAGGGCTTGAGTGGATGGGATGGATCAACACCAACACTGGGAACCCAACGTATGCCCAGGGCTTCACAGGACGGTTTGTCTTCTCCTTGGACACCTCTGTCAGCACGGCATATCTGCAGATCAGCAGCCTAAAGGCTGAGGACACTGCCGTGTATTACTGTGCGAGAGA
530	IGHV7-4-1*03	IMGT	CAGGTGCAGCTGGTGCAATCTGGGTCTGAGTTGAAGAAGCCTGGGGCCTCAGTGAAGGTTTCCTGCAAGGCTTCTGGATACACCTTCACTAGCTATGCTATGAATTGGGTGCGACAGGCCCCTGGACAAGGGCTTGAGTGGATGGGATGGATCAACACCAACACTGGGAACCCAACGTATGCCCAGGGCTTCACAGGACGGTTTGTCTTCTCCTTGGACACCTCTGTCAGCACGGCATATCTGCAGATCAGCACGCTAAAGGCTGAGGACACTG
531	IGHV7-4-1*04	IMGT	CAGGTGCAGCTGGTGCAATCTGGGTCTGAGTTGAAGAAGCCTGGGGCCTCAGTGAAGGTTTCCTGCAAGGCTTCTGGATACACCTTCACTAGCTATGCTATGAATTGGGTGCGACAGGCCCCTGGACAAGGGCTTGAGTGGATGGGATGGATCAACACCAACACTGGGAACCCAACGTATGCCCAGGGCTTCACAGGACGGTTTGTCTTCTCCTTGGACACCTCTGTCAGCATGGCATATCTGCAGATCAGCAGCCTAAAGGCTGAGGACACTGCCGTGTATTACTGTGCGAGAGA
532	IGHV7-4-1*05	IMGT	CAGGTGCAGCTGGTGCAATCTGGGTCTGAGTTGAAGAAGCCTGGGGCCTCAGTGAAGGTTTCCTGCAAGGCTTCTGGATACACCTTCACTAGCTATGCTATGAATTGGGTGCGACAGGCCCCTGGACAAGGGCTTGAGTGGATGGGATGGATCAACACCAACACTGGGAACCCAACGTATGCCCAGGGCTTCACAGGACGGTTTGTCTTCTCCTTGGACACCTCTGTCAGCATGGCATATCTGCAGATCAGCAGCCTAAAGGCTGAGGACACTGCCGTGTGTTACTGTGCGAGAGA
533	IGHV7-40*01	IMGT	AAGTCAAATAATCTAAGTGTCAATCAGTGGATGATTAGATAAAATATGATATNNATGTAAATCATNGGAATACTATGCAGCCAGTATGGTATGAATTCAGTNGTGANNCCNAGCCCCTGGACAAGNNGGCTTGAGTGGATGGGATGGATCATCACCTACACTGGGAACCCAACATATACCAACGGCTTCACAGGACGGGTTTCTATTCTCCATGGGACACCTCTGTCAGCATGGCGTATCTGAAGATCAGCAGCCTAAAGGCTGAGGACACGGCCGCGTATGACTGTATGAGAGA
534	IGHV7-40*03	IMGT	TTTTCAATAGAAAAGTCAAATAATCTAAGTGTCAATCAGTGGATGATTAGATAAAATATGATATATGTAAATCATGGAATACTATGCAGCCAGTATGGTATGAATTCAGTGTGACCAGCCCCTGGACAAGGGCTTGAGTGGATGGGATGGATCATCACCTACACTGGGAACCCAACATATACCAACGGCTTCACAGGACGGTTTCTATTCTCCATGGACACCTCTGTCAGCATGGCGTATCTGCAGATCAGCAGCCTAAAGGCTGAGGACACGGCCGTGTATGACTGTATGAGAGA
535	IGHV7-40*04	IMGT	TTCAGTGTGACCAGCCCCTGGACAAGGGCTTGAGTGGATGGGATGGATCATCACCTACACTGGGAACCCAACATATACCAACGGCTTCACAGGACGGTTTCTATTCTCCATGGACACCTCTGTCAGCATGGCGTATCTGAAGATCAGCAGCCTAAAGGCTGAGGACACGGCCGTGTATGACTGTATGAGAGA
536	IGHV7-40D*01	IMGT	ATCTAAGTGTCAATCAGTGGATGATTAGATAAAATATGATATATGTAAATCATGGAATACTATGCAGCCAGTATGGTATGAATTCGGTGTGACCAGCCCCTGGACAAGGGCTCGAGTGGATGGGATGGATCATCACCTACACTGGGAACCCAATGTATACCCACGGCTTCACAGGACGGTTTGTCTTCTCCATGGACACCTCTGTCAGCATGGCGTATCTGCAGATCAGCAGCCTAAAGGCTGAGGACACGGCCGTGTATGACTCTATGAGAGA
537	IGHV7-56*01	IMGT	CGAGTGCAGCTGGTGCAGTCTGGGCCTGAGGTGAAGCAGCCTGGGGCCTCGGCGAAGGTCTCCTGCAAGGTGTCTGGTTAAACTGTCATCACCTATGGTATGAATTGGATACGACAGACCCCAGGACAGGGGCTTGAGTGGATGGGATGGATCC
538	IGHV7-56*02	IMGT	CGAGTGCAGCTGGTGCAGTCTGGGCCTGAGGTGAAGCAGCCTGGGGCCTCGGCGAAGGTCTCCTGCAAGGTGTCTGGTTAAACTGTCATCACCTATGGTATGAATTGGATACGACAGACCCCAGGACAGGGGCTTGAGTGGATGGGATGGATCATCCTACCCTGGTGAACCCAATGTATGCCCACAGATTCACACACGGTTTGTCTTCTCCATGGACACCTCTGTCAGCACGGCGGATCTGCAGACTAGCTGCCTAAAGACTGAGGATGCAGCCATTTATTACTGTGTGAGGTA
539	IGHV7-81*01	IMGT	CAGGTGCAGCTGGTGCAGTCTGGCCATGAGGTGAAGCAGCCTGGGGCCTCAGTGAAGGTCTCCTGCAAGGCTTCTGGTTACAGTTTCACCACCTATGGTATGAATTGGGTGCCACAGGCCCCTGGACAAGGGCTTGAGTGGATGGGATGGTTCAACACCTACACTGGGAACCCAACATATGCCCAGGGCTTCACAGGACGGTTTGTCTTCTCCATGGACACCTCTGCCAGCACAGCATACCTGCAGATCAGCAGCCTAAAGGCTGAGGACATGGCCATGTATTACTGTGCGAGATA
540	IGHV7-NL1*01	IMGT	GTGCAGCTGGTGCAGTCTGGGCCTGAGGTGAAGAAGCCTGGGGCCTCAGTGAAGGTTTCCTGCAAGGCTTCTGGATACACCTTCACCATCTATGGTATGAATTGGGTATGATAGACCCCTGGACAGGGCTTTGAGTGGATGTGATGGATCATCACCTACACTGGGAACCCAACGTATACCCACGGCTTCACAGGATGGTTTGTCTTCTCCATGGACACGTCTGTCAGCACGGCGTGTCTTCAGATCAGCACGTAAAGGCTGAGGACACTG
541	IGHV7-NL1*02	IMGT	GTGCAGCTGGTGCAGTCTGGGCCTGAGGTGAAGAAGCCTGGGGCCTCAGTGAAGGTCTCCTATAAGTCTTCTGGTTACACCTTCACCATCTATGGTATGAATTGGGTATGATAGACCCCTGGACAGGGCTTTGAGTGGATGTGATGGATCATCACCTACACTGGGAACCCAACGTATACCCACGGCTTCACAGGATGGTTTGTCTTCTCCATGGACACGTCTGTCAGCACGGCATATCTGCAGATCAGCACGTAAAGGCTGAGGACACTG
542	IGHV7-NL1*03	IMGT	GTGCAGCTGGTGCAGTCTGGGCCTGAGGTGAAGAAGCCTGGGGCCTCAGTGAAGGTCTCCTATAAGTCTTCTGGTTACACCTTCACCATCTATGGTATGAATTGGGTATGATAGACCCCTGGACAGGGCTTTGAGTGGATGTGATGGATCATCACCTACACTGGGAACCCAACGTATACCCACGGCTTCACAGGATGGTTTGTCTTCTCCATGGACACGTCTGTCAGCACGGCGTGTCTTCAGATCAGCACGTAAAGGCTGAGGACACTG
543	IGHV7-NL1*04	IMGT	GTGCAGCTGGTGCAGTCTGGGCCTGAGGTGAAGAAGCCTGGGGCCTCAGTGAAGGTCTCCTATAAGTCTTCTGGTTACACCTTCACCATCTATGGTATGAATTGGGTATGATAGACCCCTGGACAGGGCTTTGAGTGGATGTGATGGATCATCACCTACACTGGGAACCCAACGTATACCCACGGCTTCACAGGATGGTTTGTCTTCTCCATGGACGCGTCTGTCAGCACGGCGTGTCTTCAGATCAGCAGCTAAAGGCTGAGGACACTG
544	IGHV7-NL1*05	IMGT	GTGCAGCTGGTGCAGTCTGGGCCTGAGGTGAAGAAGCCTGGGGCCTCAGTGAAGGTCTCCTATAAGTCTTCTGGTTACACCTTCACCATCTATGGTATGAATTGGGTATGATAGACCCCTGGACAGGGCTTTGAGTGGATGTGATGGATCATCACCTACACTGGGAACCCAACGTATACCCACGGCTTCACAGGATGGTTTGTCTTCTCCTTGGACACCTCTGTCAGCACGGCATATCTGCAGATCAGCCGCCTAAAGGCTGAGGACACTG
545	IGHV8-51-1*01	IMGT	GAGGCCCAGCTTACAGAGTCTGGGGGAGACTTGGTACACTGAGAGGGGCCCCTGAGGCTCTCCTGTGCAGCCTCTTGGTTCACCTTCAGTATCTATGAGATTCACTGGGTTTGCCAGGCCTCAGGGAAGGGGCTGGAATGGGTTGCAGTTATATGGCGTAGTGAAAGTCATCAATACAATGCAGACTATGTTAGGGGCAGACTCACCACTTCCAGAGACAACACCAAGTACATGCTGTACATGCAAATGAACAGCCTGAGAACCCAGAACATGGCAGCATTTAACTGTGCAGGAAA
546	IGHV8-51-1*02	IMGT	GAGGCCCAGCTTACAGAGTCTGGGGGAGACTTGGTACACTTAGAGGGGCCCCTGAGGCTCTCCTGTGCAGCCTCTTGGTTCACCTTCAGTATCTATGAGATTCACTGGGTTTGCCAGGCCTCAGGGAAGGGGCTGGAATGGGTTGCAGTTATATGGCGTGGTGAAAGTCATCAATACAATGCAGACTATGTTAGGGGCAGACTCACCACTTCCAGAGACAACACCAAGTACATGCTGTACATGCAAATGATCAGCCTGAGAACCCAGAACATGGCAGCATTTAACTGTGCAGGAAA
547	IGHV8-51-1*03	IMGT	GAGGCCCAGCTTACAGAGTCTGGGGGAGACTTGGTACACTGAGAGGGGCCCCTGAGGCTCTCCTGTGCAGCCTCTTGGTTCACCTTCAGTATCTATGAGATTCACTGGGTTTGCCAGGCCTCAGGGAAGGGGCTGGAATGGGTTGCAGTTATATGGCGTGGTGAAAGTCATCAATACAATGCAGACTATGTTAGGGGCAGACTCACCACTTCCAGAGACAACACCAAGTACATGCTGTACATGCAAATGAACAGCCTGAGAACCCAGAACATGGCAGCATTTAACTGTGCAGGAAA
548	humIGHV012	VBASE2	GAAGTGCAGCTGGTGCAGTCCGGAGCAGAGGTGAAAAAGCCCGGGGAGTCTCTGAGGATCTCCTGTAAGGGTTCTGGATACAGCTTTACCAGCTACTGGATCAGCTGGGTGCGCCAGATGCCCGGGAAAGGCCTGGAGTGGATGGGGAGGATTGATCCTAGTGACTCTTATACCAACTACAGCCCGTCCTTCCAAGGCCACGTCACCATCTCAGCTGACAAGTCCATCAGCACTGCCTACCTGCAGTGGAGCAGCCTGAAGGCCTCGGACACCGCCATGTATTACTGT
549	humIGHV019	VBASE2	GAGGTGCAGCTGGAGGAGTCTGGGGGAGGCTTAGTACAGCCTGGAGGGTCCCTGAGACTCTCCTGTGCAGCCTCTGGATTCACCTTCAGTAGCTACTGGATGCACCGGGTCCGCCAATCTCCAGGGAAGGGGCTGGTGTGAGTCTCACGTATTAATAGTGATGGGAGTAGCACAAGCTACCCAGACTCCTTGAAGGGCCAATTCACCATCTCCAGAGACAATGCTAAGAACACGCTGTATCTGCAAATGAACAGTCTGAAAGCTGAGGACATGGCTGTGTATTACTGTACTATA
550	humIGHV020	VBASE2	CAGGTCCAGCTGGTGCAGTCTGGGGCTGAGGTGAAGAAGCCTGGGTCCTCAGTGAAGGTCTCCTGCAAGGCTTCTGGAGGCACCTTCAGCAGCTATGCTATCAGCTGGGTGCGACAGGCCCCTGGACAAGGGCTTGAGTGGATGGGAGGGATCATCCCTATCTTTGGTACAGCAAACTACACACAGAAGTTCCAGGGCAGAGTCACGATTACGACGGACGAATCCACGAGCACAGCCTACATGAAGCTGAGCAGCCTGAGATCTGAGGACACGGCCGTGTATTACTGTGCGAGA
551	humIGHV021	VBASE2	GAGGTGCAGCTGGTGGAGTCTGGAGGAGGCTTGATCCAGCCTGGGGGGTCCCTGAGACTCTCCTGTGCAGCCTCTGGGTTCACCGTCAGTAGCAACTACATGAGCTGGGTCCGCCAGCCTCCAGGGAAGGGGCTGGAGTGGGTCTCAGTTATTTATAGCGGTGGTAGCACATACTACGCAGACTCTGTGAAGGGCCGATTCACCATCTCCAGAGACAATTCCAAGAACACGCTGTATCTTCAAATGAACAGCCTGAGAGCCGAGGACACGGCCGTGTATTACTGTGCTAGG
552	humIGHV022	VBASE2	CAGGTGCAGCTGGTGCAGTCTGGGGCTGAGGTGAAGAAGCCTGGGGCCTCAGTGAAGGTCTCCTGCAAGGCTTCTGGATACATCTTCACCGACTACTATATGCACTGGGTGCGACAGGCCCCTGGACAAGAGCTTGGGTGGATGGGACGGATCAACCCTAACAGTGGTGGCACAAACTATGCACAGAAGTTTCAGGGCAGAGTCACCATGACCAGGGACACGTCCATCAGCACAGCCTGCACGGAGCTGAGCAGCCTGAGATCTGAGGACACGGCCACGTATTACTGTGCGAGA
553	humIGHV023	VBASE2	CAGGTTCAGCTGTTGCAGCCTGGGGCTGAGGTGAAGAAGCCTGCGTCCTCAGTGAAGGTCTCCTGGCCAGGCTTCCAGATACACCTTCACCAAATACTTTACACAGTGGGTGCGACAGGGCCCTGGACAAGGGCATAGTGGTTGGGATGCATCAACCCTTACAATGATAACACACACTACGCACAGAAGTTCCGGGGCAGAGTCACCATTACCAGTGACAGGTCCGTGAGCACAGCCTACATGGAGCTGAGCAGTCTGAGATCTGAAGACATGGTCGTGTATTCCTGTGTGAGA
554	humIGHV024	VBASE2	GAGGTGCATCTGGTGGAGTCTGGGGGAGGCTTGGTACAGCCTGGGGGGGCCCTGAGACTCTCCTGTGCAGCCTCTGGATTCACCTTCAGTAACTACGACATGCACTGGGTCCGCCAAGCTACAGGAAAAGGTCTGGAGTGGGTCTCAGCCAATGGTACTGCTGGTGACACATACTATCCAGGCTCCGTGAAGGGGCGATTCACCATCTCCAGAGAAAATGCCAAGAACTCCTTGTATCTTCAAATGAACAGCCTGAGAGCCGGGGACACGGCTGTGTATTACTGTGCAAGA
555	humIGHV025	VBASE2	GAGGTGCAGCTGGTGGAGTCTGGGGGAGCCTTGGTAAAGCCTGGGGGGTCCCTTAGACTCTCCTGTGCAGCCTCTGGATTCACTTTCAGTAACGCCTGGATGAGCTGGGTCCGCCAGGCTCCAGGGAAGGGGCTGGAGTGGGTTGGCCGTATTAAAAGCAAAACTGATGGTGGGACAACAGACTACGCTGCACCCGTGAAAGGCAGATTCACCATCTCAAGAGATGATTCAAAAAACACGCTGTATCTGCAAATGAACAGCCTGAAAACCGAGGACACAGCCGTGTATTACTGTACCACA
556	humIGHV026	VBASE2	GAGGTGCAACTGGTGGAGTCTGGGGGAGGCCTGGTCAAGCCTGGGGGGTCCCTGAGACTCTCCTGTGCAGCCTCTGGATTCACCTTCAGTAGCTATAGCATGAACTGGGTCCGCCAGGCTCCAGGGAAGGGGCTGGAGTGGGTCTCATCCATTAGTAGTAGTAGTAGTTACATATACTACGCAGACTCAGTGAAGGGCCGATTCACCATCTCCAGAGACAACGCCAAGAACTCACTGTATCTGCAAATGAACAGCCTGAGAGCCGAGGACACGGCTGTGTATTACTGTGCGAGA
557	humIGHV027	VBASE2	GAGGTGCATCTGGTGGAGTCTGGGGGAGCCTTGGTACAGCCTGGGGGGTCCCTGAGACTCTCCTGTGCAGCCTCTGGATTCACCTTCAGTTACTACTACATGAGCGGGGTCCGCCAGGCTCCCGGGAAGGGGCTGGAATGGGTAGGTTTCATTAGAAACAAAGCTAATGGTGGGACAACAGAATAGACCACGTCTGTGAAAGGCAGATTCACAATCTCAAGAGATGATTCCAAAAGCATCACCTATCTGCAAATGAAGAGCCTGAAAACCGAGGACACGGCCGTGTATTACTGTTCCAGA
558	humIGHV028	VBASE2	GAGATGCAGCTGGTGGAGTCTGGGGGAGGCTTGCAAAAGCCTGCGTGGTCCCCGAGACTCTCCTGTGCAGCCTCTCAATTCACCTTCAGTAGCTACTACATGAACTGTGTCCGCCAGGCTCCAGGGAATGGGCTGGAGTTGGTTTGACAAGTTAATCCTAATGGGGGTAGCACATACCTCATAGACTCCGGTAAGGACCGATTCAATACCTCCAGAGATAACGCCAAGAACACACTTCATCTGCAAATGAACAGCCTGAAAACCGAGGACACGGCCCTCTATTAGTGTACCAGA
559	humIGHV029	VBASE2	CAGGTACAGCTGGTGGAGTCTGGGGGAGGCGTGGTCCAGCCTGGGAGGTCCCTGAGACTCTCCTGTGCAGCGTCTGGATTCACCTTCAGTAGCTATGGCATGCACTGGGTCCGCCAGGCTCCAGGCAAGGGGCTGGAGTGGGTGGCAGTTATATGGTATGATGGAAGTAATAAATACTATGCAGACTCCGCGAAGGGCCGATTCACCATCTCCAGAGACAATTCCACGAACACGCTGTTTCTGCAAATGAACAGCCTGAGAGCCGAGGACACGGCTGTGTATTACTGTGCGAGA
560	humIGHV030	VBASE2	GAGGTGCAGCTGGTGGAGTCTGGGGGAGGCTTGGTACAGCCTAGGGGGTCCCTGAGACTCTCCTGTGCAGCCTCTGGATTCACCGTCAGTAGCAATGAGATGAGCTGGATCCGCCAGGCTCCAGGGAAGGGGCTGGAGTGGGTCTCATCCATTAGTGGTGGTAGCACATACTACGCAGACTCCAGGAAGGGCAGATTCACCATCTCCAGAGACAATTCCAAGAACACGCTGTATCTTCAAATGAACAACCTGAGAGCTGAGGGCACGGCCGCGTATTACTGTGCCAGA
561	humIGHV031	VBASE2	GAGGTGCAGCTGGTGGAGTCTGGGGGAGGCTTGGTACAGCCTGGGGGGTCCCTGAGACTCTCCTGTGCAGCCTCTGGATTCACCTTCAGTAGCTATAGCATGAACTGGGTCCGCCAGGCTCCAGGGAAGGGGCTGGAGTGGGTTTCATACATTAGTAGTAGTAGTAGTACCATATACTACGCAGACTCTGTGAAGGGCCGATTCACCATCTCCAGAGACAATGCCAAGAACTCACTGTATCTGCAAATGAACAGCCTGAGAGCCGAGGACACGGCTGTGTATTACTGTGCGAGA
562	humIGHV032	VBASE2	GAGGTGCAGCTGGTGGAGTCTGGGGGAGGCTTGGTCCAGCCTGGGGGGTCCCTGAGACTCTCCTGTGCAGCCTCTGGATTCACCTTCAGTAGCTATGCTATGCACTGGGTCCGCCAGGCTCCAGGGAAGGGACTGGAATATGTTTCAGCTATTAGTAGTAATGGGGGTAGCACATATTATGCAAACTCTGTGAAGGGCAGATTCACCATCTCCAGAGACAATTCCAAGAACACGCTGTATCTTCAAATGGGCAGCCTGAGAGCTGAGGACATGGCTGTGTATTACTGTGCGAGA
563	humIGHV033	VBASE2	CAGGTGCAGCTACAACAGTGGGGCGCAGGACTGTTGAAGCCTTCGGAGACCCTGTCCCTCACCTGCGCTGTCTATGGTGGGTCCTTCAGTGGTTACTACTGGAGCTGGATCCGCCAGCCCCCAGGGAAGGGGCTGGAGTGGATTGGGGAAATCAATCATAGTGGAAGCACCAACTACAACCCGTCCCTCAAGAGTCGAGTCACCATATCAGTAGACACGTCCAAGAACCAGTTCTCCCTGAAGCTGAGCTCTGTGACCGCCGCGGACACGGCTGTGTATTACTGTGCGAGA
564	humIGHV034	VBASE2	CAGGTGCAGCTGGTGCAGTCTGGGGCTGAGGTGAAGAAGCCTGGGTCCTCGGTGAAGGTCTCCTGCAAGGCTTCTGGAGGCACCTTCAGCAGCTATGCTATCAGCTGGGTGCGACAGGCCCCTGGACAAGGGCTTGAGTGGATGGGAGGGATCATCCCTATCTTTGGTACAGCAAACTACGCACAGAAGTTCCAGGGCAGAGTCACGATTACCGCGGACGAATCCACGAGCACAGCCTACATGGAGCTGAGCAGCCTGAGATCTGAGGACACGGCCGTGTATTACTGTGCGAGA
565	humIGHV035	VBASE2	CAGGTCCAGCTGGTGCAGTCTGGGGCTGAGGTGAAGAAGCCTGGGTCCTCGGTGAAGGTCTCCTGCAAGGCTTCTGGAGGCACCTTCAGCAGCTATGCTATCAGCTGGGTGCGACAGGCCCCTGGACAAGGGCTTGAGTGGATGGGAAGGATCATCCCTATCCTTGGTATAGCAAACTACGCACAGAAGTTCCAGGGCAGAGTCACGATTACCGCGGACAAATCCACGAGCACAGCCTACATGGAGCTGAGCAGCCTGAGATCTGAGGACACGGCCGTGTATTACTGTGCGAGA
566	humIGHV036	VBASE2	AGGCGCAGCTGGTGGAGGCTGGGGGAGGCTTGGTACAGCCTGGGTAGGTCCCTGAGACTCTCATTTGCAGCTTCTGGATTCACCTTCAGTGACTTCTGGATGCACTGGATCCGCCAGGCTTCTGGGAAAGGGCTGGAGTGGGTTGGCCGTATTAGAACCAAACGTAACAGTTACACGACGGAATGCGCTGCATCTGTGAAAGGCAGGTTCACCATCTCAAGAGATGATTCAAAGAACACACTGTATATGCAAATGAATACCCTGAAAACCAAGTACACGGCCATCTATTACTGTACTAGA
567	humIGHV037	VBASE2	CAGGTGCAGCTGGTGCAGTCTGGGGCTGAGGTGAAGAAGCCTGGGGCCTCAGTGAAGGTCTCCTGCAAGGCTTCTGGATACACCTTCACCGGCTACTATATGCACTGGGTGCGACAGGCCCCTGGACAAGGGCTTGAGTGGATGGGACGGATCAACCCTAACAGTGGTGGCACAAACTATGCACAGAAGTTTCAGGGCAGGGTCACCAGTACCAGGGACACGTCCATCAGCACAGCCTACATGGAGCTGAGCAGGCTGAGATCTGACGACACGGTCGTGTATTACTGTGCGAGA
568	humIGHV038	VBASE2	CAGGTGCAGCTGGTGCAGTCTGGAGCTGAGGTGAAGAAGCCTAGAGCCTCAGTGAAGGTCTCCTGCAAGGCTTCTGGTTACACCTTTACCAGCTACTATATGCACTGGGTGTGACAGGCCCCTGAACAAGGGCTTGAGTGGATGGGATGGATCAACACTTACAATGGTAACACAAACTACCCACAGAAGCTCCAGGGCAGAGTCACCATGACCAGAGACACATCCACGAGCACAGCCTACATGGAGCTGAGCAGGCTGAGATCTGACGACATGGCCGTGTATTACTGTGCGAGA
569	humIGHV039	VBASE2	CAGGTGCAGCTGGTGCAGTCTGGGGCTGAGGTGAAGAAGCCTGGGGCCTCAGTGAAGGTTTCCTGCAAGGCATCTGGATACACCTTCAACAGCTACTATATGCACTGGGTGCGACAGGCCCCTGGACAAGGGCTTGAGTGGATGGGAATAATCAACCCTAGTGGTGGTAGCACAAGCTACGCACAGAAGTTCCAGGGCAGAGTCACCATGACCAGGGACACGTCCACGAGCACAGTCTACATGGAGCTGAGCAGCCTGAGATCTGAGGACACGGCCGTGTATTACTGTGCGAGA
570	humIGHV040	VBASE2	CAGGTCCAACTGGTGTAGTCTGGAGCTGAGGTGAAGAAGCCTGGGGCCTCAGTGAAGGTCTCCTGCAAGGCTTCTGGATACACCTTCACCAGCTACTATATGAACTGGATGCGCCAGGCCCCTGGACAAGGCTTCGAGTGGATGGGATGGATCAACGCTGGCAATGGTAACACAAAGTATTCACAGAAGCTCCAGGGCAGAGTCACCATTACCAGGGACACATCTGCGAGCACAGCCTACATGCAGCTGAGCAGCCTGAGATCTGAGGACACGGCCGTGTATTACTGTGCGAGA
571	humIGHV041	VBASE2	GAGGTGCAGCTGGTGGAGTCCGGGGGAGGCTTAGTTCAGCCTGGGGGGTCCCTGAGACTCTCCTGTGCAGCCTCTGGATTCACCTTCAGTAGCTACTGGATGCACTGGGTCCGCCAAGCTCCAGGGAAGGGGCTGGTGTGGGTCTCACGTATTAATAGTGATGGGAGTAGCACAACGTACGCGGACTCCGTGAAGGGCCGATTCACCATCTCCAGAGACAACGCCAAGAACACGCTGTATCTGCAAATGAACAGTCTGAGAGCCGAGGACACGGCTGTGTATTACTGTGCAAGA
572	humIGHV042	VBASE2	GAGGTGCAGCTGGTCGAGTCTGGGTGAGGCTTGGTACAGCCTGGAGGGTCCCTGAGACTCTCCTGTGCAGCCTCTGGATTCACCTTCAGTAGCTCCTGGATGCACTGGGTCTGCCAGGCTCCGGAGAAGGGGCTGGAGTGGGTGGCCGACATAAAGTGTGACGGAAGTGAGAAATACTATGTAGACTCTGTGAAGGGCCGATTGACCATCTCCAGAGACAATGCCAAGAACTCCCTCTATCTGCAAGTGAACAGCCTGAGAGCTGAGGACATGACCGTGTATTACTGTGTGAGA
573	humIGHV043	VBASE2	CAGGTTCAGCTGTTGCAGCCTGGGGTCCAGGTGAAGAAGCCTGGGTCCTCAGTGAAGGTCTCCTGCTAGGCTTCCAGATACACCTTCACCAAATACTTTACACGGTGGGTGTGACAAAGCCCTGGACAAGGGCATXAGTGGATGGGATGAATCAACCCTTACAACGATAACACACACTACGCACAGACGTTCTGGGGCAGAGTCACCATTACCAGTGACAGGTCCATGAGCACAGCCTACATGGAGCTGAGCXGCCTGAGATCCGAAGACATGGTCGTGTATTACTGTGTGAGA
574	humIGHV044	VBASE2	CAGGTGCAGCTGCAGGAGTCGGGCCCAGGACTGGTGAAGCCTTCACAGACCCTGTCCCTCACCTGCGCTGTCTCTGGTTACTCCATCAGCAGTAGTAACTGGTGGGGCTGGATCCGGCAGCCCCCAGGGAAGGGACTGGAGTGGATTGGGTACATCTATTATAGTGGGAGCATCTACTACAACCCGTCCCTCAAGAGTCGAGTCACCATGTCAGTAGACACGTCCAAGAACCAGTTCTCCCTGAAGCTGAGCTCTGTGACCGCCGTGGACACGGCCGTGTATTACTGTGCGAGA
575	humIGHV045	VBASE2	GAGGTGCAGCTGTTGGAGTCTGGGGGAGGCTTGGTACAGCCTGGGGGGTCCCTGAGACTCTCCTGTGCAGCCTCTGGATTCACCTTTAGCAGCTATGCCATGAGCTGGGTCCGCCAGGCTCCAGGGAAGGGGCTGGAGTGGGTCTCAGCTATTAGTGGTAGTGGTGGTAGCACATACTACGGAGACTCCGTGAAGGGCCGGTTCACCATCTCAAGAGACAATTCCAAGAACACGCTGTATCTGCAAATGAACAGCCTGAGAGCCGAGGACACGGCCGTATATTACTGTGCGAAA
576	humIGHV046	VBASE2	GAGGTGCAGCTGTTGGAGTCTGGGGGAGGCTTGGTCCAGCCTGGGGGTTCTCTGAGACTCTCATGTGCTGCCTCTGGATTCACCTTCAGTGACCACTACATGAGCTGGGTCCGCCAGGCTCAAGGGAAAGGGCTAGAGTTGGTAGGTTTAATAAGAAACAAAGCTAACAGTTACACGACAGAATATGCTGCGTCTGTGAAAGGCAGACTTACCATCTCAAGAGAGGATTCAAAGAACACGCTGTATCTGCAAATGAGCAGCCTGAAAACCGAGGACTTGGCCGTGTATTACTGTGCTAGA
577	humIGHV047	VBASE2	CAGGTGCAGCTGGTGGAGTCTGGGGGAGGCGTGGTCCAGCCTGGGAGGTCCCTGAGACTCTCCTGTGCAGCCTCTGGATTCACCTTCAGTAGCTATGCTATGCACTGGGTCCGCCAGGCTCCAGGCAAGGGGCTGGAGTGGGTGGCAGTTATATCATATGATGGAAGTAATAAATACTACGCAGACTCCGTGAAGGGCCGATTCACCATCTCCAGAGACAATTCCAAGAACACGCTGTATCTGCAAATGAACAGCCTGAGAGCTGAGGACACGGCTGTGTATTACTGTGCGAGA
578	humIGHV048	VBASE2	GAGGTGCAGCTGGTGGAGTCTGGGGGAGGCTTGGTCCAGCCTGGGGGGTCCCTGAAACTCTCCTGTGCAGCCTCTGGGTTCACCTTCAGTGGCTCTGCTATGCACTGGGTCCGCCAGGCTTCCGGGAAAGGGCTGGAGTGGGTTGGCCGTATTAGAAGCAAAGCTAACAGTTACGCGACAGCATATGCTGCGTCGGTGAAAGGCAGGTTCACCATCTCCAGAGATGATTCAAAGAACACGGCGTATCTGCAAATGAACAGCCTGAAAACCGAGGACACGGCCGTGTATTACTGTACTAGA
579	humIGHV049	VBASE2	CAGCTGCAGCTGCAGGAGTCGGGCCCAGGACTGGTGAAGCCTTCGGAGACCCTGTCCCTCACCTGCACTGTCTCTGGTGGCTCCATCAGCAGTAGTAGTTACTACTGGGGCTGGATCCGCCAGCCCCCAGGGAAGGGGCTGGAGTGGATTGGGAGTATCTATTATAGTGGGAGCACCTACTACAACCCGTCCCTCAAGAGTCGAGTCACCATATCCGTAGACACGTCCAAGAACCACTTCTCCCTGAAGCTGAGCTCTGTGACCGCCGCAGACACGGCTGTGTATTACTGTGCGAGA
580	humIGHV050	VBASE2	CAGGTGCAGCTGGTGGAGTCTGGGGGAGGCGTGGTCCAGCCTGGGAGGTCCCTGAGACTCTCCTGTGCAGCCTCTGGATTCACCTTCAGTAGCTATGCTATGCACTGGGTCCGCCAGGCTCCAGGCAAGGGGCTAGAGTGGGTGGCAGTTATATCATATGATGGAAGTAATAAATACTACGCAGACTCCGTGAAGGGCCGATTCACCATCTCCAGAGACAATTCCAAGAACACGCTGTATCTGCAAATGAACAGCCTGAGAGCTGAGGACACGGCTGTGTATTACTGTGCGAGA
581	humIGHV051	VBASE2	CAGGTGCAGCTACAGCAGTGGGGCGCAGGACTGTTGAAGCCTTCGGAGACCCTGTCCCTCACCTGCGCTGTCTATGGTGGGTCCGTCAGTGGTTACTACTGGAGCTGGATCCGGCAGCCCCCAGGGAAGGGGCTGGAGTGGATTGGGTATATCTATTATAGTGGGAGCACCAACAACAACCCCTCCCTCAAGAGTCGAGCCACCATATCAGTAGACACGTCCAAGAACCAGTTCTCCCTGAACCTGAGCTCTGTGACCGCCGCGGACACGGCCGTGTATTGCTGTGCGAGA
582	humIGHV052	VBASE2	CAGGTGCAGCTGCAGGAGTCGGGCCCAGGACTGGTGAAGCCTTCGGAGACCCTGTCCCTCACCTGCACTGTCTCTGGTGGCTCCGTCAGTAGTTACTACTGGAGCTGGATCCGGCAGCCCCCAGGGAAGGGACTGGAGTGGATTGGGTATATCTATTACAGTGGGAGCACCAACTACAACCCCTCCCTCAAGAGTCGAGTCACCATATCAGTAGACACGTCCAAGAACCAGTTCTCCCTGAAGCTGAGCTCTGTGACCGCTGCGGACACGGCCGTGTATTACTGTGCGAGA
583	humIGHV053	VBASE2	CAGGTGCAGCTGCAGGAGTCGGGCCCAGGACTGGTGAAGCCTCCGGGGACCCTGTCCCTCACCTGCGCTGTCTCTGGTGGCTCCATCAGCAGTAGTAACTGGTGGAGTTGGGTCCGCCAGCCCCCAGGGAAGGGGCTGGAGTGGATTGGGGAAATCTATCATAGTGGGAGCACCAACTACAACCCGTCCCTCAAGAGTCGAGTCACCATATCAGTAGACAAGTCCAAGAACCAGTTCTCCCTGAAGCTGAGCTCTGTGACCGCCGCGGACACGGCCGTGTATTGCTGTGCGAGA
584	humIGHV054	VBASE2	CAGGTGCAGCTGGTGCAGTCTGGGGCTGAGGTGAAGAAGCTTGGGGCCTCAGTGAAGGTCTCCTGCAAGGCTTCTGGATACACCTTCACCGGCTACTATATGCACTGGGTGCXACAGGCCCCTGGACAAGGGCTTGAGTGGATGGGATGGATCAACCCTAACAGTGGTGGCACAAACTATGCACAGAAGTTTCAGGGCAGGGTCACCATGACCAGGGACACGTCCATCAGCACAGCCTACATGGAGCTGAGCAGGCTGAGATCTGACGACACGGCCGTGTATTACTGTGCGAGA
585	humIGHV055	VBASE2	CAGGTGCAGCTGCAGGAGTCGGGCCCAGGACTGGTGAAGCCTTCGGAGACCCTGTCCCTCATCTGCGCTGTCTCTGGTGACTCCATCAGCAGTGGTAACTGGTGAATCTGGGTCCGCCAGCCCCCAGGGAAGGGGCTGGAGTGGATTGGGGAAATCCATCATAGTGGGAGCACCTACTACAACCCGTCCCTCAAGAGTCGAATCACCATGTCAGTAGACACGTCCAAGAACCAGTTCTACCTGAAGCTGAGCTCTGTGACCGCCGCGGACACGGCCGTGTATTACTGTGCGAGA
586	humIGHV056	VBASE2	CAGATGCAGCTGGTGCAGTCTGGGGCTGAGGTGAAGAAGACTGGGTCCTCAGTGAAGGTTTCCTGCAAGGCTTCCGGATACACCTTCACCTACCGCTACCTGCACTGGGTGCGACAGGCCCCCGGACAAGCGCTTGAGTGGATGGGATGGATCACACCTTTCAATGGTAACACCAACTACGCACAGAAATTCCAGGACAGAGTCACCATTACTAGGGACAGGTCTATGAGCACAGCCTACATGGAGCTGAGCAGCCTGAGATCTGAGGACACAGCCATGTATTACTGTGCAAGA
587	humIGHV057	VBASE2	GAGGTGCAGCTGGTGGAGTCTGGGGGAGGCTTGGTCCAGCCTGGGGGGTCCCTGAGACTCTCCTGTGCAGCCTCTGGATTCACCGTCAGTAGCAACTACATGAGCTGGGTCCGCCAGGCTCCAGGGAAGGGGCTGGAGTGGGTCTCAGTTATTTATAGCGGTGGTAGCACATACTACGCAGACTCCGTGAAGGGCAGATTCACCATCTCCAGAGACAATTCCAAGAACACGCTGTATCTTCAAATGAACAGCCTGAGAGCCGAGGACACGGCTGTGTATTACTGTGCGAGA
588	humIGHV061	VBASE2	GAGGTGCAGCTGGTGGAGTCTGGGGGAGGCTTGGTCCAGCCTGGGGGGTCCCTGAGACACTCCTGTGCAGCCTCTGGATTCACCTTCAGTAACAGTGACATGAACTGGGTCCTCTAGGCTCCAGGAAAGGGGCTGGAGTGGGTCTCGGATATTAGTTGGAATGGCGGTAAGACGCACTATGTGGACTCCGTGAAGGGCCAATTTACCATCTCCAGAGAAATGCCAAGAACCTCCTTGTATCTTCAAATGAACAGCCTGAGAGTCGGGGACACGGCTGTGTATTACTGTGCAAGA
589	humIGHV062	VBASE2	CAGGTCCAGCTTGTGCAGTCTGGGGCTGAGGTGAAGAAGCCTGGGGCCTCAGTGAAGGTTTCCTGCAAGGCTTCTGGATACACCTTCACTAGCTATGCTATGCATTGGGTGCGCCAGGCCCCCGGACAAAGGCTTGAGTGGATGGGATGGATCAACGCTGGCAATGGTAACACAAAATATTCACAGAAGTTCCAGGGCAGAGTCACCATTACCAGGGACACATCCGCGAGCACAGCCTACATGGAGCTGAGCAGCCTGAGATCTGAAGACACGGCTGTGTATTACTGTGCGAGA
590	humIGHV071	VBASE2	CAGGTGCAGCTGGTGCAGTCTGGGGCTGAGGTGAAGAAGCCTGGGGCCTCAGTGAAGGTCTCCTGCAAGGCTTCTGGATACACCTTCACCGGCTACTATATGCACTGGGTGCGACAGGCCCCTGGACAAGGGCTTGAGTGGATGGGACGGATCAACCCTAACAGTGGTGGCACAAACTATGCACAGAAGTTTCAGGGCAGGGTCACCATGACCAGGGACACGTCCATCAGCACAGCCTACATGGAGCTGAGCAGGCTGAGATCTGACGACACGGTCGTGTATTACTGTGCGAGA
591	humIGHV072	VBASE2	CAGGTACAGCTGCAGCAGTCAGGTCCAGGACTGGTGAAGCCCTCGCAGACCCTCTCACTCACCTGTGCCATCTCCGGGGACAGTGTCTCTAGCAACAGTGCTGCTTGGAACTGGATCAGGCAGTCCCCATCGAGAGGCCTTGAGTGGCTGGGAAGGACATACTACACGTCCAAGTGGTATAATGATTATGCAGTATCTGTGAAAAGTTGAATAACCATCAACCCAGACACATCCAAGAACCAGTTCTCCCTGCAGCTGAACTCTGTGACTCCCGAGGACACGGCTGTGTATTACTGTGCAAGA
592	humIGHV073	VBASE2	CCAGGTTCAGCTGTTGCAGCCTGGGGCTGAGGTGAAGAAGCCTGGGTCCTCAGTGAAGGTCTCCTGCCAGGCTTCCAGATACACCTTCACCAAATACTTTACACGGTGGGTGTGACAAAGCCCTGGACAAGGGCATAGTGGATGGGATGAATCAACCCTTACAATGATAACACACACTATGCACAGACGTTCTGGGGCAGAGTCACCATTACCAGTGACAGGTCCATGAGCACAGCCTACATGGAGCTGAGCAACCTGAGATCTGAAGACATGGTCGTGTATTACTGTGTGAGA
593	humIGHV074	VBASE2	CAGGTTCAGCTGGTGCAGTCTGGAGCTGAGGTGAAGAAGCCTGGGGCCTCAGTGAAGGTCTCCTGCAAGGCTTCTGGTTACACCTTTACCAGCTATGGTATCAGCTGGGTGCGACAGGCCCCTGGACAAGGGCTTGAGTGGATGGGATGGATCAGCGCTTCCAATGGTAACACAAACTATGCACAGAAGCTCCAGGGCAGAGTCACCATGACCACAGACACATCCACGAGCACAGCCTACATGGAGCTGAGGAGCCTGAGATCTGACGACACGGCCGTGTATTACTGTGCGAGA
594	humIGHV075	VBASE2	TGACTCACCCAGCTTCTGATGACTCTCCTGTTGCCAGCGTCCATGGCCTCAGTGAAGGTCTCCTGCAAAGCTCTGGATACACCTTCGCCAGCTACGACATTCACTGTGTGTGACAGGCCCCTGGATAAGGGTTTGAATGGATGGTAGGGAGCTACTCTGGCAATGGTAACACAGGCTATGCACAGAAGTTTCAGGGCAGAGTCACCATGACCAGGGTACACGTCCACGAGCACAGCCTACATGGAGCTGAGCAGTCAGAGATCTGAGGACATAGATGTGTACTACTGTGCGAGA
595	humIGHV076	VBASE2	GGTGCAGCTGGTGGAGTCTGGGGGAGGCTTGGTACAGCCTGGGGGGTCCCTGAGACTCTCCCTGTGCAGCCTCTGGATTCACCTTCCAGTTACTACTACATGAGCGGGGTCCGCCAGGCTCCCGGGAAGGGGCTGGAATGGGTAGGTTTCATTAGAAACAAAGCTAATGGTGGGACAACAGAATAGACCACGTCTGTGAAAGGCAGATTCACAATCTCAAGAGATGATTCCAAAAGCATCACCTATCTGCAAATGAAGAGCCTGAAAACCGAGGACACGGCCGTGTATTACTGTTCCAGA
596	humIGHV077	VBASE2	CAGGTCACCTTGAAGGAGTCTGGTCCTGTGCTGGTGAAACCCACAGAGACCCTCACGATGACCTGCACCGTCTCTGGGTTCTCACTCAGCAATGCTAGAATGGGTGTGAGCTGGATCCGTCAGCCCCCAGGCAAGGCCCTGGAGTGGCTTGCACACATTTTTTCGAATGACGAAAAATCCTACAGCACATCTCTGAAGAGCAGGCTCACCATCTCCAAGGACACCTCCAAAAGCCAGGTGGTCCTTACCATGACCAATATGGACCCTGTGGACACAGCCACATATTACTGTGCATGG
597	humIGHV078	VBASE2	GAGGTGCAGCTGGTGGAGTCTGGGGGAGGCTTGGTCCAGCCTGGGGGGTCCCTGAGACTCTCCTGTGCAGCCTCAGGAATTCTCCTTTAGTAGCTATGGCATGAGCTGGGTCCGCCAGGCTCCAGGGAAGGGGCTGGAGTGAGTGGCACATATCTGGAATGATGGAAGTCAGAAATACTATGCAGACTCTGTGAAGGGCCGATTCACAATCTCCGAGACAATTCTAAGAGCATGCTCTATCTGCAAATGGACAGTCTGAAAGCTAAGGACACGGCCATGTATTACTGTACCAGA
598	humIGHV079	VBASE2	AGGCGCAGCTGGTGGAGTCTGGGGGAGGCTTGGTACAGCCTGGGTGGGTCCCCGAGACTCTCATTTGCAGCTTCTGGATTCACCTTCAGTGACTTCTGAATGCACTGGATCCGCCAGGCTTCTGGGAAAGGGCTGGAGTGGGTTGGCCGTATTAGAACCAAACGTAACAGTTACACGACAGAATGCGCTGCATCTGTGAAAGGCAGGTTCACCATCTCAAGAGATGATTCAAAGAACACACTGTATCTGCAAGTGAATACCCTGAAAACCGAGTACACGGCCATCTATTACTGTACTAGA
599	humIGHV080	VBASE2	GAAGTGCAGCTGGTGGAGTCTGGGGGAGTCGTGGTACAGCCTGGGGGGTCCCTGAGACTCTCCTGTGCAGCCTCTGGATTCACCTTTGATGATTATGCCATGCACTGGGTCCGTCAAGCTCCGGGGAAGGGTCTGGAGTGGGTCTCTCTTATTAGTTGGGATGGTGGTAGCACATACTATGCAGTACTCTGTGAAGGGTCGATTCACCATCTCCAGAGACAACAGCAAAAACTCCCTGTATCTGCAAATGAACAGTCTGAGAACTGAGGACACCGCCTTGTATTACTGTGCAAA
600	humIGHV081	VBASE2	GAGGTGCAGCTGGTGGAGTCTGGGGGAGGCTTGGTACAGCCTGGAGGGTCCCTGAGACTCTCCTGTGCAGCCTCTGGATTCACCTTCAGTAGTTATGAAATGAACTGGGTCCGCCAGGCTCCAGGGAAGGGGCTGGAGTGGGTTTCATACATTAGTAGTAGTAGTAGTACCATATACTACGCAGACTCTGTGAAGGGCCGATTCACCATCTCCAGAGACAATGCCAAGAACTCACTGTATCTGCAAATGAACAGCCTGAGAGCCGAGGACACGGCTGTTTATTACTGTGCGAGA
601	humIGHV082	VBASE2	AGGTGCAGCTGGTGGAGTCTGGGGTGAGGCTTGGTACAGCCTGGAGGGTCCCTGAGACTCTCCTGTGCAGCCTCTGGATTCACCTTCAGTAGCTCCTGGATGCACTGGGTCTGCCAGGCTCCGGAAAGGGCTGGAGTGGGTGGCCGACATAAAGTGTGACGGAAGTGAGAAATACTATGTAGACTCTGTGAAGGGCCGATTGACCATCTCCAGCAGACAATGCCAAGAACTCCCTCTATCTGCAAGTGAACAGCCTGAGAGCTGAGGACATGACCGTGTATTACTGTGTGA
602	humIGHV083	VBASE2	CAGGTGCAGCTGCAGGAGTCGGGCCCAGGACTGGTGAAGCCTTCGGAGACCCTGTCCCTCACCTGCACTGTCTCTGGTGGCTCCATCAGTAGTTACTACTGGAGCTGGATCCGGCAGCCCCCAGGGAAGGGACTGGAGTGGATTGGGTATATCTATTACAGTGGGAGCACCAACTACAACCCCTCCCTCAAGAGTCGAGTCACCATATCAGTAGACACGTCCAAGGAACCAGTTCTCCCTGAAGCTGAGCTCTGTGACCGCTGCGGACACGGCCGTGTATTACTGTGCGAG
603	humIGHV084	VBASE2	AGGTACAGCTGGTGGAGTCTGAAGAAAACCAAAGACAACTTGGGGGATCCCTGAGACTCTCCTGTGCAGACTCTGGATTAACCTTCAGTAGCTACTGAATGAGCTCAGATTCCCAGGCTCCAGGGGAAGGGGCTGGAGTGAGTAGTAGATATATAGTAGGATAGAAGTCAGCTATGTTATGCACAATCTGTGAAGAGCAGATTCACCATCTCCAAAGAAAATGCCAAGAACTCACTCTGTTTGCAAATGAACAGTCTGAGAGCAGAGGGCACGGCTGTGTGTTACTGTATGTGA
604	humIGHV085	VBASE2	AGGTGCAGCTGGTGGAGTCTGGGGGAGGCTTGGTCCAGCCTGGGGGGTCCCTGACACTCTCCTGTGCAGCCTCTGGTATTCACCTTCAGTAGCTATGCTATGCACTGGGTCCGCCAGGCTCCAGGGAAGGGACTGGAATATGTTTCAGCTATTAGTAGTAATGGGGGTAGCACATATTATGCAGACTCTGTGAAGGGCAGATTCACCATCTCCAGAGACAATTCCAAGAACACGCTGTATCTTCAAATGGGCAGCCTGAGAGCTGAGGACATGGCTGTGTATTACTGTGCGAGA
605	humIGHV086	VBASE2	GAGGTGCAGCTGGTGGAGACTGGAGGAGGCTTGATCCAGCCTGGGGGGTCCCTGAGACTCTCCTGTGCAGCCTCTGGGTTCACCGTCAGTAGCAACTACATGAGCTGGGTCCGCCAGGCTCCAGGGAAGGGGCTGGAGTGGGTCTCAGTTATTTATAGCTGTGGTAGCACATACTACGCAGACTCCGTGAAGGGCCGATTCACCATCTCCAGAGACAATTCCAAGAACACGCTGTATCTTCAAATGAACAGCCTGAGAGCTGAGGACACGGCTGTGTATTACTGTGAGAGA
606	humIGHV087	VBASE2	AGGTGCAGCTGGTGGAGTACTGGGGGAGGCTTGGTCCAGCCTGGAGGGTCCCTGAGACTCTCCTGTGCAGCCTCTGGATTCACCTTCAGTGACCACTACATGGACTGGGTCCGCCAGGCTCCAGGGAAGGGGCTGGAGTGGGTTGGCCGTACTAGAAACAAAGCTAACAGTTACACCACAGAATACGCCGCGTCTGTGAAAGGCAGATTCACCATCTCAAGAGATGATTCAAAGAACTCACTGTATCTGCAAATGAACAGCCTGAAAACCGAGGACACGGCCGTGTATTACTGTGCTAGA
607	humIGHV088	VBASE2	TGAGGTACAGCTGGTGGAGTCTGGAGAGGACCCAAGACAACCTGGGGTTCCCTGAGACTCTCCTGTGCAGCCTCTGGATTAACCTTCAGTAGCTACTGAATGAGCTCGGTTTCCCAGGCTCCAGGGAAGGGGCTGGAGTGAGTAGTAGATATACAGTGTGATGGAAGTCAGATATGTTATGCACAATCTGTGACGAGCAGATTCACCGTCTCCAAAGAAAATGCCAAGAACTCACTGTATTTGCAAATGAACAGTCTGAGAGCAGAGGGCACAGCTGTGTGTTACTGTATGTGA
608	humIGHV089	VBASE2	CAGGTGCAGCTGCAGGAGTGGGGCCCAGGACTGGTGAAGCTTCGGAGACCCTGTCCCTCACCTGCGCTGTGTACTGGTGACTCCATCAGCAGTGGTAACTGGTGGAGCTGGGTCCGCCAGTCCCCAGGGAAGGGGCTGGAATGGATTGGATACATCTATTATAGTGGGAGGAGCTACTACACCCCGTCCCTCAGGAGTTGAGTCACCATGTCAATAGAAACGTCCAAGAACCAGTTTTCCCTGAAGCTGAGCTCTGTGACCGCAGGGAGGCGGAGGGGGCGGGCGCAGGTGCCG
609	humIGHV090	VBASE2	CAGGTGCAGCTGGTGCAGTCTGGGGCTGAGGTGAAGAAGCCTGGGGCCTCAGTGAAGGTCTCCTGCAAGGCTTCTGGATACACCTTCACCGGCTACTATATGCACTGGGTGCGACAGGCCCCTGGACAAGAGCTTGAGTGGATGGGACGGATCAACCCTAACAGTGGTGGCACAAACTATGCACAGAAGTTTCAGGGCAGAGTCACCATGACCAGGGACACGTCCATCAGCACAGCCTACACGGAGCTGAGCAGCCTGAGATCTGAGGACACGGCCACGTATTACTGTGCGAGA
610	humIGHV091	VBASE2	TGTGTGAAGTTTACTGATGGAGTCAGAGGGGGAAAAATTTTACAGCCCAGCGGTTGAGATTCTCCTGCAAAGCCTCTGGTTTCACCTTTACTGGCTACAGCATGAGCTTGGTCCAGCACGCTTCACAACAGGGATAGGTGTGGATGCCAACAGTGAGCGATCAAGTATGAATTCTCAGGGTTACTCTCCATGAATACAAATAAATTAACAATCTCAAGCAACACCCTTTCAAGTGCAGTCTGCCTTACAATGACCAATCTGAAGCCAAGGAACAAGGCCATGTATTACTGTGAGTGA
611	humIGHV092	VBASE2	CAGGACCAGTTGGTGCAGTCTGGGGCTGAGGTGAAGAAGCCTCTGTCCTCAGTGAAGGTCTCCTTCAAGGCTTCTGGATACACCTTCACCAACAACTTTATGCACTGGGTGTGACAGGCCCCTGGACAAGGACTTGAGTGGATGGGATGGATCAATGCTGGCAATGGTAACACAACATATGCACAGAAGTTCCAGGGCAGAGTCACCATAACCAGGGACACGTCCATGAGCACAGCCTACACGGAGCTGAGCAGCCTGAGATCTGAGGACACGGCCGTGTATTACTGTGCGAGA
612	humIGHV093	VBASE2	GAGGTGCAGCTGGTGGAGTCTGGAGGAGGCTTGGTACAGCCTGGGGGGTCCCTGAGACTCTCCTGTGCAGCCTCTGGATTCACCTTCAGTAACCACTACACGAGCTGGGTCCGCCAGGCTCCAGGGAAGGGACTGGAGTGGGTTTCATACATTAGTGGTGATAGTGGTTACACAAACTACGCAGACTCTGTGAAGGGCCGATTCACCATCTCCAGGGACAACGCCAATAACTCACCGTATCTGCAAATGAACAGCCTGAGAGCTGAGGACACGGCTGTGTATTACTGTGTGAAA
613	humIGHV096	VBASE2	GAGGTGCAGCTGGAGGAGTCTGGGGGAGGCTTAGTACAGCCTGGAGGGTCCCTGAGACTCTCCTGTGCAGCCTCTGGATTCACCTTCAGTAGCTACTGGATGCACTGGGTCCGCCAAGCTCCAGGGAAGGGGCTGGTGTGGGTCTCACGTATTAATAGTGATGGGAGTAGCACAAGCTACGCAGACTCCATGAAGGGCCAATTCACCATCTCCAGAGACAATGCTAAGAACACGCTGTATCTGCAAATGAACAGTCTGAGAGCTGAGGACATGGCTGTGTATTACTGTACTAGA
614	humIGHV097	VBASE2	GAGGTGCAGCTGGTGGAGTCTGGGGGAGGCTTGGTACAGCCTGGGGGGTCCCTGAGACTGTCCTGTCCAGCCTCTGGATTCACCTTCAGTAACCACTACATGAGCTGGGTCCGCCAGGCTCCAGGGGAAGGGACTGGAGTGGGTTTCATACATTAGTGGTGATAGTGGTTACACAAAACTACGCAGACTCTGTGAAGGGCCGATTCACCATCTCCAGGGACAACGCCAAGAACTCACTGTATCTGCAAATGAACAGCCTGAGAGCCGAGGACACGGCTGTGTATTACT
615	humIGHV098	VBASE2	GAGGTGCAGCTGGTGGAGTCTGGGGGAGGCTTGGTCCAGCCTGGGGGGTCCCTGAGACACTCCTGTGCAGCCTCTGGATTCACCTTCAGTAACAGTGACATGAACTGGGTCCTCTAGGCTCCAGGAAAGGGGCTGGAGTGGGTCTCGGGTATTAGTTGGAATGGCGGTAAGACGCACTATGTGGACTCCGTGAAGGGCCAATTTACCATCTCCAGAGACAATTCCAGCAAGTCCCTGTATCTGCAAAAGAACAGACAGAGAGCCAAGGACATGGCCGTGTATTACTGTGTGAGA
616	humIGHV099	VBASE2	CAGGTACAGCTGGTGCAGTCTGGGGCTGAGGTGAAGAAGCCTGGGGCCTCAGTGAAGGTCTCCTGCAAGGCTTCTGGATACACCATCACCAGCTACTGTATGCACTGGGTGCACCAGGTCCATGCACAAGGGCTTGAGTGGATGGGATTGGTGTGCCCTAGTGATGGCAGCACAAGCTATGCACAGAAGTTCCAGGCAGAGTCACCATAACCAGGGACACATCCATGGGCACAGCCTACATGGAGCTAAGCAGCCTGAGATCTGAGGACACGGCCATGTATTACTGTG
617	humIGHV100	VBASE2	GAGGTGCAGCTGATTGAGTCCATAGAGGACCTGAGACAATCTGGGAAGTTCCTGAGACTCTCCTGTTTAGCCTCTGGATTCACCTTCAGTAGCTACTGAATGAGCTGGGTCAACAAGACTCCAGGGAAGGGGCTGGAGTGAGTAATAGATATAAAATATGATGGAAGTCAGATATAACATGCAGACTCTGTGAAGCGCAGATTCACCATCTCCAAAGACAATGCTAAGAACTCGCTGTATCTGCAAATGAACTGTCTGAGAACCTGAGGACATGGCCATGCATGGCTGTACATA
618	humIGHV101	VBASE2	CAGGTTCAGCTGGTGCAGTCTGGGGCTGAGGTGAAGAAGCCTGGGGCCTCAGTGAAGGTTTCCTGCAAGGCTTCTGGATACACCTTCACTAGCTATGCTATGCATTGGGTGCGCCAGGCCCCCGGACAAAGGCTTGAGTGGATGGGATGGAGCAACGCTGGCAATGGTAACACAAAATATTCACAGGAGTTCCAGGGCAGAGTCACCATTACCAGGGACACATCCGCGAGCACAGCCTACATGGAGCTGAGCAGCCTGAGATCTGAGGACACGGCTGTGTATTACTGTGCGAGA
619	humIGHV102	VBASE2	CAGGTGCAGCTGGTGCAATCTGGGTCTGAGTTGAAGAAGCCTGGGGCCTCAGTGAAGGTTTCCTGCAAGGCTTCTGGATACACCTTCACTAGCTATGCTATGAATTGGGTGCGACAGGCCCCTGGACAAGGGCTTGAGTGGATGGGATGGATCAACACCAACACTGGGAACCCAACGTATGCCCAGGGCTTCACAGGACGGTTTGTCTTCTCCTTGGACACCTCTGTCAGCACGGCATATCTGCAGATCAGCAGCCTAAAGGCTGAGGACACTGCCGTGTATTACTGTGCGAGA
620	humIGHV103	VBASE2	CAGATCACCTTGAAGGAGTCTGGTCCTACGCTGGTGAAACCCACACAGACCCTCACGCTGACCTGCACCTTCTCTGGGTTCTCACTCAGCACTAGTGGAGTGGGTGTGGGCTGGATCCGTCAGCCCCCAGGAAAGGCCCTGGAGTGGCTTGCACTCATTTATTGGGATGATGATAAGCGCTACAGCCCATCTCTGAAGAGCAGGCTCACCATCACCAAGGACACCTCCAAAAACCAGGTGGTCCTTACAATGACCAACATGGACCCTGTGGACACAGCCACATATTACTGTGCACAC
621	humIGHV104	VBASE2	GAGATGCAGCTGGTGGAGTCTGGGGGAGGCTTGGCAAAGCCTGCGTGGTCCCCGAGACTCTCCTGTGCAGCCTCTCAATTCACCTTCAGTAGCTACTACATGAACTGTGTCCGCCAGGCTCCAGGGAATGGGCTGGAGTTGGTTTGACAAGTTAATCCTAATGGGGGTAGCACATACCTCATAGACTCCGGTAAGGACCGATTCAATACCTCCAGAGATAACGCCAAGAACACACTTCATCTGCAAATGAACAGCCTGAAAACCGAGGACACGGCCCTGTATTAGTGTACCAGA
622	humIGHV105	VBASE2	CAGGTGCAGCTGCAGGAGTCGGGCCCAGGACTGGTGAAGCCTTCACAGACCCTGTCCCTCACCTGCGCTGTCTCTGGTTACTCCATCAGCAGTAGTAACTGGTGGGGCTGGATCCGGCAGCCCCCAGGGAAGGGACTGGAGTGGATTGGGTACATCTATTATAGTGGGAGCACCTACTACAACCCGTCCCTCAAGAGTCGAGTCACCATGTCAGTAGACACGTCCAAGAACCAGTTCTCCCTGAAGCTGAGCTCTGTGACCGCCGTGGACACGGCCGTGTATTACTGTGCGAGA
623	humIGHV106	VBASE2	GAGGTGCAGCTGGTGGAGTCTGGGGGAGGCTTGGTACAGCCAGGGCGGTCCCTGAGACTCTCCTGTACAGCTTCTGGATTCACCTTTGGTGATTATGCTATGAGCTGGGTCCGCCAGGCTCCAGGGAAGGGGCTGGAGTGGGTAGGTTTCATTAGAAGCAAAGCTTATGGTGGGACAACAGAATACGCCGCGTCTGTGAAAGGCAGATTCACCATCTCAAGAGATGATTCCAAAAGCATCGCCTATCTGCAAATGAACAGCCTGAAAACCGAGGACACAGCCGTGTATTACTGTACTAGA
624	humIGHV107	VBASE2	GAGGTGGAGCTGATAGAGTCCATAGAGGGCCTGAGACAACTTGGGAAGTTCCTGAGACTCTCCTGTGTAGCCTCTGGATTCACCTTCAGTAGCTACTGAATGAGCTGGGTCAATGAGACTCTAGGGAAGGGGCTGGAGGGAGTAATAGATGTAAAATATGATGGAAGTCAGATATACCATGCAGACTCTGTGAAGGGCAGATTCACCATCTCCAAAGACAATGCTAAGAACTCACCGTATCTGCAAATGAACAGTCTGAGAGCTGAGGACATGACCATGCATGGCTGTACATAA
625	humIGHV108	VBASE2	CAAATGCAGCTGGTGCAGTCTGGGCCTGAGGTGAAGAAGCCTGGGACCTCAGTGAAGGTCTCCTGCAAGGCTTCTGGATTCACCTTTACTAGCTCTGCTGTGCAGTGGGTGCGACAGGCTCGTGGACAACGCCTTGAGTGGATAGGATGGATCGTCGTTGGCAGTGGTAACACAAACTACGCACAGAAGTTCCAGGAAAGAGTCACCATTACCAGGGACATGTCCACAAGCACAGCCTACATGGAGCTGAGCAGCCTGAGATCCGAGGACACAGGCCAGTGTATTACTGTGCGG
626	humIGHV109	VBASE2	TGAGGTACAGCTGGTGGAGTCTGGAGAGGACCCAAGACAACCTGGGGTTCCCTGAGACTCTCCTGTGCAGCCTCTGGATTAACCTTCAGTAGCTACTGAATGAGCTCGGTTTCCCAGGCTCCAGGGAAGGGGCTGGAGTGAGTAGTAGATATACAGTGTGATGGAAGTCAGATATGTTATGCACAATCTGTGAAGAGCAGATTCACCGTCTCCAAAGAAAATGCCAAGAACTCACTGTATTTGCAAATGAACAGTCTGAGAGCAGAGGGCACAGCTGTGTGTTACTGTATGTGA
627	humIGHV110	VBASE2	CAGGTGCAGCTGCAGGAGTGGGGCCCAGGACTGGTGAAGCCTTCGGAGACCCTGTCCCTCACCTGCGCTGTCTCTGGTGACTCCATCAGCAGTGGTAACTGGTGGAGCTGGGTCCGCCAGTCCCCAGGGAAGGGGCTGGAATGGATTGGATACATCTATTATAGTGGGAGGAGCTACTACACCCCGTCCCTCAGGAGTTGAGTCACCATGTCAATAGAAACGTCCAAGAACCAGTTTTCCCTGAAGCTGAGCTCTGTGACCGCAGGGAGGCGGAGGGGGCGGGCGCAGGTGCCG
628	humIGHV111	VBASE2	GAGGTGCAGCTGGTGGAGTCTCGGGGAGTCTTGGTACAGCCTGGGGGGTCCCTGAGACTCTCCTGTGCAGCCTCTGGATTCACCGTCAGTAGCAATGAGATGAGCTGGGTCCGCCAGGCTCCAGGGAAGGGTCTGGAGTGGGTCTCATCCATTAGTGGTGGTAGCACATACTACGCAGACTCCAGGAAGGGCAGATTCACCATCTCCAGAGACAATTCCAAGAACACGCTGCATCTTCAAATGAACAGCCTGAGAGCTGAGGACACGGCTGTGTATTACTGTAAGAAA
629	humIGHV112	VBASE2	CAGGTCCAACTGGTGTAGTCTGGAGCTGAGGTGAAGAAGCCTGGGGCCTCAGTGAAGGTCTCCTGCAAGGCTTCTGGATACACCTTCACCGACTACTTTATGAACTGGATGCGCCAGGCCCCTGGACAAAGGCTTGAGTGGATGGGATGGATCAACGCTGGCAATGGTAACACAAAATATTCACAGAAGCTCCAGGGCAGAGTCACCATTACCAGGGACACATCTGCGAGCACAGCCTACATGCAGCTGAGCAGCCTGAGATCTGAGGACACGGCCGTGTATTACTGTGCGAGA
630	humIGHV113	VBASE2	TGTGTGAAGTTTACTGATGGAGTCAGAGGGGGAAAAATTTTACAGCCCAGCGGTTGAGATTCTCCTGCAAAGCCTCTGGTTTCACCTTTACTGGCTACAGCATGAGCTTGGTCCAGCACGCTTCACAACAGGGATAGGTGTGGATGCCAACAGTGAGCGATCAAGTATGAATTCTCAGGGTTACTCTCCATGAATACAAATAAATTAACAATCTCAAGCAACACCCTTTCAAGTGCAGTCTGCCTTACAATGACCAATCTGAAAGCCAAGGACAAGGCCATGTATTACTGTGAGTGA
631	humIGHV114	VBASE2	GAGGTGCAGCTGGTGGAGTCTGGGGGAGGCTTGGTAAAGCCTGGGGGGTCCCTGAGACTCTCCTGTGCAGCCTCTGGATTCACCTTCAGTGACTACTACATGAACTGGGTCCGCCAGGCTCCAGGGAAGGGGCTGGAGTGGGTCTCATCCATTAGTAGTAGTAGTACCATATACTACGCAGACTCTGTGAAGGGCCGATTCACCATCTCCAGAGACAACGCCAAGAACTCACTGTATCTGCAAATGAACAGCCTGAGAGCCGAGGACACGGCTGTGTATTACTGTGCGAGA
632	humIGHV115	VBASE2	GAGGTGCAGCTGGTGGAGTCTGGGGGAGGCTTGGTCCAGCCTGGGGGTTCTCTGAGACTCTCATGTGCAGCCTCTGGATTCACCTTCAGTGACCACTACATGAGCTGGGTCCGCCAGGCTCAAGGGAAAGGGCTAGAGTTGGTAGGTTTAATAAGAAACAAAGCTAACAGTTACACGACAGAATATGCTGCGTCTGTGAAAGGCAGACTTACCATCTCAAGAGAGGATTCAAAGAACACGCTGTATCTGCAAATGAGCAGCCTGAAAACCGAGGACTTGGCCGTGTATTACTGTGCTAGA
633	humIGHV116	VBASE2	GAGGTCCAGCTGGTACAGTCTGGGGCTGAGGTGAAGAAGCCTGGGGCTACAGTGAAAATCTCCTGCAAGGTTTCTGGATACACCTTCACCGACTACTACATGCACTGGGTGCAACAGGCCCCTGGAAAAGGGCTTGAGTGGATGGGACTTGTTGATCCTGAAGATGGTGAAACAATATACGCAGAGAAGTTCCAGGGCAGAGTCACCATAACCGCGGACACGTCTACAGACACAGCCTACATGGAGCTGAGCAGCCTGAGATCTGAGGACACGGCCGTGTATTACTGTGCAACA
634	humIGHV117	VBASE2	CAGGTGCAGCTGCAGGAGTCGGGCCCAGGACTGGTGAAGCCTTCGGAGACCCTGTCCCTCACCTGCACTGTCTCTGGTGGCTCCGTCAGCAGTGGTAGTTACTACTGGAGCTGGATCCGGCAGCCCCCAGGGAAGGGACTGGAGTGGATTGGGTATATCTATTACAGTGGGAGCACCAACTACAACCCCTCCCTCAAGAGTCGAGTCACCATATCAGTAGACACGTCCAAGAACCAGTTCTCCCTGAAGCTGAGCTCTGTGACCGCTGCGGACACGGCCGTGTATTACTGTGCGAGA
635	humIGHV118	VBASE2	CAAATGCAGCTGGTGCAGTCTGGGCCTGAGGTGAAGAAGCCTGGGACCTCAGTGAAGGTCTCCTGCAAGGCTTCTGGATTCACCTTTACTAGCTCTGCTGTGCAGTGGGTGCGACAGGCTCGTGGACAACGCCTTGAGTGGATAGGATGGATCGTCGTTGGCAGTGGTAACACAAACTACGCACAGAAGTTCCAGGAAAGAGTCACCATTACCAGGGACATGTCCACAAGCACAGCCTACATGGAGCTGAGCAGCCTGAGATCCGAGGACACGGCCGTGTATTACTGTGCGGCA
636	humIGHV119	VBASE2	AGGTGCAGCTGGTGGAGTCTGGGGGAGGCTTGGTACAGCCTGGGGGGTCCCTGAGACTCTCCTGTGCAGCCTCTGGATTCACCTTCTGTTAACTACTGCATGCAGTGGATCTGCCGGGCTCCAGGAAAGGGGCTGGAGTGGGTAGGTTTCACTAAAAACAAAACTAATCGTGGAACAACAGAATACGCCGCGTCTGTGAAAGGCAGATTCACCATCTCAAGCGATGATTCCAAAAGCATCGCCTATCTGCAAATGAACAGCCTGAAAACCGAGGACACGGCCGTGTATTACTATACCAGA
637	humIGHV120	VBASE2	GAGGCCCAGCTTACAGAGTCTGGGGGAGACTTGGTACACTGAGAGGGGCCCCTGAGGCTCTCCTGTGCAGCCTCTTGGTTCACCTTCAGTATCTATGAGATTCACTGGGTTTGCCAGGCCTCAGGGAAGGGGCTGGAATGGGTTGCAGTTATATGGCGTGGTGAAAGTCATCAATACAATGCAGACTATGTTAGGGGCAGACTCACCACTTCCAGAGACAACACCAAGTACATGCTGTACATGCAAATGAACAGCCTGAGAACCCAGAACATGGCAGCATTTAACTGTGCAGGA
638	humIGHV121	VBASE2	GAGGTGCAGCTGGTGGAGTCTGGGGGAGGCTTGGTAAAGCCAGGGCGGTCCCTGAGACTCTCCTGTACAGCTTCTGGATTCACCTTTGGTGATTATGCTATGAGCTGGTTCCGCCAGGCTCCAGGGAAGGGGCTGGAGTGGGTAGGTTTCATTAGAAGCAAAGCTTATGGTGGGACAACAGAATACGCCGCGTCTGTGAAAGGCAGATTCACCATCTCAAGAGATGATTCCAAAAGCATCGCCTATCTGCAAATGAACAGCCTGAAAACCGAGGACACAGCCGTGTATTACTGTACTAGA
639	humIGHV122	VBASE2	CAGGTACAGCTGGTGCAGTCTGGGGCTGAGGTGAAGAAGCCTGGGGCCTCAGTGAAGGTCTCCTGCAAGGCTTCTGGATACACCTTCACCAGCTACTGTATGCACTGGGTGCACCAGGTCCATGCACAAGGGCTTGAGTGGATGGGATTGGTGTGCCCTAGTGATGGCAGCACAAGCTATGCACAGAAGTTCCAGGCCAGAGTCACCATAACCAGGGACACATCCATGAGCACAGCCTACATGGAGCTAAGCAGTCTGAGATCTGAGGACACGGCCATGTATTACTGTGTGAGA
640	humIGHV123	VBASE2	GAGGTGCAGCTGGTGGAGTCTGGGGGAGGCTTGGTACAGCCTGGGGGGTCCCTGAGACTGTCCTGTCCAGACTCTGGATTCACCTTCAGTAACCACTACATGAGCTGGGTCCGCCAGGCTCCAGGGAAGGGACTGGAGTGGATTTCATACATTAGTGGTGATAGTGGTTACACAAACTACGCAGAATCTGTGAAGGGCCGATTCACCATCTCCAGGGACAACGCCAATAACTCACCGTATCTGCAAATGAACAGCTTGAGAGCTGAGGACACGGCTGTGTATTACTGTGTGAAA
641	humIGHV124	VBASE2	GAGGTGCAGCTGGTGGAGTCTGGGGGAGGCTTGGTACAGCCTGGGGGGTCCCTGAGACTGTCCTGTCCAGCCTCTGGATTCACCTTCAGTAACCACTACATGAGCTGGGTCCGCCAGGCTCCACGGAAGGGACTGGAGTGGGTTTCATACATTAGTGGTGATAGTGGTTACACAAACTACGCAGACTCTGTGAAGGACCGATTCACCATCTCCAGGGACAACGCCAATAACTCACCGTATCTGCAAATGAACAGCTTAAAACATCAGGAACCGCCTGTGTATTACTGTGTGAAA
642	humIGHV125	VBASE2	TCCAGATGCAGCTGGTGCAGTCTGGGGCTGAAGGAGGAAGCTTAGGGCCTCAGTGAAGGTGTCCCGCAAAGCTCTGGATACACCTTCACCAGCTACGATATTCACTGTGTGCGACAGGCCCCTGGATAAGGGTTTGAAAGGATGGGAGGGATCTACTCTGGCAATGGTAAGACAGGCTATGCACAGAAGTTCCAGGGCAGAGTCACCATGACCAGGGACATGTCCACGAGCACAGCCTACATGGAGCTGAGCAGTCAGAGATCTGAGGACATAGATGTGTACTACTGTGCGAGA
643	humIGHV126	VBASE2	GAGGTGCAGCTGGTGGAGTCTGGAGGAGGCTTGGTACAGCCTGGGGGGTCCCTGAGACTCTCCTGTGCAGCCTCTGGATTCACCTTCAGTAACCACTACACGAGCTGGGTCCGCCAGGCTCCAGGGAAGGGACTGGAGTGGGTTTCATACAGTAGTGGTAATAGTGGTTACACAAACTACGCAGACTCTGTGAAGGGCCGATTCACCATCTCCAGGGACAACGCCAAGAACTCACTGTATCTGCAAATGAACAGCCTGAGAGCCGAGGACACGGCTGTGTATTACTGTGTGAAA
644	humIGHV127	VBASE2	GAGGTTCAGCTGGTGCAGTCTGGGGGAGGCTTGGTACATCCTGGGGGGTCACTGAGACTCTCCTGTGCAGGCTCTGGATTCACCTTCAGTAGCTATGCTATGCACTGGGTTCGCCAGGCTCCAGGAAAAGGTCTGGAGTGGGTATCAGCTATTGGTACTGGTGGTGGCACATACTATGCAGACTCCGTGAAGGGCCGATTCACCATCTCCAGAGACAATGCCAAGAACTCCTTGTATCTTCAAATGAACAGCCTGAGAGCCGAGGACATGGCTGTGTATTACTGTGCAAGA
645	humIGHV129	VBASE2	GAGGTGCAGCTGGTGGAGTCTGGGGGAGGCTTGGTCCAGCCTGGGGGTTCTCTGAGACTCTCATGTGCAGCCTCTGGATTCACCTTCAGTGACCACTACATGAGCTGGGTCCGCCAGGCTCAAGGGAAAGGGCTAGAGTTGGTAGGTTTAATAAGAAACAAAGCTAACAGTTACACGACAGAATATGCTGCGTCTGTGAAAGGCAGACTTACCATCTCAAGAGAGGATTCAAAGAACACGATGTATCTGCAAATGAGCAACCTGAAAACCGAGGACTTGGCCGTGTATTACTGTGCTAGA
646	humIGHV130	VBASE2	GTGCAGCTGGTGCAATCTGGGTCTGAGTTGAAGAAGCCTGGGGTCCGTCAGTGAAGGTTTCCTGCAAGGCGTTCTGGATACACCTTCACTAGCTATGCTATGAATTGGGTGCGACAGGCCCCTGGACAAGGGCTTGAGTGGATGGGATGGATCAACACCAACACTGGGAACCCAACGTATGCCCAGGGCTTCACAGGACGGTTTGTCTTCTCCTTGGACACCTCTGTCAGCACGGCATATCTGCAGATCAGCAGCCTAAAGGCTGAGGACACTGCCGTGTATTACTGTGCGAGA
647	humIGHV132	VBASE2	CAGGTTCAGCTGGTGCAGTCTGGAGCTGAGGTGAAGAAGCCTGGGGCCTCAGTGAAGGTCTCCTGCTAGGATTCTGGTTACACCTTTACCAGCTATGGTATCAGCTGGGTGCGACAGGCCCCTGGACAAGGGCTTGAGTGGATGGGATGGATCAGCGCTTACAATGGTAACACAAACTATGCACAGAAGCTCCAGGGCAGAGTCACCATGACCACAGACACATCCACGAGCACAGCCTACATGGAGCTGAGGAGCCTGAGATCTGACGACACGGCCGTGTATTACTGTGCGAGA
648	humIGHV133	VBASE2	GAGGTACAGCTCGTGGAGTCCGGAGAGGACCCAAGACAACCTGGGGGATCCTTGAGACTCTCCTGTGCAGACTCTGGATTAACCTTCAGTAGCTACTGAAGGAACTCGGTTTCCCAGGCTCCAGGGAAGGGGCTGGAGTGAGTAGTAGATATACAGTGTGATGGAAGTCAGATATGTTATGCATAATCTTTGAAGAGCAAATTCACCATCTCCAAAGAAAATGCCAAGAACTCACTGTATTTGCTAATGAACAGTCTGAGAGCAGCGGGCACAGCTGTGTGTTACTGTATGTGA
649	humIGHV134	VBASE2	GAGGTGCAGCTGGTGGAGTCTGGGGGAGGTGTGGTACGGCCTGGGGGGTCCCTGAGACTCTCCTTTGCAGCCTCTGGATTCACCTTTGATGATTATGGCATGAGCTGGGTCCGCCAAGCTCCAGGGAAGGGGCTGGAGTGGGTCTCTGGTATTAATTGGAATGGTGGTAGCACAGGTTATGCAGACTCTGTGAAGGGCCGATTCACCATCTCCAGAGACAACGCCAAGAACTCCCTGTATCTGCAAATGAACAGTCTGAGAGCCGAGGACACGGCCTTGTATCACTGTGCGAGA
650	humIGHV135	VBASE2	CAGGTGCAGCTGCAGGAGTCGGGCCCAGGACTGGTGAAGCCTTCACAGACCCTGTCCCTCACCTGCACTGTCTCTGGTGGCTCCATCAGCAGTGGTGGTTACTACTGGAGCTGGATCCGCCAGCACCCAGGGAAGGGCCTGGAGTGGATTGGGTACATCTATTACAGTGGGAGCACCTACTACAACCCGTCCCTCAAGAGTCGAGTTACCATATCAGTAGACACGTCTAAGAACCAGTTCTCCCTGAAGCTGAGCTCTGTGACTGCCGCGGACACGGCCGTGTATTACTGTGCGAGA
651	humIGHV136	VBASE2	CAGGTGCAGCTGGTGCAGTCTGGGCCTGAGGTGAAGAAGCCTGGAGCCTCATTGAAGGTTTCCTGCAAGCTTTCTGGATACACCTTCACAAGCTATGCTATCAACTGGGTATGACAGGCCCATGGACAAGGGCTTGAGGAAATGGGATGGATCAACACCAACACTGGGAACCTAACGTATGCCCAGGGCTTCACAGGACGGTTTGTCTTCTCCATGGACACCTCCGTCAGCATGGCATATCTTCATATCAGCAGCCTAAAGGCTGAGGACACGTGCAAGAGGCACAGTGTGGAA
652	humIGHV137	VBASE2	CAGGTGCAGCTGCAGGAGTCGGGCCCAGGACTGGTGAAGCCTTCGGACACCCTGTCCCTCACCTGCGCTGTCTCTGGTTACTCCATCAGCAGTAGTAACTGGTGGGGCTGGATCCGGCAGCCCCCAGGGAAGGGACTGGAGTGGATTGGGTACATCTATTATAGTGGGAGCATCTACTACAACCCGTCCCTCAAGAGTCGAGTCACCATGTCAGTAGACACGTCCAAGAACCAGTTCTCCCTGAAGCTGAGCTCTGTGACCGCCGTGGACACGGCCGTGTATTACTGTGCGAGA
653	humIGHV139	VBASE2	GAGGTGCAGCTGGTGGAGTCTGGGGGAGGCTTGGTACAGCCTGGAGGGTCCCTGAGACTCTCCTGTGCAGCCTCTGGATTCACCTTCAGTAGTTATGAAATGAACTGGGTCCGCCAGGCTCCAGGGAAGGGGCTGGAGTGGGTTTCATACATTAGTAGTAGTGGTAGTACCATATACTACGCAGACTCTGTGAAGGGCCGATTCACCATCTCCAGAGACAACGCCAAGAACTCACTGTATCTGCAAATGAACAGCCTGAGAGCCGAGGACACGGCTGTTTATTACTGTGCGAGA
654	humIGHV140	VBASE2	CATCCCAGTCCACTTGTCATTCTGGGCTGAGGTGAAGAAGCCTGGGTCXTCGGTGAAGTCTCCTGCAAGCCTTCTGGAGGCACCTTCAGCAGCTATGCTATCAGCTGGGTGCGACAGGCCCCTGGACAAGGGCTTGAGTGGATGGGAGGGATCATCCCTATCTTTGGTACAGCAAACTACGCACAGAAGTTCCAGGGCAGAGTCACGATTACCACGGACGAATCCACGAGCACAGCCTACATGGAGCTGAGCAGCCTGAGATCTGAGGACACGGCCGTGTATTACTGTGCGAGA
655	humIGHV141	VBASE2	GAGGTGCAGCTGGTGGAGTCTGGGGGAGGCTTGGTAAAGCCTGGGGGGTCCCTGAGACTCTCCTGTGCAGCCTCTGGATTCACCTTCAGTGACTACTACATGAACTGGGTCCGCCAGGCTCCAGGGAAGGGGCTGGAGTGGGTCTCATCCATTAGTAGTAGTAGTACCATATACTACGCAGACTCTGTGAAGGGCCGATTCACCATCTCCAGAGACAACGCCAAGAACTCACTGTATCTGCAAATGAACAGCCTGAGAGCCGAGGACACGGCTGTTTATTACTGTGCGAGA
656	humIGHV142	VBASE2	GAGGTGCAGCTGGTGGAGTCTGGGGGAGGCTTGGTACAGCCAGGGCGGTCCCTGAGACTCTCCTGTACAGCTTCTGGATTCACCTTTGGTGATTATGCTATGAGCTGGGTCCGCCAGGCTCCAGGGAAGGGGCTGGAGTGGGTAGGTTTCATTAGAAGCAAAGCTTATGGTGGGACAACAGAATACGCCGCGTCTGTGAAAGGCAGATTCACCATCTCAAGAGATATTCCAAAAGCATCGCCTATCTGCAAATGAACAGCCTGAAAACCGAGGACACAGCCGTGTATTACTGTACTAGAG
657	humIGHV143	VBASE2	GAGGTGCAGCTGGTGCAGTCTGGAGCAGAGGTGAAAAAGCCGGGGGAGTCTCTGAAGATCTCCTGTAAGGGTTCTGGATACAGCTTTACCAGCTACTGGATCGGCTGGGTGCGCCAGATGCCCGGGAAAGGCCTGGAGTGGATGGGGATCATCTATCCTGGTGACTCTGATACCAGATACAGCCCGTCCTTCCAAGGCCAGGTCACCATCTCAGCCGACAAGTCCATCAGCACCGCCTACCTGCAGTGGAGCAGCCTGAAGGCCTCGGACACCGCCATGTATTACTGTGCGAGA
658	humIGHV144	VBASE2	GAGGCCCAGCTTACAGAGTCTGGGGGAGACTTGGTACACTTAGAGGGGCCCCTGAGGCTCTCCTGTGCAGCCTCTTGGTTCACCTTCAGTATCTATGAGATTCACTGGGTTTGCCAGGCCTCAGGGAAGGGGCTGGAATGGGTTGCAGTTATATGGCGTGGTGAAAGTCATCAATACAATGCAGACTATGTTAGGGGCAGACTCACCACTTCCAGAGACAACACCAAGTACATGCTGTACATGCAAATGAACAGCCTGAGAACCCAGAACATGGCAGCATTTAACTGTGCAGGA
659	humIGHV145	VBASE2	GAGGTGCAGCTGGTGGAGACTGGAGGAGGCTTGATCCAGCCTGGGGGGTCCCTGAGACTCTCCTGTGCAGCCTCTGGGTTCACCGTCAGTAGCAACTACATGAGCTGGGTCCGCCAGGCTCCAGGGAAGGGGCTGGAGTGGGTCTCAGTTATTTATAGCGGTGGTAGCACATACTACGCAGACTCCGTGAAGGGCCGATTCACCATCTCCAGAGACAATTCCAAGAACACGCTGTATCTTCAAATGAACAGCCTGAGAGCCGAGGACACGGCCGTGTATTACTGTGCGAGA
660	humIGHV146	VBASE2	CAGGTCACCTTGAAGGAGTCTGGTCCTGCGCTGGTGAAACCCACACAGACCCTCACACTGACCTGCACCTTCTCTGGGTTCTCACTCAGCACTAGTGGAATGCGTGTGAGCTGGATCCGTCAGCCCCCAGGTAAGGCCCTGGAGTGGCTTGCACGCATTGATTGGGATGATGATAAATTCTACAGCACATCTCTGAAGACCAGGCTCACCATCTCCAAGGACACCTCCAAAAACCAGGTGGTCCTTACAATGACCAACATGGACCCTGTGGACACAGCCACGTATTACTGTGCACGG
661	humIGHV147	VBASE2	GCTGGTGGAGTCTGAAGAAAACCAAAGACAACTTGACAACTTGGGGGATCCCTGAGACTCTCCTGTGCAGACTCTGGATTAACCTTCAGTAGCTACTGAATGAGCTCAGATTCCCAGGCTCCAGGGAAGGGGCTGGAGTGAGTAGTAGATATATAGTACGATAGAAGTCAGATATGTTATGCACAATCTGTGAAGAGCAGATTCACCATCTCCAAAGAAAATGCCAAGAACTCACTCTGTTTGCAAATGAACAGTCTGAGAGCAGAGGGCACAGCTGTGTGTTACTGTATGTGA
662	humIGHV148	VBASE2	CAGGTGCAGCTGCAGGAGTCGGGCCCAGGACTGGTGAAGCCTTCGGAGACCCTGTCCCTCATCTGCGCTGTCTCTGGTGACTCCATCAGCAGTGGTAACTGGTGAATCTGGGTCCGCCAGCCCCCAGGGAAGGGGCTGGAGTGGATTGGGGAAATCCATCATAGTGGGAGCACCTACTACAACCCGTCCCTCAAGAGTCGAATCACCATGTCCGTAGACACGTCCAAGAACCAGTTCTACCTGAAGCTGAGCTCTGTGACCGCTGCGGACACGGCCGTGTATTACTGTGCGAGA
663	humIGHV149	VBASE2	AGGTGCAGCTGGTGGAGTCTGGGGGAGGCTTAGTAAAGACTGGAGGGGTCTCTGAGACTCTCCTGTGCAGCCTCTGGATTCACCTTCAGTAGCTCTGCTATGCACTGGGTCCACCAGGCTCCAGGAAAGGGTTTGGAGTGGGTCTCAGTTATTAGTACAAGTGGTGATACCGTACTCTACACAGACTCTGTGAAGGGCTGATTCACCATCTCTAGAGACAATGCCCAGAATTCACTGTCTCTGCAAATGAACAGCCTGAGAGCCGAGGGCACAGTTGTGTACTACTGTGTGAAA
664	humIGHV150	VBASE2	GAGGTGCAGCTGGTGGAGTCTGGGGAAGGCTTGGTCCAGCCTGGGGGGTCCCTGAGACTCTCCTGTGCAGCCTCTGGATTCACCTTCAGTAGCTCTGCTATGCACTGGGTCCGCCAGGCTCCAAGAAAGGGTTTGTAGTGGGTCTCAGTTATTAGTACAAGTGGTGATACCGTACTCTACACAGACTCTGTGAAGGGCCGATTCACCATCTCCAGAGACAATGCCCAGAATTCACTGTATCTGCAAATGAACAGCCTGAGAGCCGACGACATGGCTGTGTATTACTGTGTGAAA
665	humIGHV151	VBASE2	GAGGTGGAGCTGATAGAGTCCATAGAGGGCCTGAGACAACTTGGGAAGTTCCTGAGACTCTCCTGTGTAGCCTCTGGATTCACCTTCAGTAGCTACTGAATGAGCTGGGTCAATGAGACTCTAGGGAAGGGGCTGGAGGGAGTAATAGATGTAAAATATGATGGAAGTCAGATATACCATGCAGACTCTGTGAAGGGCAGATTCACCATCTCCAAAGACAATGCTAAGAACTCACCGTATCTGCAAACGAACAGTCTGAGAGCTGAGGACATGACCATGCATGGCTGTACATAA
666	humIGHV152	VBASE2	GAGGTGCAGCTGGTGGAGTCTGGGGGAGGCTTGGTCCAGCCTGGGGGGTCCCTGAGACTCTCCTGTGCAGCCTCTGGATTCACCTTCAGTAGCTATGCTATGCACTGGGTCCGCCAGGCTCCAGGGAAGGGACTGGAATATGTTTCAGCTATTAGTAGTAATGGGGGTAGCACATATTATGCAGACTCTGTGAAGGGCAGATTCACCATCTCCAGAGACAATTCCAAGAACACGCTGTATCTTCAAATGGGCAGCCTGAGAGCTGAGGACATGGCTGTGTATTACTGTGCGAGA
667	humIGHV153	VBASE2	GAGGTGCAGCTGGTGGAGTCTGGGGGAGGCCTGGTCAAGCCTGGGGGGTCCCTGAGACTCTCCTGTGCAGCCTCTGGATTCACCTTCAGTAGCTATAGCATGAACTGGGTCCGCCAGGCTCCAGGGAAGGGGCTGGAGTGGGTCTCATCCATTAGTAGTAGTAGTAGTTACATATACTACGCAGACTCAGTGAAGGGCCGATTCACCATCTCCAGAGACAACGCCAAGAACTCACTGTATCTGCAAATGAACAGCCTGAGAGCCGAGGACACAGCTGTGTATTACTGTGCGAGA
668	humIGHV154	VBASE2	GAGGTGCAGCTGGTGGAGTCTGGGGGAGGTGTGGTACGGCCTGGGGGGTCCCTGAGACTCTCCTGTGCAGCCTCTGGATTCACCTTTGATGATTATGGCATGAGCTGGGTCCGCCAAGCTCCAGGGAAGGGGCTGGAGTGGGTCTCTGGTATTAATTGGAATGGTGGTAGCACAGGTTATGCAGACTCTGTGAAGGGCCGATTCACCATCTCCAGAGACAACGCCAAGAACTCCCTGTATCTGCAAATGAACAGTCTGAGAGCCGAGGACACGGCCTTGTATTACTGTGCGAGA
669	humIGHV155	VBASE2	ACAGTGCAGCTGGTGGAGTCTGGGGGAGGCTTGGTACAGCCTGGGGGGTCCCTGAGACTCTCCTGTGCAGCCTCTGGATTCACCTTCAGTAACAGTGACATGAACTGGGTCCGCCAGGCTCCAGGAAAGGGGCTGGAGTGGGTATCGGGTGTTAGTTGGAATGGCAGTAGGACGCACTATGCAGACTCTGTGAAGGGACGATTCATCATCTCCAGAGACAATTCCAGGAACTTCCTGTATCAGCAAATGAACAGCCTGAGGCCCGAGGACATGGCTGTGTATTACTGTGTGAGA
670	humIGHV156	VBASE2	GAAATTTACTGATAGAGTCAGGGGGGAAAAATTGTACAGCCCAGTGGTTCACTGAGACTCTCATGCAAAGCCTCTGATTTCACCTTTACTGGCTACAGCATGAGCTTGGTCCAGCAGGCTTCATGACAGGGATTGGTGTGGGTGGAAACAGTGAGTGATCAAGTGGGAGTTCTCAGAGTTACTCTCCATGAGTACAAATAAATTAACAGTCCCAAGTGACACCTTTTCATGTGCAGTCTACCTTAAAGGGACCAAACTGAAAGTCAAGGACAAGGCCTTGTAATACTG
671	humIGHV157	VBASE2	GAGGTGCAGCTGGTGGAGTCTGGGGGAGGCTTGGTACAGCCTGGGGGGTCCCTGAGACTCTCCTGTGCAGCCTCTGGATTCACCTTTAGCAGCTATGCCATGAGCTGGGTCCGCCAGGCTCCAGGGAAGGGGCTGGAGTGGGTCTCAGCTATTAGTGGTAGTGGTGGTAGCACATACTACGCAGACTCCGTGAAGGGCCGGTTCACCATCTCCAGAGACAATTCCAAGAACACGCTGTATCTGCAAATGAACAGCCTGAGAGCCGAGGACACGGCCGTATATTACTGTGCGAAA
672	humIGHV158	VBASE2	TGAGGTTCAGCTGGTGCAGTCTGGGGGAGGCTTGGTACAGCCTGGGGGTCCCTGAGACTCTCCTGTGCAGGCTCTGGATTCACCTTCAGTAGCTATGCTATGCACTGGGTTCACCAGGCTCCAGGAAAAGGTCTGGAGTGGGTATCAGCTATTGGTGCTGGTGGTGGCACATACTATGCAGACTCCGTGAAGGGCCGATTCACCATCTCCAGAGACAATGCCAAGAACTCCTTGTATCTTCAAATGAACAGCCTGAGAGCCGAGGACATGGCTGTGTATTACTGTGCAAGA
673	humIGHV159	VBASE2	GTGCCCATTCCCAGGTCCAATCGGTGCAGTCTGGGGCTGAGGTGAGGAAACCTGGGTCCTCAGTGAAGGTGATCCCAGATACACCTTCACCTTCCACTACATACACTGGGGGCGACAGGCCCCTGGAAAAGGGCTTGAGTGGATGGAACGTGTTGATCCTGAAGATGGTGAAACAATATATGCACAGAATTCCAGGGCAGAGTCACCACGACCTGGGACATGTCTACAGACACAGCCTACATGGAGCTGAGCAGCCTGAGATCTGAGGACACAGCCGTATATTAATGTGCAAGA
674	humIGHV160	VBASE2	CTGTGTGAAGTTTACTGATGGAGTCAGAGGGGGAAAATTTTACAGCCCAGCGGTTGAGATTCTCCTGCAAAGCCTCTGGTTTCACCTTTACTGGCTACAGCATGAGCTTGGTCCAGCACGCTTCACAACAGGGATAGGTGTGGATGCCAACAGTGAGCGATCAAGTATGAATTCTCAGGGTTACTCTCCATGAATACAAATAAATTAACAATCTCAAGCAACACCCTTTCAAGTGCAGTCTGCCTTACAATGACCAATCTGAAAGCCAAGGACAAGGCCATGTATTACTGTGAGTGA
675	humIGHV161	VBASE2	CAGGTGCAGCTGCAGGAGTCGGGCCCAGGACTGGTGAAGCCTTCGGAGACCCTGTCCCTCACCTGCGTTGTCTCTGGTGGCTCCATCAGCAGTAGTAACTGGTGGAGCTGGGTCCGCCAGCCCCCAGGGAAGGGGCTGGAGTGGATTGGGGAAATCTATCATAGTGGGAGCCCCAACTACAACCCGTCCCTCAAGAGTCGAGTCACCATATCAGTAGACAAGTCCAAGAACCAGTTCTCCCTGAAGCTGAGCTCTGTGACCGCCGCGGACACGGCCGTGTATTACTGTGCGAGA
676	humIGHV162	VBASE2	GAGGTGCAGCTGGTGGAGTCTGGAGGAGGCTTGGTACAGCCTGGGGGGTCCCTGAGACTCTCCTGTGCAGCCTCTGGATTCACCTTCAGTAACCACTACACGAGCTGGGTCCGCCAGGCTCCAGGGAAGGGACTGGAGTGGGTTTCATACATTAGTGGTAATAGTGGTTACACAAACTACGCAGACTCTGTGAAAGGCCGATTCACCATCTCCAGGGACAACGCCAAGAACTCACTGTATCTGCAAATGAACAGCCTGAGAGCCGAGGACACGGCTGTGTATTACTGTGTGAAA
677	humIGHV163	VBASE2	CAGGTACAGCTGGTGCAGTCTGGGGCTGAGGTGAAGAAGCCTGGGGCCTCAGTGAAGGTCTCCTGCAAGGCTTCTGGATACACCATCACCAGCTACTGTATGCACTGGGTGCACCAGGTCCATGCACAAGGGCTTGAGTGGATGGGATTGGTGTGCCCTAGTGATGGCAGCACAAGCTATGCACAGAAGTTCCAGGCCAGAGTCACCATAACCAGGGACACATCCATGAGCACAGCCTACATGGAGCTAAGCAGTCTGAGATCTGAGGACACGGCCATGTATTACTGTGTGAGA
678	humIGHV164	VBASE2	CAGGTACAGCTGCAGCAGTCAGGTCCAGGACTGGTGAAGCCCTCGCAGACCCTCTCACTCACCTGTGCCATCTCCGGGGACAGTGTCTCTAGCAACAGTGCTGCTTGGAACTGGATCAGGCAGTCCCCATCGAGAGGCCTTGAGTGGCTGGGAAGGACATACTACAGGTCCAAGTGGTATAATGATTATGCAGTATCTGTGAAAAGTCGAATAACCATCAACCCAGACACATCCAAGAACCAGTTCTCCCTGCAGCTGAACTCTGTGACTCCCGAGGACACGGCTGTGTATTACTGTGCAAGA
679	humIGHV165	VBASE2	CAGGTGCAGCTGGTGCAGTCTGGGGCTGAGGTGAAGAAGCCTGGGGCCTCAGTGAAGGTCTCCTGCAAGGCTTCTGGATACACCTTCACCGGCTACTATATGCACTGGGTGCGACAGGCCCCTGGACAAGGGCTTGAGTGGATGGGATGGATCAACCCTAACAGTGGTGGCACAAACTATGCACAGAAGTTTCAGGGCAGGGTCACCATGACCAGGGACACGTCCATCAGCACAGCCTACATGGAGCTGAGCAGGCTGAGATCTGACGACACGGCCGTGTATTACTGTGCGAGA
680	humIGHV166	VBASE2	CTGTGTGAAGTTTACTGATGGAGTCAGAGGGGGAAAAAATTTACAGCCCAGTGGTGAGACTCTCCTGCAAAGCCTCTGGTTTCACCTTTACTGGTTACAGCATGAGCTTGGTCCAGCACGCTTCACAACAGGGATAGGTGTGGGTGCCAACAGTGAGTGATCAAGTATGAATTCTCAGGGTTACTTTCCATGAGTACAAATAAATTAACAATCTCAAGCAACACCCTTTTAAGTGCAGTCTGCCTTACAATGACCAATCTGAAAGCCAAGGACAAGGTCATGTATTACTGTGAGTGA
681	humIGHV167	VBASE2	CAGGTTCAGCTGGTGCAGTCTGGGGCTGAGGTGAAGAAGCCTGGGGCCTCAGTGAAGGTTTCCTGCAAGGCTTCTGGATACACCTTCACTAGCTATGCTATGCATTGGGTGCGCCAGGCCCCCGGACAAAGGCTTGAGTGGATGGGATGGAGCAACGCTGGCAATGGTAACACAAAATATTCACAGGAGTTCCAGGGCAGAGTCACCATTACCAGGGACACATCCGCGAGCACAGCCTACATGGAGCTGAGCAGCCTGAGATCTGAGGACATGGCTGTGTATTACTGTGCGAGA
682	humIGHV168	VBASE2	CAGGTGCAGCTGCAGGAGTCGGGCCCAGGACTGGTGAAGCCTTCGGAGACCCTGTCCCTCACCTGCACTGTCTCTGGTGGCTCCATCAGTAGTTACTACTGGAGCTGGATCCGGCAGCCCGCCGGGAAGGGACTGGAGTGGATTGGGCGTATCTATACCAGTGGGAGCACCAACTACAACCCCTCCCTCAAGAGTCGAGTCACCATGTCAGTAGACACGTCCAAGAACCAGTTCTCCCTGAAGCTGAGCTCTGTGACCGCCGCGGACACGGCCGTGTATTACTGTGCGAGA
683	humIGHV169	VBASE2	CAGATCACCTTGAAGGAGTCTGGTCCTACGCTGGTGAAACCCACACAGACCCTCACGCTGACCTGCACCTTCTCTGGGTTCTCACTCAGCACTAGTGGAGTGGGTGTGGGCTGGATCCGTCAGCCCCCAGGAAAGGCCCTGGAGTGGCTTGCACTCATTTATTGGAATGATGATAAGCGCTACAGCCCATCTCTGAAGAGCAGGCTCACCATCACCAAGGACACCTCCAAAAACCAGGTGGTCCTTACAATGACCAACATGGACCCTGTGGACACAGCCACATATTACTGTGCACAC
684	humIGHV170	VBASE2	TGAGATGCAGCTGGTAGAGTCTGGAGCAAACTTGACAAAGCCTGGGTGTCCCTGAGACTCTCCTGTGCAGCCTCTGGATTCACCTTCAGTAGCCATAGCACGCACTGGGTCCCCCAGGCTCCAGGGAAGGGTCTGCAGTGGGTCCCAGTTATTAGTGGTAGTGGTAGTACCATGTACTACGCAGACTCTGTGAAGGGCCGATTCACCATTTCCAGAGACAATACCAAAAACTCACTGTATCTGCAAATGAACAGACTGAGGGCAGAGGATGCAGCTGCATATGACTCTGTGAGA
685	humIGHV171	VBASE2	GAGGTGCAGCTGGTGGAGTCTGGGGGAGGCTTGGTCCAGCCTGGGGGGTCCCTGAGACTCTCCTGTGCAGCCTCTGGATTCACCTTTAGTAGCTATTGGATGAGCTGGGTCCGCCAGGCTCCAGGGAAGGGGCTGGAGTGGGTGGCCAACATAAAGCAAGATGGAAGTGAGAAATACTATGTGGACTCTGTGAAGGGCCGATTCACCATCTCCAGAGACAACGCCAAGAACTCACTGTATCTGCAAATGAACAGCCTGAGAGCCGAGGACACGGCTGTGTATTACTGTGCGAGA
686	humIGHV172	VBASE2	CAGGTGCAGCTGGTGCAGTCTGGGGCTGAGGTGAAGAAGCCTGGGGCCTCAGTGAAGGTCTCCTGCAAGGCTTCTGGATACACCTTCACCAGTTATGATATCAACTGGGTGCGACAGGCCACTGGACAAGGGCTTGAGTGGATGGGATGGATGAACCCTAACAGTGGTAACACAGGCTATGCACAGAAGTTCCAGGGCAGAGTCACCATGACCAGGAACACCTCCATAAGCACAGCCTACATGGAGCTGAGCAGCCTGAGATCTGAGGACACGGCCGTGTATTACTGTGCGAGA
687	humIGHV173	VBASE2	GAAGTGCAGCTGGTGGAGTCTGGGGGAGGCTTGGTACAGCCTGGCAGGTCCCTGAGACTCTCCTGTGCAGCCTCTGGATTCACCTTTGATGATTATGCCATGCACTGGGTCCGGCAAGCTCCAGGGAAGGGCCTGGAGTGGGTCTCAGGTATTAGTTGGAATAGTGGTAGCATAGGCTATGCGGACTCTGTGAAGGGCCGATTCACCATCTCCAGAGACAACGCCAAGAACTCCCTGTATCTGCAAATGAACAGTCTGAGAGCTGAGGACACGGCCTTGTATTACTGTGCAAAA
688	humIGHV174	VBASE2	CAGGTCACCTTGAAGGAGTCTGGTCCTGCACTGGTGAAACCCACACAGACCCTCATGCTGACCTGCACCTTCTCTGGGTTCTCACTCAGCACTTCTGGAATGGGTGTGGGTTAGATCTGTCAGCCCTCAGCAAAGGCCCTGGAGTGGCTTGCACACATTTATTAGAATGATAATAAATACTACAGCCCATCTCTGAAGAGTAGGCTCATTATCTCCAAGGACACCTCCAAGAATGAAGTGGTTCTAACAGTGATCAACATGGACATTGTGGACACAGCCACACATTACTGTGCAAGG
689	humIGHV175	VBASE2	CAGGTGCAGCTGGTGGAGTCTGGGGGAGGCTTGGTCAAGCCTGGAGGGTCCCTGAGACTCTCCTGTGCAGCCTCTGGATTCACCTTCAGTGACTACTACATGAGCTGGATCCGCCAGGCTCCAGGGAAGGGGCTGGAGTGGGTTTCATACATTAGTAGTAGTGGTAGTACCATATACTACGCAGACTCTGTGAAGGGCCGATTCACCATCTCCAGGGACAACGCCAAGAACTCACTGTATCTGCAAATGAACAGCCTGAGAGCCGAGGACACGGCCGTGTATTACTGTGCGAGA
690	humIGHV176	VBASE2	GAGGTGCAGCTGGTGGAGTCTGGGGGAGGCTTGGTACAGCCTGGGGGGTCCCTGAGACTCTCCTGTGCAGCCTCTGGATTCACCTTCAGTAGCTACGACATGCACTGGGTCCGCCAAGCTACAGGAAAAGGTCTGGAGTGGGTCTCAGCTATTGGTACTGCTGGTGACACATACTATCCAGGCTCCGTGAAGGGCCGATTCACCATCTCCAGAGAAAATGCCAAGAACTCCTTGTATCTTCAAATGAACAGCCTGAGAGCCGGGGACACGGCTGTGTATTACTGTGCAAGA
691	humIGHV177	VBASE2	ATGACTCACCCAGCTTCTGATGACTCTCCTGTTGCCAGCGTCCATGGCCTCAGTGAAGGTCTCCTGCAAAGCTCTGGATACACCTTCGCCAGCTACGACATTCACTGTGTGTGACAGGCCCCTGGATAAGGGTTTGAATGGATGGTAGGGAGCTACTCTGGCAATGGTAACACAGGCTATGCACAGAAGTTTCAGGGCAGAGTCACCATGACCAGGGACACGTCCACGAGCACAGCCTACATGGAGCTGAGCAGTCAGAGATCTGAGGACATAGATGTGTACTACTGTGCGAGA
692	humIGHV178	VBASE2	GAGGTGCAGCTGGTGGAGTCTGGGGGAGGCTTGGTAAAGCCTGGGGGGTCCCTTAGACTCTCCTGTGCAGCCTCTGGATTCACTTTCAGTAACGCCTGGATGAGCTGGGTCCGCCAGGCTCCAGGGAAGGGGCTGGAGTGGGTTGGCCGTATTAAAAGCAAAACTGATGGTGGGACAACAGACTACGCTGCACCCGTGAAAGGCAGATTCACCATCTCAAGAGATGATTCAAAAAACACGCTGTATCTGCAAATGAACAGCCTGAAAACCGAGGACACAGCCGTGTATTACTGTACCACA
693	humIGHV179	VBASE2	GAGGTGCAGCTGGTGGAGTCTGGGGGAGGCTTGGTACAGCCTGGGGGGTCCCTGAGACTCTCCTGTGCAGCCTCTGGATTCACCTTCAGTAACAGTGACATGAACTGGGCCCGCAAGGCTCCAGGAAAGGGGCTGGAGTGGGTATCGGGTGTTAGTTGGAATGGCAGTAGGACGCACTATGTGGACTCCGTGAAGCGCCGATTCATCATCTCCAGAGACAATTCCAGGAACTCCCTGTATCTGCAAAAGAACAGACGGAGAGCCGAGGACATGGCTGTGTATTACTGTGTGAGA
694	humIGHV180	VBASE2	TGAAATTTACTGATAGAGTCAGGGGGGAAAATTGTACAGCCCAGTGGTTCACTGAGACTCTCATGCAAAGCCTCTGATTTCACCTTTACTGGCTACAGCATGAGCTTGGTCCAGCAGGCTTCATGACAGGGATTGGTGTGGGTGGAAACAGTGAGTGATCAAGTGGGAGTTCTCAGAGTTACTCTCCATGAGTACAAATAAATTAACAGTCCCAAGCGACACCTTTTCATGTGCAGTCTACCTTAAAGGGACCAAACTGAAAGTCAAGGACAAGGCCTTGTAATACTG
695	humIGHV181	VBASE2	CCAGGTTCAGCTGTTGCAGCCTGGGGCTGAGGTGAAGAAGCCTGCGTCCTCAGTGAAGGTCTCCTGCCAGGCTTCCAGATACACCTTCACCAAATACTTTACACAGTGGGTGCGACAGGGCCCTGGACAAGGGCATAGTGGTTGGGATGCATCAACCCTTACAATGATAACACACACTACGCACAGAAGTTCCGGGGCAGAGTCACCATTACCAGTGACAGGTCCGTGAGCACAGCCTACATGGAGCTGAGCAGCCTGAGATCTGAAGACATGGTCGTGTATTCCTGTGTGAGA
696	humIGHV182	VBASE2	CAGGTTCAGCTGGTGCAGTCTGGAGCTGAGGTGAAGAAGCCTGGGGCCTCAGTGAAGGTCTCCTGCAAGGCTTCTGGTTACACCTTTACCAGCTATGGTATCAGCTGGGTGCGACAGGCCCCTGGACAAGGGCTTGAGTGGATGGGATGGATCAGCGCTTACAATGGTAACACAAACTATGCACAGAAGCTCCAGGGCAGAGTCACCATGACCACAGACACATCCACGAGCACAGCCTACATGGAGCTGAGGAGCCTGAGATCTGACGACACGGCCGTGTATTACTGTGCGAGA
697	humIGHV183	VBASE2	ACAGTGCAGCTGGTGGAGTCTGGGGGAGGCTTGGTAGAGCCTGGGGGGTCCCTGAGACTCTCCTGTGCAGCCTCTGGATTCACCTTCAGTAACAGTGACATGAACTGGGTCCGCCAGGCTCCAGGAAAGGGGCTGGAGTGGGTATCGGGTGTTAGTTGGAATGGCAGTAGGACGCACTATGCAGACTCTGTGAAGGGCCGATTCATCATCTCCAGAGACAATTCCAGGAACTTCCTGTATCAGCAAATGAACAGCCTGAGGCCCGAGGACATGGCTGTGTATTACTGTGTGAGA
698	humIGHV184	VBASE2	GAGGTGCAGCTGGTGGAGTCTGGGGGAGGTGTGGTACGGCCTGGGGGGTCCCTGAGACTCTCCTGTGCAGCCTCTGGATTCACCTTTGATGATTATGGCATGAGCTGGGTCCGCCAAGCTCCAGGGAAGGGGCTGGAGTGGGTCTCTGGTATTAATTGGAATGGTGGTAGCACAGGTTATGCAGACTCTGTGAAGGGCCGATTCACCATCTCCAGAGACAACGCCAAGAACTCCCTGTATCTGCAAATGAACAGTCTGAGAGCCGAGGACACGGCCTTGTATCACTGTGCGAGA
699	humIGHV185	VBASE2	GAGGTGCAGCTGGTGGAGTCTGGGGGAGGCCTGGTCAAGCCTGGGGGGTCCCTGAGACTCTCCTGTGCAGCCTCTGGATTCACCTTCAGTAGCTATAGCATGAACTGGGTCCGCCAGGCTCCAGGGAAGGGGCTGGAGTGGGTCTCATCCATTAGTAGTAGTAGTAGTTACATATACTACGCAGACTCAGTGAAGGGCCGATTCACCATCTCCAGAGACAACGCCAAGAACTCACTGTATCTGCAAATGAACAGCCTGAGAGCCGAGGACACGGCTGTGTATTACTGTGCGAGA
700	humIGHV186	VBASE2	GAGGTGCAGCTGGTGGAGTCTGGGGGAGGCTTGGTACAGCCTGGGGGGTCCCTGAGACTCTCCTGTGCAGCCTCTGGATTCACCTTCAGTTACTACTACATGAGCGGGGTCCGCCAGGCTCCCGGGAAGGGGCTGGAATGGGTAGGTTTCATTAGAAACAAAGCTAATGGTGGGACAACAGAATAGACCACGTCTGTGAAAGGCAGATTCACAATCTCAAGAGATGATTCCAAAAGCATCACCTATCTGCAAATGAAGAGCCTGAAAACCGAGGACACGGCCGTGTATTACTGTTCCAGA
701	humIGHV187	VBASE2	GAGGTGCAGCTGTTGGAGTCTGGGGGAGGCTTGGTACAGCCTGGGGGGTCCCTGAGACTCTCCTGTGCAGCCTCTGGATTCACCTTTAGCAGCTATGCCATGAGCTGGGTCCGCCAGGCTCCAGGGAAGGGGCTGGAGTGGGTCTCAGCTATTAGTGGTAGTGGTGGTAGCACATACTACGCAGACTCCGTGAAGGGCCGGTTCACCATCTCCAGAGACAATTCCAAGAACACGCTGTATCTGCAAATGAACAGCCTGAGAGCCGAGGACACGGCCGTATATTACTGTGCGAAA
702	humIGHV188	VBASE2	CAGGTCCAGCTGGTACAGTCTGGGGCTGAGGTGAAGAAGCCTGGGGCCTCAGTGAAGGTCTCCTGCAAGGTTTCCGGATACACCCTCACTGAATTATCCATGCACTGGGTGCGACAGGCTCCTGGAAAAGGGCTTGAGTGGATGGGAGGTTTTGATCCTGAAGATGGTGAAACAATCTACGCACAGAAGTTCCAGGGCAGAGTCACCATGACCGAGGACACATCTACAGACACAGCCTACATGGAGCTGAGCAGCCTGAGATCTGAGGACACGGCCGTGTATTACTGTGCAACA
703	humIGHV189	VBASE2	GAGATGCAGCTGGTGGAGTCTGGGGGAGGCTTGGCAAAGCCTGCGTGGTCCCCGAGACTCTCCTGTGCAGCCTCTCAATTCACCTTCAGTAGCTACTACATGAACTGTGTCCGCCAGGCTCCAGGGAATGGGCTGGAGTTGGTTTGACAAGTTAATCCTAATGGGGGTAGCACATACCTCATAGACTCCGGTAAGGACCGATTCAATACCTCCAGAGATAACGCCAAGAACACACTTCATCTGCAAATGAACAGCCTGAAAACCGAGGACACGGCCCTCTATTAGTGTACCAGA
704	humIGHV190	VBASE2	CAGGTCACCTTGAAGGAGTCTGGTCCTGTGCTGGTGAAACCCACAGAGACCCTCACGCTGACCTGCACCGTCTCTGGGTTCTCACTCAGCAATGCTAGAATGGGTGTGAGCTGGATCCGTCAGCCCCCAGGGAAGGCCCTGGAGTGGCTTGCACACATTTTTTCGAATGACGAAAAATCCTACAGCACATCTCTGAAGAGCAGGCTCACCATCTCCAAGGACACCTCCAAAAGCCAGGTGGTCCTTACCATGACCAACATGGACCCTGTGGACACAGCCACATATTACTGTGCACGG
705	humIGHV191	VBASE2	TGATGTTTACTGATGGAGTCAGAAGGAGAAAAATTTAACAGCCCAGCAGTTCACTGAGACTGTCCTGCAAAGCCTCTGGTTTCGGGTTTACTGGGTGCAGCATGAGCTTGGTCCAGCACGCTTCACAACAGGAATTGGTGTGGGTAGCAACAGTGAGAGATCATATGGGAGTTCTAAGGGTTACTCTCCATGAGTACAGATAAATCAACATTCCCAAGTGACACCCTTTCAAGTGCAGTCTACCTTACAAGGACCAACCTGAAAGCCAAGGGCAAGGCCGTATATTACAGTGAGGGA
706	humIGHV192	VBASE2	CAGGTGCAGCTGGTGCAGTCTGGGCCTGAGGTGAAGAAGCCTGGAGCCTCATTGAAGGTTTCCTGCAAGGCTTCTGGATACACCTTCACAAGCTATGCTATCAGCTGGGTATGACAGGCCCATGGACAAGGGCTTGAGGAAATGGGATGGATCAACACCAACACTGGGAACCTAACGTATGCCCAGGGCTTCACAGGACGGTTTGTCTTCTCCATGGACACCTCCGTCAGCATGGCATATCTTCATATCAGCAGCCTAAAGGCTGAGGACACGTGCAAGAGGCACAGTGTGGAA
707	humIGHV193	VBASE2	CAGGTGCAGCTGCAGGAGTCGGGCCCAGGACTGGTGAAGCCTTCGGACACCCTGTCCCTCACCTGCGCTGTCTCTGGTTACTCCATCAGCAGTAGTAACTGGTGGGGCTGGATCCGGCAGCCCCCAGGGAAGGGACTGGAGTGGATTGGGTACATCTATTATAGTGGGAGCACCTACTACAACCCGTCCCTCAAGAGTCGAGTCACCATGTCAGTAGACACGTCCAAGAACCAGTTCTCCCTGAAGCTGAGCTCTGTGACCGCCGTGGACACGGCCGTGTATTACTGTGCGAGA
708	humIGHV194	VBASE2	GAGGTGGAGCTGATAGAGCCCACAGAGGACCTGAGACAACCTGGGAAGTTCCTGAGACTCTCCTGTGTAGCCTCTAGATTCGCCTTCAGTAGCTTCTGAATGAGCCCAGTTCACCAGTCTGCAGGCAAGGGGCTGGAGTGAGTAATAGATATAAAAGATGATGGAAGTCAGATACACCATGCAGACTCTGTGAAGGGCAGATTCTCCATCTCCAAAGACAATGCTAAGAACTCTCTGTATCTGCAAATGAACAGTCAGAGAACTGAGGACATGGCTGTGTATGGCTGTACATAA
709	humIGHV195	VBASE2	CAGGTGCAGCTGGTGGAGTCTGGGGGAGGCGTGGTCCAGCCTGGGAGGTCCCTGAGACTCTCCTGTGCAGCCTCTGGATTCACCTTCAGTAGCTATGGCATGCACTGGGTCCGCCAGGCTCCAGGCAAGGGGCTGGAGTGGGTGGCAGTTATATCATATGATGGAAGTAATAAATACTATGCAGACTCCGTGAAGGGCCGATTCACCATCTCCAGAGACAATTCCAAGAACACGCTGTATCTGCAAATGAACAGCCTGAGAGCTGAGGACACGGCTGTGTATTACTGTGCGAGA
710	humIGHV196	VBASE2	GAGGTACAGCTCGTGGAGTCCGGAGAGGACCCAAGACAACCTGGGGGATCCCTGAGACTCTCCTGTGCAGACTCTGGATTAACCTTCAGTAGCTACTGAAGGAACTCGGTTTCCCAGGCTCCAGGGAAGGGGCTGGAGTGAGTAGTAGATATACAGTGTGATGGAAGTCAGATATGTTATGCATAATCTTTGAAGAGCAAATTCACCATCTCCAAAGAAAATGCCAAGAACTCACTGTATTTGCTAATGAACAGTCTGAGAGCAGCGGGCACAGCTGTGTGTTACTGTATGTGA
711	humIGHV197	VBASE2	CAGGTGCAGCTGCAGGAGTCGGGCCCAGGACTGGTGAAGCCTTCACAGACCCTGTCCCTCACCTGTACTGTCTCTGGTGGCTCCATCAGCAGTGGTGGTTACTACTGGAGCTGGATCCGCCAGCACCCAGGGAAGGGCCTGGAGTGGATTGGGTACATCTATTACAGTGGGAGCACCTACTACAACCCGTCCCTCAAGAGTCGAGTTACCATATCAGTAGACACGTCTAAGAACCAGTTCTCCCTGAAGCTGAGCTCTGTGACTGCCGCGGACACGGCCGTGTATTACTGTGCGAGA
712	humIGHV198	VBASE2	GAGGTGGAGCTGATAGAGTCCATAGAGGACCTGAGACAACCTGGGAAGTTCCTGAGACTCTCCTGTGTAGCCTCTAGATTCGCCTTCAGTAGCTTCTGAATGAGCCGAGTTCACCAGTCTCCAGGCAAGGGGCTGGAGTGAGTAATAGATATAAAAGATGATGGAAGTCAGATACACCATGCAGACTCTGTGAAGGGCAGATTCTCCATCTCCAAAGACAATGCTAAGAACTCTCTGTATCTGCAAATGAACACTCAGAGAGCTGAGGACGTGGCCGTGTATGGCTATACATAA
713	humIGHV199	VBASE2	CAGGTGCAGCTGGTGGAGTCTGGGGGAGGCGTGGTCCAGCCTGGGAGGTCCCTGAGACTCTCCTGTGCAGCGTCTGGATTCACCTTCAGTAGCTATGGCATGCACTGGGTCCGCCAGGCTCCAGGCAAGGGGCTGGAGTGGGTGGCAGTTATATGGTATGATGGAAGTAATAAATACTATGCAGACTCCGTGAAGGGCCGATTCACCATCTCCAGAGACAATTCCAAGAACACGCTGTATCTGCAAATGAACAGCCTGAGAGCCGAGGACACGGCTGTGTATTACTGTGCGAGA
714	humIGHV200	VBASE2	GAGGTACAGCTCGTGGAGTCCGGAGAGGACCCAAGACAACCTGGGGGATCCTTGAGACTCTCCTGTGCAGACTCTGGATTAACCTTCAGTAGCTACTGAATGAGCTCGGTTTCCCAGGCTCCAGGGAAGGGGCTGGAGTGAGTAGTAGATATACAGTGTGATGGAAGTCAGATATGTTATGCCCAATCTGTGAAGAGCAAATTCACCATCTCCAAAGAAAATGCCAAGAACTCACTGTATTTGCAAATGAACAGTCTGAGAGCAGAGGGCACAGCTGTGTGTTACTGTATGTGA
715	humIGHV201	VBASE2	CAGGTGCAGCTACAGCAGTGGGGCGCAGGACTGTTGAAGCCTTCGGAGACCCTGTCCCTCACCTGCGCTGTCTATGGTGGGTCCTTCAGTGGTTACTACTGGAGCTGGATCCGCCAGCCCCCAGGGAAGGGGCTGGAGTGGATTGGGGAAATCAATCATAGTGGAAGCACCAACTACAACCCGTCCCTCAAGAGTCGAGTCACCATATCAGTAGACACGTCCAAGAACCAGTTCTCCCTGAAGCTGAGCTCTGTGACCGCCGCGGACACGGCTGTGTATTACTGTGCGAGA
716	humIGHV202	VBASE2	TCCCTGCAGCTGGTGCAGTCTGGGCCTGAGGTGAAGAAGCCTGGGGCCTCAGTGAAGGTCTCCTATAAGTCTTCTGGTTACACCTTCACCATCTATGGTATGAATTGGGTATGATAGACCCCTGGACAGGGCTTTGAGTGGATGTGATGGATCATCACCTACACTGGGAACCCAACGTATACCCACGGCTTCACAGGATGGTTTGTCTTCTCCATGGACACGTCTGTCAGCACGGCGTGTCTTCAGATCAGCAGCCTAAAGGCTGAGGACACGGCCGAGTATTACTGTGCGAAG
717	humIGHV203	VBASE2	GAGGTGCAGCTGGTGGAGTCTGGGGGAGGCTTGGTACAGCCTGGGGGATCCCTGAGACTCTCCTGTGCAGCCTCTGGATTCACCTTCAGTAACAGTGACATGAACTGGGTCCATCAGGCTCCAGGAAAGGGGCTGGAGTGGGTATCGGGTGTTAGTTGGAATGGCAGTAGGACGCACTATGCAGACTCTGTGAAGGGCCGATTCATCATCTCCAGAGACAATTCCAGGAACACCCTGTATCTGCAAACGAATAGCCTGAGGGCCGAGGACACGGCTGTGTATTACTGTGTGAGA
718	humIGHV204	VBASE2	TGAGGTGCAGCTGGTGGAGTCTTTGGGAGGCTTGTTATAGCCTGGGGGTCCCTGAGACTTTCTTTTGCAGCCTCTGGATTCACCTTTAGTACCTTTATTAGGTACTGGATGAGCTGGGTCCATCAGGCTCCTGGGAAAGGGCTGGAGTAGGTCTCATTTATGAGTTGTTGTGTAGGTAGCACAAGCTATGCAGACTCTGTGAAGGGTCGATTCACCCTCTCCAGAGATGATGCCAAGAAATCACTGTATCTGCAAATGAACAGCGTCAGAGCCGAGGATAGGTCTGTGTATTACTGTGGTGGC
719	humIGHV205	VBASE2	TGGTAGAGTCTGGGGGAGACTTGGTACAGCTGTGGTGGGGTTGGGGGTGTCCTGAGACTCTCATGTGCAGCCTGCGGATTCATCTTGAGAAGCAATGACATGAACTGGGCCCACCGGGCTTCAAGAAAGGGGCTGGAATGGGTCTCATACATTAGTGCTAGTGGTGGTAGCCTATACTATGCAGACACTGAAGGGTAGATTCACCATCTCTAGAGACAATGGCAAGAACATGCTGTACTTGCAAATGAACAGTCTGAGAGATGAGGACTCGGCTGTGTGAGAGACATGGTGAGG
720	humIGHV206	VBASE2	GAGGTGCAGCTGGTGGAGTCTGGGGGAGGCTTGGTACAGCCTAGGGGGTCCCTGAGACTCTCCTGTGCAGCCTCTGGATTCACCGTCAGTAGCAATGAGATGAGCTGGATCCGCCAGGCTCCAGGGAAGGGGCTGGAGTGGGTCTCATCCATTAGTGGTGGTAGCACATACTACGCAGACTCCAGGAAGGGCAGATTCACCATCTCCAGAGACAATTCCAAGAACACGCTGTATCTTCAAATGAACAACCTGAGAGCTGAGGGCACGGCCGTGTATTACTGTGCCAGA
721	humIGHV207	VBASE2	CAGCTGCAGCTGCAGGAGTCGGGCCCAGGACTGGTGAAGCCTTCGGAGACCCTGTCCCTCACCTGCACTGTCTCTGGTGGCTCCATCAGCAGTAGTAGTTACTACTGGGGCTGGATCCGCCAGCCCCCAGGGAAGGGGCTGGAGTGGATTGGGAGTATCTATTATAGTGGGAGCACCTACTACAACCCGTCCCTCAAGAGTCGAGTCACCATATCCGTAGACACGTCCAAGAACCAGTTCTCCCTGAAGCTGAGCTCTGTGACCGCCGCAGACACGGCTGTGTATTACTGTGCGAGA
722	humIGHV208	VBASE2	GAGGTGCAGCTGGTGGAGTCTGGGGGAGGCTTGGTCCAGCCTGGGGGGTCCCTGAGACTCTCCTGTGCAGCCTCAGGATTCTCCTTTAGTAGCTATGGCATGAGCTGGGTCCGCCAGGCTCCAGGGAAGGGGCTGGAGTGAGTGGCACATATCTGGAATGATGGAAGTCAGAAATACTATGCAGACTCTGTGAAGGGCCGATTCACAATCTCCGAGACAATTCTAAGAGCATGCTCTATCTGCAAATGGACAGTCTGAAAGCTAAGGACACGGCCATGTATTACTGTACCA
723	humIGHV209	VBASE2	AGGCGCAGCTGGTGGAGTCTGGGGGAGGCTTGGTACAGCCTGGGTGGGTCCCCGAGACTCTCATTTGCAGCTTCTAGATTCACCTTCAGTGACTTCTGAATGCACTGGATCCGCCAGGCTTCTGGGAAAGGGCTGGAGTGGGTTGGCCGTATTAGAACCAAACGTAACAGTTACACGACAGAATGCGCTGCATCTGTGAAAGGCAGGTTCACCATCTCAAGAGATGATTCAAAGAACACACTGTATCTGCAAGTGAATACCCTGAAAACCGAGTACACGGCCATCTATTACTGTACTAGA
724	humIGHV210	VBASE2	GAAGTGCAGCTGGTGGAGTCTGGGGGAGTCGTGGTACAGCCTGGGGGGTCCCTGAGACTCTCCTGTGCAGCCTCTGGATTCACCTTTGATGATTATACCATGCACTGGGTCCGTCAAGCTCCGGGGAAGGGTCTGGAGTGGGTCTCTCTTATTAGTTGGGATGGTGGTAGCACATACTATGCAGACTCTGTGAAGGGCCGATTCACCATCTCCAGAGACAACAGCAAAAACTCCCTGTATCTGCAAATGAACAGTCTGAGAACTGAGGACACCGCCTTGTATTACTGTGCAAAA
725	humIGHV211	VBASE2	CAGATGCAGCTGGTGCAGTCTGGGGCTGAGGTGAAGAAGACTGGGTCCTCAGTGAAGGTTTCCTGCAAGGCTTCCGGATACACCTTCACCTACCGCTACCTGCACTGGGTGCGACAGGCCCCCGGACAAGCGCTTGAGTGGATGGGATGGATCACACCTTTCAATGGTAACACCAACTACGCACAGAAATTCCAGGACAGAGTCACCATTACCAGGGACAGGTCTATGAGCACAGCCTACATGGAGCTGAGCAGCCTGAGATCTGAGGACACAGCCATGTATTACTGTGCAAGA
726	humIGHV212	VBASE2	CAGGTGCAGCTGGTGCAGTCTGGGGCTGAGGTGAAGAAGCCTGGGGCCTCAGTGAAGGTTTCCTGCAAGGCATCTGGATACACCTTCACCAGCTACTATATGCACTGGGTGCGACAGGCCCCTGGACAAGGGCTTGAGTGGATGGGAATAATCAACCCTAGTGGTGGTAGCACAAGCTACGCACAGAAGTTCCAGGGCAGAGTCACCATGACCAGGGACACGTCCACGAGCACAGTCTACATGGAGCTGAGCAGCCTGAGATCTGAGGACACGGCCGTGTATTACTGTGCGAGA
727	humIGHV213	VBASE2	GAGGATCAGCTGGTGGAGTCTGGGGGAGGCTTGGTACAGCCTGGGGGGTCCCTGAGACCCTCCTGTGCAGCCTCTGGATTCGCCTTCAGTAGCTATGTTCTGCACTGGGTTCGCCGGGCTCCAGGGAAGGGTCCGGAGTGGGTATCAGCTATTGGTACTGGTGGTGATACATACTATGCAGACTCCGTGATGGGCCGATTCACCATCTCCAGAGACAACGCCAAGAAGTCCTTGTATCTTCAAATGAACAGCCTGATAGCTGAGGACATGGCTGTGTATTATTGTGCAAGA
728	humIGHV214	VBASE2	GAGGTGCAGCTGGTGGAGTCTGGGGGAGGCTTGGTACAGCCTGGGGGGTCCCTGAGACTCTCCTGTGCAGCCTCTGGATTCACCTTCAGTAGCTATAGCATGAACTGGGTCCGCCAGGCTCCAGGGAAGGGGCTGGAGTGGGTTTCATACATTAGTAGTAGTAGTAGTACCATATACTACGCAGACTCTGTGAAGGGCCGATTCACCATCTCCAGAGACAATGCCAAGAACTCACTGTATCTGCAAATGAACAGCCTGAGAGACGAGGACACGGCTGTGTATTACTGTGCGAGA
729	humIGHV215	VBASE2	GAGGTGCAGCTGGTGGAGTCTGGGGGAGGCTTGGTACAGCCAGGGCGGTCCCTGAGACTCTCCTGTACAGCTTCTGGATTCACCTTTGGTGATTATGCTATGAGCTGGTTCCGCCAGGCTCCAGGGAAGGGGCTGGAGTGGGTAGGTTTCATTAGAAGCAAAGCTTATGGTGGGACAACAGAATACGCCGCGTCTGTGAAAGGCAGATTCACCATCTCAAGAGATGATTCCAAAAGCATCGCCTATCTGCAAATGAACAGCCTGAAAACCGAGGACACAGCCGTGTATTACTGTACTAGA
730	humIGHV216	VBASE2	TGGGGTGCAGATGGTGGAGTCTTGGGGAGAGTTGGCACAAGCTGAATGTGCCTGAGACTCTGCCGTGCATCCTCTGAATCCACCTTCTGTAGCTACTAGATCAGCTGAATCTGCCAGGCTCCAGGAAAGGGGCTGCAGTGAGTAGTAGATATAATGTACGATGGAAGTCAGACATAATATGCAGACTCTGTGAAGGTCAGATTCACCATCTCCAAAGACAATGCCAAGCACAGGTTGTATCTGCAAATGAACAGTCTGAGAGCTGAGAATATGGCTCTGTATTATTGAGTCAAA
731	humIGHV217	VBASE2	GAGGTGCAGCTGGTGCAGTCTGGAGCAGAGGTGAAAAAGCCCGGGGAGTCTCTGAAGATCTCCTGTAAGGGTTCTGGATACAGCTTTACCAGCTACTGGATCGGCTGGGTGCGCCAGATGCCCGGGAAAGGCCTGGAGTGGATGGGGATCATCTATCCTGGTGACTCTGATACCAGATACAGCCCGTCCTTCCAAGGCCAGGTCACCATCTCAGCCGACAAGTCCATCAGCACCGCCTACCTGCAGTGGAGCAGCCTGAAGGCCTCGGACACCGCCATGTATTACTGTGCGAGA
732	humIGHV218	VBASE2	GAGGCCCAGCTTACAGAGTCTGGGGGAGACTTGGTACACTGAGAGGGGCCCCTGAGGCTCTCCTGTGCAGCCTCTTGGTTCACCTTCAGTATCTATGAGATTCACTGGGTTTGCCAGGCCTCAGGGAAGGGGCTGGAATGGGTTGCAGTTATATGGCGTAGTGAAAGTCATCAATACAATGCAGACTATGTTAGGGGCAGACTCACCACTTCCAGAGACAACACCAAGTACATGCTGTACATGCAAATGAACAGCCTGAGAACCCAGAACATGGCAGCATTTAACTGTGCAGGA
733	humIGHV219	VBASE2	GAGGTGCAGCTGGTGGAGTCTGGGTGAGGCTTGGTACAGCCTGGAGGGTCCCTGAGACTCTCCTGTGCAGCCTCTGGATTCACCTTCAGTAGCTCCTGGATGCACTGGGTCTGCCAGGCTCCGGAGAAGGGGCTGGAGTGGGTGGCCGACATAAAGTGTGACGGAAGTGAGAAATACTATGTAGACTCTGTGAAGGGCCGATTGACCATCTCCAGAGACAATGCCAAGAACTCCCTCTATCTGCAAGTGAACAGCCTGAGAGCTGAGGACATGACCGTGTATTACTGTGTGAGA
734	humIGHV220	VBASE2	GAGGTGCAGCTGGTGGAGTCTGGAGGAGGCTTGATCCAGCCTGGGGGGTCCCTGAGACTCTCCTGTGCAGCCTCTGGGTTCACCGTCAGTAGCAACTACATGAGCTGGGTCCGCCAGGCTCCAGGGAAGGGGCTGGAGTGGGTCTCAGTTATTTATAGCGGTGGTAGCACATACTACGCAGACTCCGTGAAGGGCCGATTCACCATCTCCAGAGACAATTCCAAGAACACGCTGTATCTTCAAATGAACAGCCTGAGAGCCGAGGACACGGCCGTGTATTACTGTGCGAGA
735	humIGHV221	VBASE2	GAGGTACAGCTGGTGGAGTCTGAAGAAAACCAAAGACAACTTGGGGGATCCCTGAGACTCTCCTGTGCAGACTCTGGATTAACCTTCAGTAGCTACTGAATGAGCTCAGATTCCCAGGCTCCAGGGAAGGGGCTGGAGTGAGTAGTAGATATATAGTAGGATAGAAGTCAGCTATGTTATGCACAATCTGTGAAGAGCAGATTCACCATCTCCAAAGAAAATGCCAAGAACTCACTCTGTTTGCAAATGAACAGTCTGAGAGCAGAGGGCACGGCCGTGTATTACTGTATGTGA
736	humIGHV222	VBASE2	CAGGTGCAGCTGCAGGAGTCGGGCCCAGGACTGGTGAAGCCTTCGGAGACCCTGTCCCTCATCTGCGCTGTCTCTGGTGACTCCATCAGCAGTGGTAACTGGTGAATCTGGGTCCGCCAGCCCCCAGGGAAGGGGCTGGAGTGGATTGGGGAAATCCATCATAGTGGGAGCACCTACTACAACCCGTCCCTCAAGAGTCGAATCACCATGTCCGTAGACACGTCCAAGAACCAGTTCTACCTGAAGCTGAGCTCTGTGACCGCCGCGGACACGGCCGTGTATTACTGTGCGAGA
737	humIGHV223	VBASE2	CGAGTGCAGCTGGTGCAGTCTGGGCCTGAGGTGAAGCAGCCTGGGGCCTCGGCGAAGGTCTCCTGCAAGGTGTCTGGTTAAACTGTCATCACCTATGGTATGAATTGGATACGACAGACCCCAGGACAGGGGCTTGAGTGGATGGGATGGATCATCCTACCCTGGTGAACCCAATGTATGCCCACAGATTCACACACGGTTTGTCTTCTCCATGGACACCTCTGTCAGCACGGCGGATCTGCAGACTAGCTGCCTAAAGACTGAGGATGCAGCCATTTATTACTGTGTGAGGTA
738	humIGHV224	VBASE2	GAAGTTTATTGATGGAGTCAGAGGCAGAAAATTGTACAGCCCAGTGGTTCACTGAGACTCTCCTGCAAAGCCTCTGATTTCACCTTTACTGGCTACAGCATGAGCTTGGTCCAGCAGGCTTCATGACAGGGATTGGTGTGGGTGGAAACAGTGAGTGATCAAGTGGGAGTTCTCAGAGTTACTCTCCATGAGTACAAATAAATTAACAGTCCCAAGCGACACCTTTTCATGTGCAGTCTACCTTACAATGACCAACCTGAAAGCCAAGGACAAGGCTGTGTATTACTG
739	humIGHV225	VBASE2	CAAATGCAGCTGGTGCAGTCTGGGCCTGAGGTGAAGAAGCCTGGGACCTCAGTGAAGGTCTCCTGCAAGGCTTCTGGATTCACCTTTACTAGCTCTGCTATGCAGTGGGTGCGACAGGCTCGTGGACAACGCCTTGAGTGGATAGGATGGATCGTCGTTGGCAGTGGTAACACAAACTACGCACAGAAGTTCCAGGAAAGAGTCACCATTACCAGGGACATGTCCACAAGCACAGCCTACATGGAGCTGAGCAGCCTGAGATCCGAGGACACGGCCGTGTATTACTGTGCGGCA
740	humIGHV226	VBASE2	CAGGTGCAGCTGCAGGAGTCGGGCCCAGGACTGGTGAAGCCTTCGGAGACCCTGTCCCTCACCTGCACTGTCTCTGGTGGCTCCATCAGTAGTTACTACTGGAGCTGGATCCGGCAGCCCCCAGGGAAGGGACTGGAGTGGATTGGGTATATCTATTACAGTGGGAGCACCAACTACAACCCCTCCCTCAAGAGTCGAGTCACCATATCAGTAGACACGTCCAAGAACCAGTTCTCCCTGAAGCTGAGCTCTGTGACCGCTGCGGACACGGCCGTGTATTACTGTGCGAGA
741	humIGHV227	VBASE2	AGGTGCAGCTGGTGGAGTCTGGGGGAGGCTTAGTAAAGACTGGAGGGGTCTCTGAGACTCTCCTGTGCAGCCTCTGGATTCACCTTCAGTAGCTCTGCTATGCACTGGGTCCACCAGGCTCCAGGAAAGGGTTTGGAGTGGGTCTCAGTTATTAGTACAAGTGGTGATACCGTACTCTACACAGACTCTGTGAAGGGCTGATTCACCATCTCTAGAGACAATGCCCAGAATTCACTGTATCTGCAAATGAACAGCCTGAGAGCCGACGACATGGCTGTGTATTACTGTGTGAAA
742	humIGHV228	VBASE2	CAGGTGCAGCTGCAGGAGTCGGGCCCAGGACTGGTGAAGCCTTCGGAGACCCTGTCCCTCACCTGCACTGTCTCTGGTGGCTCCGTCAGCAGTGGTGGTTACTACTGGAGCTGGATCCGGCAGCCCCCAGGGAAGGGACTGGAGTGGATTGGGTATATCTATTACAGTGGGAGCACCAACTACAACCCCTCCCTCAAGAGTCGAGTCACCATATCAGTAGACACGTCCAAGAACCAGTTCTCCCTGAAGCTGAGCTCTGTGACCGCTGCGGACACGGCCGTGTATTACTGTGCGAGA
743	humIGHV229	VBASE2	GAGGTGCAGCTGGTGGAGTCTGGGGAAGGCTTGGTCCAGCCTGGGGGGTCCCTGAGACTCTCCTGTGCAGCCTCTGGATTCACCTTCAGTAGCTCTGCTATGCACTGGGTCCGCCAGGCTCCAAGAAAGGGTTTGTAGTGGGTCTCAGTTATTAGTACAAGTGGTGATACCGTACTCTACACAGACTCTGTGAAGGGCCGATTCACCATCTCCAGAGACAATGCCCAGAATTCACTGTCTCTGCAAATGAACAGCCTGAGAGCCGAGGGCACAGTTGTGTACTACTGTGTGAAA
744	humIGHV230	VBASE2	GAGGTGGAGCTGATAGAGTCCATAGAGGGCCTGAGACAACTTGGGAAGTTCCTGAGACTCTCCTGTGTAGCCTCTGGATTCACCTTCAGTAGCTACTGAATGAGCTGGGTCAATGAGACTCTAGGGAAGGGGCTGGAGGGAGTAATAGATGTAAAATATGATGGAAGTCAGATATACCATGCAGACTCTGTGAAGGGCAGATTCACCATCTCCAAAGACAATGCTAAGAACTCACCGTATCTCCAAACGAACAGTCTGAGAGCTGAGGACATGACCATGCATGGCTGTACATAA
745	humIGHV231	VBASE2	GAGGTGCAGCTGGTGGAGTCTGGGGAAGGCTTGGTCCAGCCTGGGGGGTCCCTGAGACTCTCCTGTGCAGCCTCTGGATTCACCTTCAGTAGCTATGCTATGCACTGGGTCCGCCAGGCTCCAGGGAAGGGACTGGAATATGTTTCAGCTATTAGTAGTAATGGGGGTAGCACATATTATGCAGACTCTGTGAAGGGCAGATTCACCATCTCCAGAGACAATTCCAAGAACACGCTGTATCTTCAAATGGGCAGCCTGAGAGCTGAGGACATGGCTGTGTATTACTGTGCGAGA
746	humIGHV232	VBASE2	AGGTGCAGCTGGTGGAGTCTGGGGGAGGCTTGGTACAGCCTGGGGGGTCCCTGAGACTCTCCTGTGCAGCCTCTGGATTCACCTTCCGTTAACTACTGCATGCAGTGGATCTGCCGGGCTCCAGGAAAGGGGCTGGAGTGGGTAGGTTTCACTAAAAACAAAACTAATCGTGGAACAACAGAATACGCCGCGTCTGTGAAAGGCAGATTCACCATCTCAAGCGATGATTCCAAAAGCATCGCCTATCTGCAAATGAACAGCCTGAAAACCGAGGACACGGCCGTGTATTACTATACCAGA
747	humIGHV233	VBASE2	GAGGTGCAGCTGGTGGAGTCTGGAGGAGGCTTGATCCAGCCTGGGGGGTCCCTGAGACTCTCCTGTGCAGCCTCTGGGTTCACCGTCAGTAGCAACTACATGAGCTGGGTCCGCCAGGCTCCAGGGAAGGGGCTGGAGTGGGTCTCAGTTATTTATAGCTGTGGTAGCACATACTACGCAGACTCCGTGAAGGGCCGATTCACCATCTCCAGAGACAATTCCAAGAACACGCTGTATCTTCAAATGAACAGCCTGAGAGCTGAGGACACGGCTGTGTATTACTGTGCGAGA
748	humIGHV234	VBASE2	TGCAGCTGGTGCAGTCTGGGGATGAGATGAAGAAGGCTGGGGCATCAGTGAAAGTCTCCTGCAAGACTTGTGGATACACCTACCTTCACCAGTTACTCTATGCACTAGGTGCGCCAGGCCCATGCACAAGGGCTTGAGTGGATGGGAAGGATGTGCCCTAGTGATGGCAGCATAAGCTACGCAGAGAAGTTCCAGGGCAGAGTCACCATGACCAGGGACACATCCACGAGCACAGCCTACATGGAGCTGAGCAGCCTGAGATCTGAAGACACGGCCATGTATTACTGTGGGAGA
749	humIGHV235	VBASE2	AAGTTCAGTGGTGGAGTCAGAGGGGTAAACGTAGTACAGCCCAGTGGTTCACTGAGACTTTCTTGCAAAGCGTCTGGATTCACCTTTTCTGGCAACAGCCTGAGGTTGGTCCAGCAGGCTTCACAACAGGGATTGTGGTGGCTGGCAACAGTGAGTCAACAAGTGGGAGTGCTCAGGTTTACTCTTCATGAGTACAAATAAATTAACTGGTCCAGCGACACCCTTTCACGTGCACTCTACCTTACAATGACTAACCTGAAAGCCAAGGACAAGGTTGTGTAATACTGTGAGCTT
750	humIGHV236	VBASE2	CAGGTGCAGCTGGGGCAGTCTGAGGCTGAGGTAAAGAAGCCTGGGGCCTCAGTGAAGGTCTCCTGCAAGGCTTCCGGATACACCTTCACTTGCTGCTCCTTGCACTGGTTGCAACAGGCCCCTGGACAAGGGCTTGAAAGGATGAGATGGATCACACTTTACAATGGTAACACCAACTATGCAAAGAAGTTCCAGGGCAGAGTCACCATTACCAGGGACATGTCCCTGAGGACAGCCTACATAGAGCTGAGCAGCCTGAGATCTGAGGACTCGGCTGTGTATTACTGGGCAAGA
751	humIGHV237	VBASE2	CAGGTGCAGCTGGTGCAGTCTGGGGCTGAGGTGAAGAAGCCTGGGTCCTCGGTGAAGGTCTCCTGCAAGGCTTCTGGAGGCACCTTCAGCAGCTATGCTATCAGCTGGGTGCGACAGGCCCCTGGACAAGGGCTTGAGTGGATGGGAGGGATCATCCCTATCTTTGGTACAGCAAACTACGCACAGAAGTTCCAGGGCAGAGTCACGATTACCGCGGACAAATCCACGAGCACAGCCTACATGGAGCTGAGCAGCCTGAGATCTGAGGACACGGCCGTGTATTACTGTGCGAGA
752	humIGHV238	VBASE2	CAGGTCACCTTGAGGGAGTCTGGTCCTGCGCTGGTGAAACCCACACAGACCCTCACACTGACCTGCACCTTCTCTGGGTTCTCACTCAGCACTAGTGGAATGTGTGTGAGCTGGATCCGTCAGCCCCCAGGGAAGGCCCTGGAGTGGCTTGCACTCATTGATTGGGATGATGATAAATACTACAGCACATCTCTGAAGACCAGGCTCACCATCTCCAAGGACACCTCCAAAAACCAGGTGGTCCTTACAATGACCAACATGGACCCTGTGGACACAGCCACGTATTATTGTGCACGG
753	humIGHV239	VBASE2	GAGGTGCAGCTGGTGGAGTCCGGGGGAGGCTTGGTCCAGCCTGGGGGGTCCCTGAGACTCTCCTGTGCAGCCTCTGGATTCACCTTCAGTGACTACTACATGAGCTGGGTCCGCCAGGCTCCCGGGAAGGGGCTGGAGTGGGTAGGTTTCATTAGAAACAAAGCTAATGGTGGGACAACAGAATAGACCACGTCTGTGAAAGGCAGATTCACAATCTCAAGAGATGATTCCAAAAGCATCACCTATCTGCAAATGAACAGCCTGAGAGCCGAGGACACGGCCGTGTATTACTGTGCGAGA
754	humIGHV240	VBASE2	GAGGTGCAGCTGGTGGAGTCTGGGGGAGGCTTGGTCCAGCCTGGAGGGTCCCTGAGACTCTCCTGTGCAGCCTCTGGATTCACCTTCAGTGACCACTACATGGACTGGGTCCGCCAGGCTCCAGGGAAGGGGCTGGAGTGGGTTGGCCGTACTAGAAACAAAGCTAACAGTTACACCACAGAATACGCCGCGTCTGTGAAAGGCAGATTCACCATCTCAAGAGATGATTCAAAGAACTCACTGTATCTGCAAATGAACAGCCTGAAAACCGAGGACACGGCCGTGTATTACTGTGCTAGA
755	humIGHV241	VBASE2	GAGGTGCAGCTGGTGGAGTCCGGGGGAGGCTTGGTCCAGCCTGGGGGGTCCCTGAAACTCTCCTGTGCAGCCTCTGGGTTCACCTTCAGTGGCTCTGCTATGCACTGGGTCCGCCAGGCTTCCGGGAAAGGGCTGGAGTGGGTTGGCCGTATTAGAAGCAAAGCTAACAGTTACGCGACAGCATATGCTGCGTCGGTGAAAGGCAGGTTCACCATCTCCAGAGATGATTCAAAGAACACGGCGTATCTGCAAATGAACAGCCTGAAAACCGAGGACACGGCCGTGTATTACTGTACTAGA
756	humIGHV242	VBASE2	GAGGTGCAGCTGGTGGAGTCCGGGGGAGGCTTAGTTCAGCCTGGGGGGTCCCTGAGACTCTCCTGTGCAGCCTCTGGATTCACCTTCAGTAGCTACTGGATGCACTGGGTCCGCCAAGCTCCAGGGAAGGGGCTGGTGTGGGTCTCACGTATTAATAGTGATGGGAGTAGCACAAGCTACGCGGACTCCGTGAAGGGCCGATTCACCATCTCCAGAGACAACGCCAAGAACACGCTGTATCTGCAAATGAACAGTCTGAGAGCCGAGGACACGGCTGTGTATTACTGTGCAAGA
757	humIGHV243	VBASE2	TGGAGCCTGGGGGAGACTTGGTACAGCCTGGCGCGGTGGGGGTGGGGGTCCCTGAGACTGTCCTGTGCAGCCTCTGGATTTGCCTTCAGTAGCCACTGGATGCACTGGGCCTGCCAGGCTCCAGGGAACAGACTGGAGTGGGTCTCATGTATTAGTACTGATGGGAGTAGCATACGCTATGCACATTCTGGGAAGTTCTGATTCCCCATCTCCAGAAACAATGCCAAGAACACACTCTTATCTGGAAATGAACAGTTTGAGAGCTGAGTACACAGCCACGTATTACTGTGCTGG
758	humIGHV245	VBASE2	GAGGTGCAGCTGTTGCAGTCTGCAGCAGAGGTGAAAAGACCCGGGGAGTCTCTGAGGATCTCCTGTAAGACTTCTGGATACAGCTTTACCAGCTACTGGATCCACTGGGTGCGCCAGATGCCCGGGAAAGAACTGGAGTGGATGGGGAGCATCTATCCTGGGAACTCTGATACCAGATACAGCCCATCCTTCCAAGGCCACGTCACCATCTCAGCCGACAGCTCCAGCAGCACCGCCTACCTGCAGTGGAGCAGCCTGAAGGCCTCGGACGCCGCCATGTATTATTGTGTGAGA
759	humIGHV246	VBASE2	GTGAGGTACAGCTGGTGGAGTCTGGAGAGGACCCAAGACAACCTGGGTTCCCTGAGACTCTCCTGTGCAGCCTCTGGATTAACCTTCAGTAGCTACTGAATGAGCTCGGTTTCCCAGGCTCCAGGGAAGGGGCTGGAGTGAGTAGTAGATATACAGTGTGATGGAAGTCAGATATGTTATGCACAATCTGTGACGAGCAGATTCACCGTCTCCAAAGAAAATGCCAAGAACTCACTGTATTTGCAAATGAACAGTCTGAGAGCAGAGGGCACAGCTGTGTGTTACTGTATGTGA
760	humIGHV247	VBASE2	CTGTCCCAGTGCAGCTGCAGGAGTGGGGCCCAGGACTGGTGAAGCTTCGGAGACCCTGTCCCTCACATGCGCTGTCTCTGGTGACTCCATCAGCAGTGGTAACTGGTGGAGCTGGTCCGCCAGTCCCCAGGGAAGGGGCTGGAATGGATTGGATACATCTATTATAGTGGGAGGAGCTACTACACCCCGTCCCTCAGGAGTTGAGTCACCATGTCAATAGAAACGTCCAAGAACCAGTTTTCCCTGAAGCTGAGCTCTGTGACCGCAGGGAGGCGGAGGGGGCGGGCGCAGGTGCCG
761	humIGHV248	VBASE2	CAGGTGCAGCTGGTGCAGTCTGGCCATGAGGTGAAGCAGCCTGGGGCCTCAGTGAAGGTCTCCTGCAAGGCTTCTGGTTACAGTTTCACCACCTATGGTATGAATTGGGTGCCACAGGCCCCTGGACAAGGGCTTGAGTGGATGGGATGGTTCAACACCTACACTGGGAACCCAACATATGCCCAGGGCTTCACAGGACGGTTTGTCTTCTCCATGGACACCTCTGCCAGCACAGCATACCTGCAGATCAGCAGCCTAAAGGCTGAGGACATGGCCATGTATTACTGTGCGAGA
762	humIGHV249	VBASE2	CAGGTACAGCTGATGCAGTCTGGGGCTGAGGTGAAGAAGCCTGGGGCCTCAGTGAGGATCTCCTGCAAGGCTTCTGGATACACCTTCACCAGCTACTGTATGCACTGGGTGTGCCAGGCCCATGCACAAGGGCTTGAGTGGATGGGATTGGTGTGCCCTAGTGATGGCAGCACAAGCTATGCACAGAAGTTCCAGGGCAGAGTCACCATAACCAGGGACACATCCATGGGCACAGCCTACATGGAGCTAAGCAGCCTGAGATCTGAGGACACGGCCATGTATTACTGTGTGAGA
763	humIGHV250	VBASE2	CAGGTGCAGCTGGTGCAGTCTGGAGCTGAGGTGAAGAAGCCTAGAGCCTCAGTGAAGGTCTCCTGCAAGGCTTCTGGTTACACCTTTACCAGCTACTATATGCACTGGGTGTGACAGGCCCCTGAACAAGGGCTTGAGTGGATGGGATGGATCAACACTTACAATGGTAACACAAACTACCCACAGAAGCTCCAGGGCAGAGTCACCATGACCAGAGACACATCCACGAGCACAGCCTACATGGAGCTGAGCAGCCTGAGATCTGACGACATGGCCGTGTATTACTGTGCGAGA
764	humIGHV251	VBASE2	GAGGTGCAGCTGGTGGAGTCTGGGGGAGGCTTGGTCCAGCCTGGGGGTTCTCTGAGACTCTCATGTGCAGCCTCTGGATTCACCTTCAGTGACCACTACATGAGCTGGGTCCGCCAGGCTCAAGGGAAAGGGCTAGAGTTGGTAGGTTTAATAAGAAACAAAGCTAACAGTTACACGACAGAATATGCTGCGTCTGTGAAAGGCAGACTTACCATCTCAAGAGAGGATTCAAAGAACACGCTGTATCTGCAAATGAGCAACCTGAAAACCGAGGACTTGGCCGTGTATTACTGTGCTAGA
765	humIGHV252	VBASE2	GTGCCCATTCCCAGGTCCAATCGGTGCAGTCTGGGGCTGAGGTGAGGAAACCTGGGTCCTCAGTGAAGGTGATTCCAGATACACCTTCACCTTCCACTACATACACTGGGGGCGACAGGCCCCTGGAAAAGGGCTTGAGTGGATGGAACGTGTTGATCCTGAAGATGGTGAAACAATATATGCACAGAATTCCAGGGCAGAGTCACCACGACCTGGGACACGTCTACAGACACAGCCTACATGGAGCTGAGCAGCCTGAGATCTGAGGACACAGCCGTATATTAATGTGCAAGA
766	humIGHV253	VBASE2	CAGGTGCAGCTGGTGCAGTCTGGGGCTGAGGTGAAGAAGCCTGGGGCCTCAGTGAAGGTCTCCTGCAAGGCTTCTGGATACATCTTCACCGACTACTATATGCACTGGGTGCGACAGGCCCCTGGACAAGAGCTTGGGTGGATGGGACGGATCAACCCTAACAGTGGTGGCACAAACTATGCACAGAAGTTTCAGGGCAGAGTCACCATGACCAGGGACACGTCCATCAGCACAGCCTACACGGAGCTGAGCAGCCTGAGATCTGAGGACACGGCCACGTATTACTGTGCGAGA
767	humIGHV254	VBASE2	TGTGTGAAGTTTACTGATGGAGTCAGAGGGGGAAAAATTTTACAGCCCAGCGGTTGAGATTCTCCTGCAAAGCCTCTGGTTTCACCTTTACTGGCTACAGCATGAGCTTGGTCCAGCACGCTTCACAACAGGGATAGGTGTGGATGCCAACAGTGAGCAATCAAGTATGAATTCTCAGGGTTACTCTCCATGAATACAAATAAATTAACAATCTCAAGCAACACCCTTTCAAGTGCAGTCTGCCTTACAATGACCAATCTGAAAGCCAAGGACAAGGCCATGTATTACTGTGAGTGA
768	humIGHV255	VBASE2	CAGGTCCAACTGGTGTAGTCTGGAGCTGAGGTGAAGAAGCCTGGGGCCTCAGTGAAGGTCTCCTGCAAGGCTTCTGGATACACCTTCACCGACTACTTTATGAACTGGATGCGCCAGGCCCCTGGACAAAGGCTTGAGTGGATGGGATGGATCAACGCTGGCAATGGTAACACAAAATATTCACAGAAGCTCCAGGGCAGAGTCACCATTACCAGGGACACATCTTCGAGCACAGCCTACATGCAGCTGAGCAGCCTGAGATCTGAGGACACGGCCGTGTATTACTGTGCGAGA
769	humIGHV256	VBASE2	CAGGTGCAGCTGCAGGAGTCGGGCCCAGGACTGGTGAAGCCTTCGGAGACCCTGTCCCTCACCTGCGTTGTCTCTGGTGGCTCCATCAGCAGTAGTAACTGGTGGAGCTGGGTCCGCCAGCCCCCAGGGAAGGGGCTGGAGTGGATTGGGGAAATCTATCATAGTGGGAGCCCCAACTACAACCCGTCCCTCAAGAGTCGAGTCACCATATCAGTAGACAAGTCCAAGAACCAGTTCTCCCTGAAGCTGAGCTCTGTGACCGCCGCGGACAGGGCCGTGTATTACTGTGCGAGA
770	humIGHV257	VBASE2	CAGGACCAGTTGGTGCAGTCTGGGGCTGAGGTGAAGAAGCCTCTGTCCTCAGTGAAGGTCTCCTTCAAGGCTTCTGGATACACCTTCACCAACAACTTTATGCACTGGGTGTGACAGGCCCCTGGACAAGGACTTGAGTGGATGGGATGGATCAATGCTGGCAATGGTAACACAACATATGCACAGAAGTTCCAGGGCAGAGTCACCATAACCAGGGACACGTCCATGAGCACAGCCTACACGGAGCTGAGCAGCCTGAGATCTGAGGACATGGCCGTGTATTACTGTGCGAGA
771	humIGHV258	VBASE2	GTGCCCATTCCCAGGTCCAATCGGTGCAGTCTGGGGCTGAGGTGAGGAAACCTGGGTCCTCAGTGAAGGTGATCCCAGATACACCTTCACCTTCCACTACATACACTGGGGGCGACAGGCCCCTGGAAAAGGGCTTGAGTGGATGGAACGTGTTGATCCTGAAGATGGTGAAACAATATATGCACAGAATTCCAGGGCAGAGTCACCACGACCTGGGACACGTCTACAGACACAGCCTACATGGAGCTGAGCAGCCTGAGATCTGAGGACACAGCCGTATATTAATGTGCAAGA
772	humIGHV259	VBASE2	CCAGGTTCAGCTGTTGCAGCCTGGGGCTGAGGTGAAGAAGCCTGGGTCCTCAGTGAAGGTCTCCTGCCAGGCTTCCAGATACACCTTCACCAAATACTTTACACGGTGGGTGTGACAAAGCCCTGGACAAGGGCATAGTGGATGGGATGAATCAACCCTTACAATGATAACACACACTATGCACAGACGTTCTGGGGCAGAGTCACCATTACCAGTGACAGGTCCATGAGCACAGCCTACATGGAGCTGAGCAGCCTGAGATCTGAAGACATGGTCGTGTATTACTGTGTGAGA
773	humIGHV260	VBASE2	GAGGTGCAGCTGGTGGAGTCTGGGGGAGGCTTGGTCCAGCCTGGGGGGTCCCTGAGACTCTCCTGTGCAGCCTCTGGATTCACCTTCAGTAACAGTGACATGAACTGGGTCCTCTAGGCTCCAGGAAAGGGGCTGGAGTGGGTCTCGGGTATTAGTTGGAATGGCGGTAAGACGCACTATGTGGACTCCGTGAAGGGCCAATTTACCATCTCCAGAGACAATTCCAGCAAGTCCCTGTATCTGCAAAAGAACAGACAGAGAGCCAAGGACATGGCCGTGTATTACTGTGTGAGA
774	humIGHV261	VBASE2	GGTGCAGCTGGTGGAGTCTGCGGGAGGCCTTGGTACAGCCTCGGGGGGTCCCTTAGACTCTCCTGTGCAGCCTCTGAATTCACTTTCAGTAACGCCTGGATGAGCTGGGTCCGCCAGGCTCCAGGGAAGGGGCTGGAGTGGGTTGGCCGTATTAAAAGCAAAGCTAATGGTGGGACAACAGACTACGCTGCACCTGTGAAAGGCAGATTCGGCCGGGCGCGGTGGCTCATGCCTGTAATCCCAGCACTTTGGGAGGCTGAGGCGGGTGGATCATGAGGTCAGGAGATCGAGACCATCCTG
775	humIGHV262	VBASE2	TCCAGGTGCAGCTGGTGCAGTCTGGGGCTGAAGGAGGAAGCTTAGGGCCTCAGTGAAGGTGTCCCGCAAAGCTCTGGATACACCTTCACCAGCTACGATATTCACTGTGTGCGACAGGCCCCTGGATAAGGGTTTGAAAGGATGGGAGGGATCTACTCTGGCAATGGTAAGACAGGCTATGCACAGAAGTTCCAGGGCAGAGTCACCATGACCAGGGACATGTCCACGAGCACAGCCTACATGGAGCTGAGCAGTCAGAGATCTGAGGACATAGATGTGTACTACTGTGCGAGA
776	humIGHV263	VBASE2	GAGGTTCAGCTGGTGCAGTCTGGGGGAGGCTTGGTACAGCCTGGGGGGTCCCTGAGACTCTCCTGTGCAGGCTCTGGATTCACCTTCAGTAGCTATGCTATGCACTGGGTTCGCCAGGCTCCAGGAAAAGGTCTGGAGTGGGTATCAGCTATTGGTACTGGTGGTGGCACATACTATGCAGACTCCGTGAAGGGCCGATTCACCATCTCCAGAGACAATGCCAAGAACTCCTTGTATCTTCAAATGAACAGCCTGAGAGCCGAGGACATGGCTGTGTATTACTGTGCAAGA
777	humIGHV264	VBASE2	GAGGTGCAGCTGGTGGAGTCTGGAGGAGGCTTGGTACAGCCTGGGGGGTCCCTGAGACTCTCCTGTGCAGCCTCTGGATTCACCTTCAGTAACCACTACACGAGCTGGGTCCGCCAGGCTCCAGGGAAGGGACTGGAGTGGGTTTCATACAGTAGTGGTAATAGTGGTTACACAAACTACGCAGACTCTGTGAAAGGCCGATTCACCATCTCCAGGGACAACGCCAAGAACTCACTGTATCTGCAAATGAACAGCCTGAGAGCCGAGGACACGGCTGTGTATTACTGTGTGAAA
778	humIGHV265	VBASE2	AATTTATTGATGGAGTCAGAGGAGGAAAAATTGTACACCCAGTGGTTCACTGAGACTCTCATGCAAGGCCTCTGATTTCACCTTTACTGGCTACAGCAATGAGCTTGGTCCAGCCAGCTTCACGACAGGGATTTGTGTAGGTGGAAACAGTGAGTGATCAAGTGGGAGTTCTCAGAGTTACTCTCCATAAGTACAAATAAATTAACAGTCCCAAGCGACACCTTTTAATGTGCAGTCTACCTTAAAGGGACCAAACTGAAAGTCAAGGACAAGGCCTTGTAATACTGTGAGAGA
779	humIGHV266	VBASE2	GAAGTGCAGCTGGTGGAGTCTGGGGGAGGCTTGGTCCAGCCTGGGGGGTCCCTGAGACTCTCCTGTGCAGCCTCTGTATTCACCTTCAGTAACAGTGACATAAACTGGGTCCTCTAGGCTCCAGGAAAGGGGCTGGAGTGGGTCTCGGGTATTAGTTGGAATGGCGGTAAGACGCACTATGTGGACTCCGTGAAGGGCCAATTTTCCATCTCCAGAGACAATTCCAGCAAGTCCCTGTATCTGCAAAAGAACAGACAGAGAGCCAAGGACATGGCCGTGTATTACTGTGTGAGA
780	humIGHV267	VBASE2	AGGTGCAGCTGGTGGAGTCTGCGGGAGGCCTTGGTACAGCCTGGGGGGTCCCTTAGACTCTCCTGTGCAGCCTCTGGATTCACTTGCAGTAACGCCTGGATGAGCTGGGTCCGCCAGGCTCCAGGGAAGGGGCTGGAGTGGGTTGGCTGTATTAAAAGCAAAGCTAATGGTGGGACAACAGACTACGCTGCACCTGTGAAAGGCAGATTCACCATCTCAAGAGATGATTCAAAAAACACGCTGTATCTGCAAATGATCAGCCTGAAAACCGAGGACACGGCCGTGTATTACTGTACCACA
781	humIGHV268	VBASE2	GAGGTGCAGCTGGTGGAGTCTGGGGGAGGCTTGGTACAGCCTGGGGGGTCCCTGAGACTGTCCTGTCCAGCCTCTGGATTCACCTTCAGTAACCACTACATGAGCTGGGTCCGCCAGGCTCCAGGGAAGGGACTGGAGTGGGTTTCATACATTAGTGGTGATAGTGGTTACACAAACTACGCAGACTCTGTGAAGGGCCGATTCACCATCTCCAGGGACAACGCCAATAACTCACCGTATCTGCAAATGAACAGCCTGAGAGCTGAGGACACGGCTGTGTATTACTGTGTGAAA
782	humIGHV269	VBASE2	CAGGTCACCTTGAAGGAGTCTGGTCCTGCGCTGGTGAAACCCACAGAGACCCTCACGCTGACCTGCACTCTCTCTGGGTTCTCACTCAGCACTTCTGGAATGGGTATGAGCTGGATCCGTCAGCCCCCAGGGAAGGCCCTGGAGTGGCTTGCTCACATTTTTTTGAATGACAAAAAATCCTACAGCACGTCTCTGAAGAACAGGCTCATCATCTCCAAGGACACCTCCAAAAGCCAGGTGGTCCTTACCATGACCAACATGGACCCTGTGGACACAGCCACGTATTACTGTGCATGG
783	humIGHV270	VBASE2	GAGGTGCAGCTGGTGGAGTCTGGGGGAGGCTTGGTCCAGCCTGGGGGGTCCCTGAGACACTCCTGTGCAGCCTCTGGATTCACCTTCAGTAACAGTGACATGAACTGGGTCCTCTAGGCTCCAGGAAAGGGGCTGGAGTGGGTCTCGGGTATTAGTTGGAATGGCGGTAAGACGCACTATGTGGACTCCGTGAAGGGCCAATTTACCATCTCCAGAGACAATTCCAGCAAGTCCCTGTATCTGCAAAAGAACAGACAGAGAGCCAAAGACATGGCCGTGTATTACTGTGTGAGA
784	humIGHV271	VBASE2	AGGTGCAGCTGGTGGAGTCTGCGGGAGGCCTTGGTACAGCCTGGGGGGTCCCTTAGACTCTCCTGTGCAGCCTCTGGATTCACTTGCAGTAACGCCTGGATGAGCTGGGTCCGCCAGGCTCCAGGGAAGGGGCTGGAGTGGGTTGGCCGTATTAAAAGCAAAGCTAATGGTGGGACAACAGACTACGCTGCACCTGTGAAAGGCAGATTCACCATCTCAAGAGTTGATTCAAAAAACACGCTGTATCTGCAAATGAACAGCCTGAAAACCGAGGACACGGCCGTGTATTACTGTACCACA
785	humIGHV272	VBASE2	GAGGTTCAGCTGGTGCAGTCTGGGGGAGGCTTGGTACATCCTGGGGGGTCCCTGAGACTCTCCTGTGCAGGCTCTGGATTCACCTTCAGTAGCTATGCTATGCACTGGGTTCGCCAGGCTCCAGGAAAAGGTCTGGAGTGGGTATCAGCTATTGGTACTGGTGGTGGCACATACTATGCAGACTCCGTGAAGGGCCGATTCACCATCTCCAGAGACAATGCCAAGAACTCCTTGTATCTTCAAATGAACAGCCTGAGAGCCGAGGACATGGCTGTGTATTACTGTGCAAGA
786	humIGHV273	VBASE2	GAGGTGCAGCTGGTGGAGTCTGGAGGAGGCTTGGTACAGCCTGGGGGGTCCCTGAGACTCTCCTGTGCAGCCTCTGGATTCACCTTCAGTAACCACTACACGAGCTGGGTTCGCCAGGCTCCAGGGAAGGGACTGGAGTGGGTTTCATACATTAGTGGTAATAGTGGTTACACAAACTACGCAGACTCTGTGAAGGGCCGATTCACCATCTCCAGGGACAACGCCAAGAACTCACTGTATCTGCAAATGAACAGCCTGAGAGCCGAGGACACGGCTGTGTATTACTGTGTGAAA
787	humIGHV274	VBASE2	GAGGTGCAGCTGGAGGAGTCTGGGGGAGGCTTAGTACAGCCTGGAGGGTCCCTGAGACTCTCCTGTGCAGCCTCTGGATTCACCTTCAGTAGCTACTGGATGCACTGGGTCCGCCAATCTCCAGGGAAGGGGCTGGTGTGAGTCTCACGTATTAATAGTGATGGGAGTAGCACAAGCTACGCAGACTCCTTGAAGGGCCAATTCACCATCTCCAGAGACAATGCTAAGAACACGCTGTATCTGCAAATGAACAGTCTGAGAGCTGAGGACATGGCTGTGTATTACTGTACTAGA
788	humIGHV275	VBASE2	GAGGTGCAGCTGGTAGAGTCTGGGAGAGGCTTGGCCCAGCCTGGGGGGTACCTAAAACTCTCCGGTGCAGCCTCTGGATTCACCGTCGGTAGCTGGTACATGAGCTGGATCCACCAGGCTCCAGGGAAGGGTCTGGAGTGGGTCTCATACATTAGTAGTAGTGGTTGTAGCACAAACTACGCAGACTCTGTGAAGGGCAGATTCACCATCTCCACAGACAACTCAAAGAACACGCTCTACCTGCAAATGAACAGCCTGAGAGTGGAGGACACGGCCGTGTATTACTGTGCAAGA
789	humIGHV276	VBASE2	TGAGTGAAGTTCACTGGTGGAGTCAGAGGGAAAATGGTTTGCCCAGGGTTTCTCTGAGACTCTCCTGCAAAGCCTCTGGATTCACCTTTACTGACTAAAGCATGAGCTTGGTCCAGCAGATTTCATGACAGGGATTGGTGTGGGTGGCAACAGTGAGTGAACAAGTGGGAGTTCTCAGGGTTACTCTCCATGAGTATAAGTAAATTAACAGTCCCAAACAACACCCTTTCAAGTGCAGTCTACCTTAAAATGACCAATCTGAAAGCCAAGGACAAGGCTGTATATTACAGTGAGGGA
790	humIGHV277	VBASE2	GAGGTGCAGCTGGTGGAGTCTGGGGGAGGCTTAGTACAGCCTGGAGGGTCCCTGAGACTCTCCTGTGCAGCCTCTGGATTCACCTTCAGTAGCTACTGGATGCACTGGGTCCGCCAAGCTCCAGGGAAGGGGCTGGTGTGGGTCTCACGTATTAATAGTGATGGGAGTAGCACAAGCTACGCAGACTCCATGAAGGGCCAATTCACCATCTCCAGAGACAATGCTAAGAACACGCTGTATCTGCAAATGAACAGTCTGAGAGCTGAGGACATGGCTGTGTATTACTGTACTAGA
791	humIGHV278	VBASE2	GAGGTGCAGCTGGTGGAGTCTGGGGGAGGCTTGGTACAGCCTGGGGGGTCCCTGAGACTGTCCTGTCCAGACTCTGGATTCACCTTCAGTAACCACTACATGAGCTGGGTCCGCCAGGCTCCAGGGAAGGGACTGGAGTGGATTTCATACATTAGTGGTGATAGTGGTTACACAAACTACGCAGACTCTGTGAAGGGCCGATTCACCATCTCCAGGGACAACGCCAATAACTCACCGTATCTGCAAATGAACAGCTTGAGAGCTGAGGACACGGCTGTGTATTACTGTGTGAAA
792	humIGHV279	VBASE2	TGAGGTTCAGCTGGTGCAGTCTGGGGGAGGCTTGGTACAGCCTGGGGGTCCCTGAGACTCTCCTGTGCAGGCTCTGGATTCACCTTCAGTAGCTATGCTATGCACTGGGTTCGCCAGGCTCCAGGAAAAGGTCTGGAGTGGGTATCAGCTATTGGTGCTGGTGGTGGCACATACTATGCAGACTCCGTGAAGGGCCGATTCACCATCTCCAGAGACAATGCCAAGAACTCCTTGTATCTTCAAATGAACAGCCTGAGAGCCGAGGACATGGCTGTGTATTACTGTGCAAGA
793	humIGHV280	VBASE2	TCCAGGTGCAGCTGGTGCAGTCTGGGGCTGAAGGAGGAAGCTTGGGGCCTCAGTGAAGGTGTCCCGCAAAGCTCTGGATACACCTTCACCAGCTACGATATTCACTGTGTGCGACAGGCCCCTGGATAAGGGTTTGAAAGGATGGGAGGGATCTACTCTGGCAATGGTAAGACAGGCTATGCACAGAAGTTTCAGGGCAGAGTCACCATGACCAGGGACATGTCCACGAGCACAGCCTACATGGAGCTGAGCAGTCAGAGATCTGAGGACATAGATGTGTACTACTGTGCGAGA
794	humIGHV281	VBASE2	AGGTGCAGCTGGTGGAGTCTGCCGGAGGCCTTGGTACAGCCTGGGGGGTCCCTTAGACTCTCCTGTGCAGCCTCTGGATTCACTTGCAGTAACGCCTGGATGAGCTGGGTCCGCCAGGCTCCAGGGAAGGGGCTGGAGTGGGTTGGCCGTATTAAAAGCAAAGCTAATGGTGGGACAACAGACTACGCTGCACCTGTGAAAGGCAGATTCACCATCTCAAGAGTTGATTCAAAAAACACGCTGTATCTGCAAATGAACAGCCTGAAAACCGAGGACACGGCCGTGTATTACTGTACCACA
795	humIGHV282	VBASE2	GAGGTGCAGCTGGTGGAGTCTGGGGGAGGCTTGGTCCAGCCTGGGGGGTCCCTGAGACACTCCTGTGCAGCCTCTGGATTCACCTTCAGTAACAGTGACATGAACTGGGTCCTCTAGGCTCCAGGAAAGGGGCTGGAGTGGGTCTCGGATATTAGTTGGAATGGCGGTAAGACGCACTATGTGGACTCCGTGAAGGGCCAATTTACCATCTCCAGAGACAATTCCAGCAAGTCCCTGTATCTGCAAAAGAACAGACAGAGAGCCAAGGACATGGCCGTGTATTACTGTGTGAGA
796	humIGHV283	VBASE2	AATTTATTGATGGAGTCAGAGGGGGAAAAATTGTACACCCAGTGGCTCACTGAGACTCTCATGCAAAGCCTCTGATTTCACCTTTACTGGCTACAGCAATGAGCTTGGTCCAGCCAGCTTCACGACAGGGATTTGTGTAGGTGGAAACAGTGAGTGATCAAGTGGGAGTTCTCAGAGTTACTCTCCATAAGCACAAATAAATTAACAGTCCCAAGTGACACCTTTTAATGTGCAGTCTACCTTAAAGGGACCAAACTGAAAGTCAAGGACAAGGCCTTGTAATACTGTGAGAGA
797	humIGHV284	VBASE2	CCAGGTTCAGCTGTTGCAGCCTGGGGCTGAGGTGAAGAAGCCTGGGTCCTCAGTGAAGGTCTCCTGCCAGGCTTCCAGATACACCTTCACCAAATACTTTACACGGTGGGTGTGACAAAGCCCTGGACAAGGGCATAGTGGATGGGATGAATCAACCCTTACAATGATAACACACACTATGCACAGACGTTCTGGGGCAGAGTCACCATTACCAGTGACAGGTCCATGAGCACAGCCTACATGGAGCTGAGCAACCTGAGATCTGAAGACATGGTCATGTATTACTGTGTGAGA
798	humIGHV285	VBASE2	TAGGTCACCTTGAAGGAGTCTGGTCCTGTGCTGGTGAAACCCACAGAGACCCTCACGCTGACCTGCACTCTCTCTGGGTTCTCACTCAGCACTTCTGGAATGGGTATGAGCTGGATCCGTCAGCCCCCAGGGAAGGCCCTGGAGTGGCTTGCTCACATTTTTTCGAATGACTAAAAATCCTACAGCACGTCTCTGAAGAACAGGCTCATCATCTCCAAGGACACCTCCAAAAGCCAGGTGGTCCTTACCATGACCAACATGGACCCTGTGGACACAGCCACGTATTACTGTGCATGG
799	humIGHV286	VBASE2	AGGTGCAACTGGTCGAGTCTGGGGGAGGCTTGGTACAGCCTGGGGGCGTTCCTGAGACTCTCCTGTGAGGCCACTGGATTCACCTTTAGTAGCTATACCATGGATTGGGTCCGCCAGGCTCCAGGGAAGGGGCTGGAGTGGGTCTCAGTTATTAGCAGTGGTGGTACCATATACTACGCAGATTCTGTGAAGGGCCGATTCACCACCTCCAGACACAATGCAAAAAACTCACTGTATCTGCAAACGAACAGCCTCAGAGCCGAGGACACGGCTTTGTATTACCGTAGCTGC
800	humIGHV287	VBASE2	CCAGGTCCAGCAAGTGCAGTCTGGGGCTGAGGTGAGGAAACCTGGGGCCTTAGTGAAGGTCTACCCAAGGCTTCCAGCTACACCTTCACCTTCCACTACATGCACTGGGTGCCACAGGCCCCTGGAAAAGGGCTTGAGTGGATGGGACATGTTGATCCTGAAGATGGTGAAACAATATATGCACAGAAGTTCCAGGGCAGAGTCACCATGACCGCAGGCATGTCTACAGACACAGCCTATGTGGAGCTGAGCAGCGTGAGATCTGAGGACACGGCCATATATTACAGTGCAAGA
801	humIGHV290	VBASE2	GAGGTGCAGCTGTTGGAGTCTGGGGGAGGCTTGGTACAGCCTGGGGGGTCCCTGAGACTCTCCTGTGCAGCCTCTGGATTCACCTTTAGCAGCTATGCCATGAGCTGGGTCCGCCAGGCTCCAGGGAAGGGGCTGGAGTGGGTCTCAGCTATTAGTGGTAGTGGTGGTAGCACATACTACGCAGACTCCGTGAAGGGCCGGTTCACCATCTCCAGAGACAATTCCAAGAACACGCTGTATCTGCAAATGAACAGCTTGAGAGCCGAGGACACGGCGGTATATTACTGTGCGAAA
802	humIGHV296	VBASE2	GAGGTGCAGCTGGTGGAGTCTGGGGGAGGCTTGGTCCAGCCGGGGGGGTCCCTGAGACTCTCCTGTGCAGGCTCTGGAATCAGCGTCAGAAATCACTACATGAGTTGGGTCCGCCAGGCTCCAGGGAAGGGTCTGGAGTGGGTCTCAACCATCTATAGCGGTGAGGGCACAAATTACGCAGACTCCGTGAAGGGCAGATTCGCCATCTCCAGAGACAAGTCTAAGAACACACTGTATCTTCAAATGAATGGCCTGAGAGTCGAGGACACGGCTGTCTATTACTGT
803	humIGHV297	VBASE2	CAGGTGCAGCTGCAGGAGTCGGGCCCAGGACTGGTGAAGCCTTCACAGAACCTGTCCCTCACCTGCACTGTCTCTGGTGGCGCCATCAGTAGTGGTGGTTACTACTGGAGCTGGATCCGCCAGCACCCAGGGAAGGGCCTGGAGTGGATTGGATACATCTATTACAGGGGGAGCACCTACTACAACCCGTCCCTCAGGAGTCGAATAATCATGTCAATTGACACGTCTGCAAATCAGTTCTCCCTGAGGCTGACCTCTCTGACTGCCGCAGACACGGCCGTGTATTTCTGT
804	humIGHV298	VBASE2	GAGGTGCAGCTGGTGGAGTCTGGGGGAGGCTTGGTACAGCCTGGGGGGTCCCTGAGACTCTGCTGTGCAGCCTCTGGATTCACCTTCAGAACTTATAGCATGCACTGGGTCCGCCAGGCTCCAGGGAAGGGGCTGGAGTGGGTTTCATACATTACCAGTGGTAGTGATATCCTATATTACGCAGACTCTGTGAAGGGCCGATTCACCATCTCCAGAGACAATGCCAACAACTCACTGTGTCTGCAGATGAACAGCCTGAGAGACGAGGACACGGCTGTGTATTTCTGT
805	humIGHV300	VBASE2	CAGATACAACTTCAGGAGTCGGGCCCAGGACTGGTGAAGCCTTCACAGACCCTGCCCCTCACTTGCGCCGTCTCTGGTGCCTCCATCAACACTGGTACTTACTACTGGAGCTGGATCCGGCAGTACCCAGGGAAGGGCCTGGAGTGGATTGGGTACTTCTTTTACAGTGGGAGCACTTCCTACAACCCGTCCCTCAACAGTCGAGTTAAAATATCAGTGGACACGTCTAAGAACCAGTTCTCCCTGACGCTGACCTCTGTGACTGCCGCGGACACGGCCGTGTATTACTGT
806	humIGHV302	VBASE2	TGAAATTTATTGATGGAGTCAGGGGGGAAAATTGTACAGCCCAGTGGTTCACTGAGACTCTCATGCAAAGCCTCTGATTTCACCTTTACTGGCTACAGCATGAGCTTGGTCCAGCAGGCTTCATGACAGGGATTGGTGTGGGTGGAAACAGTGAGTGATCAAGTGGGAGTTCTCAGAGTTACTCTCCATGAGTACAAATAAATTAACAGTCCCAAGCGACACCTTTTCATGTGCAGTCTACCTTAAAGGGACCAAACTGAAAGTCAAGGACAAGGCCTTGTAATACTG
807	humIGHV306	VBASE2	CAGGTGCAGCTGCAGGAGTCGGGCCCAGGACTGGTGAAGCCTTCGGGGACCCTGTCCCTCACCTGCGCTGTCTCTGGTGGCTCCATCAGCAGTAGTAACTGGTGGAGTTGGGTCCGCCAGCCCCCAGGGAAGGGGCTGGAGTGGATTGGGGAAATCTATCATAGTGGGAGCACCAACTACAACCCGTCCCTCAAGAGTCGAGTCACCATATCAGTAGACAAGTCCAAGAACCAGTTCTCCCTGAAGCTGAGCTCTGTGACCGCCGCGGACACGGCCGTGTATTACTGTGCGAGA
808	humIGHV308	VBASE2	CAGCTGCAGCTGCAGGAGTCGGGCCCAGGACTGGTGAAGCCTTCGGAGACCCTGTCCCTCACCTGCGCTGTCTCTGGTTACTCCATCAGCAGTGGTTACTACTGGGGCTGGATCCGGCAGCCCCCAGGGAAGGGGCTGGAGTGGATTGGGAGTATCTATCATAGTGGGAGCACCTACTACAACCCGTCCCTCAAGAGTCGAGTCACCATATCAGTAGACACGTCCAAGAACCAGTTCTCCCTGAAGCTGAGCTCTGTGACCGCCGCAGACACGGCCGTGTATTACTGTGCGAGA
809	humIGHV309	VBASE2	CAGGTGCAGCTGCAGGAGTGGGGCCCAGGACTGGTGAAGCCTTCGGAGACCCTGTCCCTCACATGCGCTGTCTCTGGTGACTCCATCAGCAGTGGTAACTGGTGGAGCTGGGTCCGCCAGTCCCCAGGGAAGGGGCTGGAATGGATTGGATACATCTATTATAGTGGGAGGAGCTACTACACCCCGTCCCTCAGGAGTTGAGTCACCATGTCAATAGAAACGTCCAAGAACCAGTTTTCCCTGAAGCTGAGCTCTGTGACCGCAGGGAGGCGGAGGGGGCGGGCGCAGGTGCCG
810	humIGHV310	VBASE2	GGTGGAGGCTGGGGGAGGCTTGGTACAGCCTGGGTAGGTCCCTGAGACTCTCATTTGCAGCTTCTGGATTCACCTTCAGTGACTTCTGGATGCACTGGATCCGCCAGGCTTACTGGGAAAGGGCTGGAGTGGGTTGGCCGTATTAGAACCAAACGTAACAGTTACACGACGGAATGCGCTGCATCTGTGAAAGGCAGGTTCACCATCTCAAGAGATGATTCAAAGAACACACTGTATATGCAAATGAATACCCTGAAAACCAAGTACACGGCCATCTATTACTGTACTAGA
811	humIGHV311	VBASE2	GAGGTGCAGCTGGTGGAGTCTGGGGGAGGCTTGGTCCAGCCTGGGGGGTCCCTGAGACTCTCCTGTTCAGCCTCTGGATTCACCTTCAGTAGCTATGCTATGCACTGGGTCCGCCAGGCTCCAGGGAAGGGACTGGAATATGTTTCAGCTATTAGTAGTAATGGGGGTAGCACATACTACGCAGACTCCGTGAAGGGCAGATTCACCATCTCCAGAGACAATTCCAAGAACACGCTGTATCTTCAAATGAGCAGTCTGAGAGCTGAGGACACGGCTGTGTATTACTGTGTGAAA
812	humIGHV312	VBASE2	CAGGTGCAGCTGCAGGAGTCGGGCCCAGGACTGGTGAAGCCTTCACAGACCCTGTCCCTCACCTGCACTGTCTCTGGTGGCTCCATCAGCAGTGGTGGTTACTACTGGAGCTGGATCCGCCAGCCCCCAGGGAAGGGCCTGGAGTGGATTGGGTACATCTATTACAGTGGGAGCACCTACTACAACCCGTCCCTCAAGAGTCGAGTTACCATATCAGTAGACACGTCCAAGAACCAGTTCTCCCTGAAGCTGAGCTCTGTGACTGCCGCGGACACGGCCGTGTATTACTGTGCCAGA
813	humIGHV313	VBASE2	GAGGTGCAGCTGTTGGAGTCTGGGGGAGGCTTGGTACAGCCTGGGGGGTCCCTGAGACTCTCCTGTGCAGCCTCTGGATTCACCTTTAGCAGCTATGCCATGAGCTGGGTCCGCCAGGCTCCAGGGAAGGGGCTGGAGTGGGTCTCAGTTATTTATAGCGGTGGTAGTAGCACATACTATGCAGACTCCGTGAAGGGCCGGTTCACCATCTCCAGAGATAATTCCAAGAACACGCTGTATCTGCAAATGAACAGCCTGAGAGCCGAGGACACGGCCGTATATTACTGTGCGAAA
814	humIGHV314	VBASE2	GAGGTGCAGCTGGTGGAGTCTGGGGGAGGCTTGGTCCAGCCTGGGGGGTCCCTGAGACTCTCCTGTGCAGCCTCAGGATTCTCCTTTAGTAGCTATGGCATGAGCTGGGTCCGCCAGGCTCCAGGGAAGGGGCTGGACTGAGTGGCACATATCTGGAATGATGGAAGTCAGAAATACTATGCAGACTCTGTGAAGGGCCGATTCACAATCTCCAGAGACAATTCTAAGAGCATGCTCTATCTGCAAATGGACAGTCTGAAAGCTAAGGACACGGCCATGTATTACTGTACCAGA
815	humIGHV315	VBASE2	GAAGTGCAGCTGGTGGAGTCTGGGGGAGTCGTGGTACAGCCTGGGGGGTCCCTGAGACTCTCCTGTGCAGCCTCTGGATTCACCTTTGATGATTATGCCATGCACTGGGTCCGTCAAGCTCCGGGGAAGGGTCTGGAGTGGGTCTCTCTTATTAGTTGGGATGGTGGTAGCACATACTATGCAGACTCTGTGAAGGGCCGATTCACCATCTCCAGAGACAACAGCAAAAACTCCCTGTATCTGCAAATGAACAGTCTGAGAACTGAGGACACCGCCTTGTATTACTGTGCAAAA
816	humIGHV316	VBASE2	CCAGGTTCAGCTGTTGCAGCCTGGGGCTGAGGTGAAGAAGCCTGGGTCCTCAGTGAAGGTCTCCTGCCAGGCTTCCAGATACACCTTCACCAAATACTTTACACGGTGGGTGTGACAAAGCCCTGGACAAGGGCATAGTGGATGGGATGAATCAACCCTTACAATGATAACACACACTATGCACAGACGTTCTGGGGCAGAGTCACCATTACCAGTGACAGGTCCATGAGCACAGCCTACATGGAGCTGAGCAGCCTGAGATCTGAAGACATGGTCATGTATTACTGTGTGAGA
817	humIGHV317	VBASE2	GAGGTGCAGCTGGTGGAGTCTGGGGGAGGCTTGGTACAGCCTGGGGGGTCCCTGAGACTCTCCTGTGCAGCCTCTGGATTCACCTTCAGTAGCTCTGCTAAGCACTGGGTCCGCCAGGCTCTAGGAAAGGGTTTGGAGTGGGTCTCAGTTATTAGTACAAGTGGTGGTACCGTACTCTACACAGACTCTGTGAAGGGCCGATTCACCATCTCCAGAGACAATGCCCAGAATTCACTGTATCTGCAAATGAACAGCCTGAGAGCCGAGGACACAGCTGTGTACTACGTGTGAAAG
818	humIGHV318	VBASE2	TCAACACAACGGTTCCCAGTTACATCCATGTTGTTTCAAACAGCGGGGTCCCTGAGACTCTCCTGTGCAGCCTCTGGATTCACCTTTAGCAGCTATGCCATGAGCTGGGTCCGCCAGGCTCCAGGGAAGGGGCTGGAGTGGGTCTCAGCTATTAGTGGTAGTGGTGGTAGCACATACTACGCAGACTCCGTGAAGGGCCGGTTCACCATCTCCAGAGACAATTCCAAGAACACGCTGTATCTGCAAATGAACAGCCTGAGAGCCGAGGACACGGCCGTATATTACTGTGCGAAA
819	humIGHV319	VBASE2	CAGGTCACCTTGAGGGAGTCTGGTCCTGCGCTGGTGAAACCCACACAGACCCTCACACTGACCTGCACCTTCTCTGGGTTCTCACTCAGCACTAGTGGAATGTGTGTGAGCTGGATCCGTCAGCCCCCAGGGAAGGCCCTGGAGTGGCTTGCACTCATTGATTGGGATGATGATAAATACTACAGCACATCTCTGAAGACCAGGCTCACCATCTCCAAGGACACCTCCAAAAACCAGGTGGTCCTTACAATGACCAACATGGACCCTGTGGACACAGCCACGTATTACTGTGCACGG
820	humIGHV181*p02	IgPdb	AGGGCATAGTGGTTGGGATGCATCAACCCTTACAATGATAACACACACTACACACAGAAGTTCCGGGGCAGAGTCACCATTACCAGTGACAGGTCCGTGAGCACAGCCTACATGGAGCTGAGCAGCCTGAGATCTGAAGACATGGTCGTGTATTCCTGTGTGAGA
821	IGHV1-18*p03	IgPdb	CAGGTTCAGCTGGTGCAGTCTGGAGCTGAGGTGAAGAAGCCTGGGGCCTCAGTGAAGGTCTCCTGCAAGGCTTCTGGTTACACCTTTACCAGCTATGGTATCAGCTGGGTGCGACAGGCCCCTGGACAAGGGCTTGAGTGGATGGGATGGATCAGCGCTTACAATGGTAACACAAACTATGCACAGAAGCTCCAGGGCAGAGTCACCATGACCACAGACACATCCACGAGCACAGCCTACATGGAGCTGAGGAGCCTAAGATCTGACGACACGGCCGTGTATTACTGTGCGAGAGA
822	IGHV1-18*p04	IgPdb	GCTTCTGGTTACACCTTTACCAGCTATGGTATCAGCTGGGTGCGACAGGCCCCTGGACAAGGGCTTGAGTGGATGGGATGGATCAGCGCTTACAATGGTAACACAAACTATGCACAGAAGCTCCAGGGCAGAGTCACCATGACCACAGACACATCCACGAGCACAGCCTACATGGAGCTGAGGAGCCTAAGATCTGACGACACGGCCGTGTATTACTGTGCGAGAGA
823	IGHV1-18*p05	IgPdb	CAGGTTCAGCTGGTGCAGTCTGGAGCTGAGGTGAAGAAGCCTGGGGCCTCAGTGAAGGTCTCCTGCAAGGCTTCTGGTTACACCTTTACCAGCTATGGTATCAGCTGGGTGCGACAGGCCCCTGGACAAGGGCTTGAGTGGATGGGATGGATCAGCGCTTACAATGGTGACACAAACTATGCACAGAAGCTCCAGGGCAGAGTCACCATGACCACAGACACATCCACGAGCACAGCCTACATGGAGCTGAGGAGCCTGAGATCTGACGACACGGCCGTGTATTACTGTGCGAGAGA
824	IGHV1-18*p06	IgPdb	CAGGTCCAGCTGGTGCAGTCTGGGGCTGAGGTGAAGAAGCCTGGGGCCTCAGTGAAGGTCTCCTGCAAGGCTTCTGGTTACACCTTTACCAGCTATGGTATCAGCTGGGTGCGACAGGCCCCTGGACAAGGGCTTGAGTGGATGGGATGGATCAGCGCTTACAATGGTAACACAAACTATGCACAGAAGCTCCAGGGCAGAGTCACCATGACCACAGACACATCCACGAGCACAGCCTACATGGAGCTGAGGAGCCTGAGATCTGACGACACGGCCGTGTATTACTGTGCGAGAGA
825	IGHV1-18*p07	IgPdb	CAGGTGCAGCTGGTGCAGTCTGGAGCTGAGGTGAAGAAGCCTGGGGCCTCAGTGAAGGTCTCCTGCAAGGCTTCTGGTTACACCTTTACCAGCTATGGTATCAGCTGGGTGCGACAGGCCCCTGGACAAGGGCTTGAGTGGATGGGATGGATCAGCGCTTACAATGGTAACACAAACTATGCACAGAAGCTCCAGGGCAGAGTCACCATGACCACAGACACATCCACGAGCACAGCCTACATGGAGCTGAGGAGCCTGAGATCTGACGACACGGCCGTGTATTACTGTGCGAGAGA
826	IGHV1-18*p08	IgPdb	CAGGTGCAGCTGGTGCAGTCTGGGGCTGAGGTGAAGAAGCCTGGGGCCTCAGTGAAGGTCTCCTGCAAGGCTTCTGGTTACACCTTTACCAGCTATGGTATCAGCTGGGTGCGACAGGCCCCTGGACAAGGGCTTGAGTGGATGGGATGGATCAGCGCTTACAATGGTAACACAAACTATGCACAGAAGCTCCAGGGCAGAGTCACCATGACCACAGACACATCCACGAGCACAGCCTACATGGAGCTGAGGAGCCTGAGATCTGACGACACGGCCGTGTATTACTGTGCGAGAGA
827	IGHV1-2*p05	IgPdb	GGGCTTGAGTGGATGGGACGGATCAACCCTAACAGTGGTGGCACAAACTATGCACAGAAGTTTCAGGGCAGGGTCACCATGACCAGGGACACGTCCATCAGCACAGCCTACATGGAGCTGAGCAGGCTGAGATCTGACGACACGGTCGTGTATTACTGTGCGAGA
828	IGHV1-2*p06	IgPdb	CAGGTGCAGCTGGTGCAGTCTGGGGCTGAGGTGAAGAAGCCTGGGGCCTCAGTGAAGGTCTCCTGCAAGGCTTCTGGATACACCTTCACCGGCTACTATATGCACTGGGTGCGACAGGCCCCTGGACAAGGGCTTGAGTGGATGGGACGGATCAACCCTAACAGTGGTGGCACAAACTATGCACAGAAGTTTCAGGGCAGGGTCACCATGACCAGGGACACGTCCATCAGCACAGCCTACATGGAGCTGAGCAGGCTGAGATCTGACGACACGGCCGTGTATTACTGTGCGAGA
829	IGHV1-2*p07	IgPdb	CAGGTGCAGCTGGTGCAGTCTGGGGCTGAGGTGAAGAAGCCTGGGGCCTCAGTGAAGGTCTCCTGCAAGGCTTCTGGATACACCTTCACCGGCTACTATATGCACTGGGTGCGACAGGCCCCTGGACAAGGGCTTGAGTGGATGGGACGGATCAACCCTAACAGTGGTGGCACAAACTATGCACAGAAGTTTCAGGGCAGGGTCACCATGACCAGGGACACGTCCATCAGCACAGCCTACATGGAGCTGAGCAGGCTGAGATCTGACGACACGGCCGTGTATTACTGTGCGAGA
830	IGHV1-2*p08	IgPdb	CAGGTGCAGCTGGTGCAGTCTGGGGCTGAGATGAAGAAGCCTGGGGCCTCAGTGAAGGTCTCCTGCAAGGCTTCTGGATACACCTTCACCGGCTACTATATGCACTGGGTGCGACAGGCCCCTGGACAAGGGCTTGAGTGGATGGGACGGATCAACCCTAACAGTGGTGGCACAAACTATGCACAGAAGTTTCAGGGCAGGGTCACCATGACCAGGGACACGTCCATCAGCACAGCCTACATGGAGCTGAGCAGGCTGAGATCTGACGACACGGCCGTGTATTACTGTGCGAGAGA
831	IGHV1-24*p02	IgPdb	CAGGTCCAGCTGGTACAGTCTGGGGCTGAGGTGAAGAAGCCTGGGGCCTCAGTGAAGGTCTCCTGCAAGGTTTCCGGATACACCCTCACTGAATTATCCATGCACTGGGTGTGACAGGCTCCTGGAAAAGGGCTTGAGTGGATGGGAGGTTTTGATCCTGAAGATGGTGAAACAATCTACGCACAGAAGTTCCAGGGCAGAGTCACCATGACCGAGGACACATCTACAGACACAGCCTACATGGAGCTGAGCAGCCTGAGATCTGAGGACACGGCCGTGTATTACTGTGCAACAGA
832	IGHV1-24*p03	IgPdb	AGGTGAAGAAGCCTGGGGCCTCAGTGAAGGTCTCCTGCAAGGTTTCCGGATACACCCTCACCGAATTATCCAGGCACTGGGTGCGACAGGCTCCCGGAAAAGGGCTTGAGTGGATGGGAGGTTTTGATCCTGAAGATGGTGAAACAATCTACGCACAGAAGTTCCAGGGCAGAGTCACCATGACCGAGGACACATCTACAGACACAGCCTACATGGAGCTGAGCAGCCTGAGATCTGAGGACACGGCCGTGTATTACTGTGCAACAGA
833	IGHV1-3*p04	IgPdb	CAGGTCCAGCTTGTGCAGTCTGGGGCTGAGGTGAAGAAGCCTGGGGCCTCAGTGAAGGTTTCCTGCAAGGCTTCTGGATACACCTTCACTAGCTATGCTATGCATTGGGTGCGCCAGGACCCCGGACAAAGGCTTGAGTGGATGGGATGGATCAACGCTGGCAATGGTAACACAAAATATTCACAGAAGTTCCAGGGCAGAGTCACCATTACCAGGGACACATCCGCGAGCACAGCCTACATGGAGCTGAGCAGCCTGAGATCTGAAGACACGGCTGTGTATTACTGTGCGAGAGA
834	IGHV1-3*p05	IgPdb	CAGGTCCAGCTTGTGCAGTCTGGGGCTGAGGTGAAGAAGCCTGGGGCCTCAGTGAAGGTTTCCTGCAAGGCTTCTGGATACACCTTCACTAGCTATGCTATGCATTGGGTGCGCCAGGCCCCCGGACAAAGGCTTGAGTGGATGGGATGGATCAACGCTGGCAATGGTAACACAAAATATTCACAGAAGTTCCAGGGCAGAGTCACCATTACCAAGGACACATCCGCGAGCACAGCCTACATGGAGCTGAGCAGCCTGAGATCTGAAGACACGGCTGTGTATTACTGTGCGAGAGA
835	IGHV1-46*p04	IgPdb	GGGCTTGAGTGGATGGGAATAATCAACCCTAGTGGTGGTAGCACAAGCTACGCACAGAAGTTGCAGGGCAGAGTCACCATGACCAGGGACACGTCCACGAGCACAGTCTACATGGAGCTGAGCAGCCTGAGATCTGAGGACACGGCCGTGTATTACTGTGCGAGAGA
836	IGHV1-46*p04a	IgPdb	GCATCTGGATACACCTTCACCAGCTACTATATGCACTGGGTGCGACAGGCCCCTGGACAAGGGCTTGAGTGGATGGGAATAATCAACCCTAGTGGTGGTAGCACAAGCTACGCACAGAAGTTGCAGGGCAGAGTCACCATGACCAGGGACACGTCCACGAGCACAGTCTACATGGAGCTGAGCAGCCTGAGATCTGAGGACACGGCCGTGTATTACTGTGCGAGAGA
837	IGHV1-58*p03	IgPdb	CAAATGCAGCTGGTGCAGTCTGGGCCTGAGGTGAAGAAGCCTGGGACCTCAGTGAAGTTCTCCTGCAAGGCTTCTGGATTCACCTTTACTAGCTCTGCTATGCAGTGGGTGCGACAGGCTCGTGGACAACGCCTTGAGTGGATAGGATGGATCGTCGTTGGCAGTGGTAACACAAACTACGCACAGAAGTTCCAGGAAAGAGTCACCATTACCAGGGACATGTCCACAAGCACAGCCTACATGGAGCTGAGCAGCCTGAGATCCGAGGACACGGCCGTGTATTACTGTGCGGCAGA
838	IGHV1-58*p04	IgPdb	CAAATGCAGCTGGTGCAGTCTGGGCCTGAAGTGAAGAAGCCTGGGACCTCAGTGAAGGTCTCCTGCAAGGCTTCTGGATTCACCTTTACTAGCTCTGCTGTGCAGTGGGTGCGACAGGCTCGTGGACAACGCCTTGAGTGGATAGGATGGATCGTCGTTGGCAGTGGTAACACAAACTACGCACAGAAGTTCCAGGAAAGAGTCACCATTACCAGGGACATGTCCACAAGCACAGCCTACATGGAGCTGAGCAGCCTGAGATCCGAGGACACGGCCGTGTATTACTGTGCGGCAGA
839	IGHV1-69*p14	IgPdb	.....................................................................GCTTCTGGAGGCACCTTCAGCAGCTATGCTATCAGCTGGGTGCGACAGGCCCCTGGACAAGGGCTTGAGTGGATGGGAGGGATCATCCCTATCTTTGGTATAGCAAACTACGCACAGAAGTTCCAGGGCAGAGTCACGATTACCGCGGACAAATCCACGAGCACAGCCTACATGGAGCTGAGCAGC
840	IGHV1-69*p18	IgPdb	CAGGTCCAGCTGGTGCAGTCTGGGGCTGAGGTGAAGAAGCCTGGGTCCTCGGTGAAGGTCTCCTGCAAGGCTTCTGGAGGCACCTTCAGCAGCTATGCTATCAGCTGGGTGCGACAGGCCCCTGGACAAGGGCTTGAGTGGATGGGAAGGATCATCCCTATCTTTGGTACAGCAAACTACGCACAGAAGTTCCAGGGCAGAGTCACGATTACCAAATCCACGAGCACAGCCTACATGGAGCTGAGCAGCCTGAGATCTGAGGACACGGCCGTGTATTACTGTGCGAGAGA
841	IGHV1-69*p19	IgPdb	CAGGTCCAGCTGGTGCAGTCTGGGGCTGAGGTGAAGAAGCCTGGGTCCTCAGTGAAGGTCTCCTGCAAGGCTTCTGGAGGCACCTTCAGCAGCTATGCTATCAGCTGGGTGCGACAGGCCCCTGGACAAGGGCTTGAGTGGATGGGAAGGATCATCCCTATCTTTGGTACAGCAAACTACGCACAGAAGTTCCAGGGCAGAGTCACGATTACCGCGGACGAATCCACGAGCACAGCCTACATGGAGCTGAGCAGCCTGAGATCTGAGGACACGGCCGTGTATTACTGTGCGAGAGA
842	IGHV1-69*p19	IgPdb	GGTGAAGAAGCCTGGGTCCTCAGTGAAGGTCTCCTGCAAGGCTTCTGGAGGCACCTTCAGCAGCTATGCTATCAGCTGGGTGCGACAGGCCCCTGGACAAGGGCTTGAGTGGATGGGAAGGATCATCCCTATCTTTGGTACAGCAAACTACGCACAGAAGTTCCAGGGCAGAGTCACGATTACCGCGGACGAATCCACGAGCACAGCCTACATGGAGCTGAGCAGCCTGAGATCTGAGGACACGGCCGTGTATTACTGTGCGAGA
843	IGHV1-69*p20	IgPdb	CAGGTCCAGCTGGTGCAGTCTGGGGCTGAGGTGAAGAAGCCTGGGTCCTCGGTGAAGGTCTCCTGCAAGGCTTCTGGAGGCACCTTCAGCAGCTATGCTATCAGCTGGGTGCGACAGGCCCCTGGACAAGGGCTTGAGTGGATGGGAAGGATCATCCCTATCTTTGGTATAGCAAACTACGCACAGAAGTTCCAGGGCAGAGTCACGATTACCGCGGACAAATCCACGAGCACAGCCTACATGGAGCTGAGCAGCCTGAGATCTGAGGACACGGCCGTGTATTACTGTGCGAGAGA
844	IGHV1-69*p21	IgPdb	CAGGTGCAGCTGGTGCAGTCTGGGGCTGAGGTGAAGAAGCCTGGGTCCTCGGTGAAGGTCTCCTGCAAGGCTTCTGGAGGCACCTTCAGCAGCTATGCTATCAGCTGGGTGCGACAGGCCCCTGGACAAGGGCTTGAGTGGATGGGAAGGATCATCCCTATCCTTGGTATAGCAAACTACGCACAGAAGTTCCAGGGCAGAGTCACGATTACCGCGGACGAATCCACGAGCACAGCCTACATGGAGCTGAGCAGCCTGAGATCTGAGGACACGGCCGTGTATTACTGTGCGAGAGA
845	IGHV1-69*p25	IgPdb	CAGGTGCAGCTGGTGCAGTCTGGGGCTGAGGTGAAGAAGCCTGGGTCCTCGGTGAAGGTCTCCTGCAAGGCTTCTGGAGGCACCTTCAGCAGCTATGCTATCAGCTGGGTGCGACAGGCCCCTGGACAAGGGCTTGAGTGGATGGGAGGGATCATCCCTATCTTTGGTATAGCAAACTACGCACAGAAGTTCCAGGGCAGAGTCACGATTACCGCGGACAAATCCACGAGCACAGCCTACATGGAGCTGAGCAGCCTGAGATCTGAGGACACGGCCGTGTATTACTGTGCGAGAGA
846	IGHV1-69*p26	IgPdb	CAGGTGCAGCTGGTGCAGTCTGGGGCTGAGGTGAAGAAGCCTGGGTCCTCGGTGAAGGTCTCCTGCAAGGCTTCTGGAGGCACCTTCAGCAGCTATACTATCAGCTGGGTGCGACAGGCCCCTGGACAAGGGCTTGAGTGGATGGGAAGGATCATCCCTATCCTTGGTATAGCAAACTACGCACAGAAGTTCCAGGGCAGAGTCACGATTACCGCGGACAAATCCACGAGCACAGCCTACATGGAGCTGAGCAGCCTGAGATCTGAGGACACGGCCGTGTATTACTGTGCGAGAGA
847	IGHV1-69*p27	IgPdb	GGTGAAGAAGCCTGGGTCCTCGGTGAAGGTCTCCTGCAAGGCTTCTGGAGGCACCTTCAGCAGCTATACTATCAGCTGGGTGCGACAGGCCCCTGGACAAGGGCTTGAGTGGATGGGAAGGATCATCCCTATCCTTGGTATAGCAAACTACGCACAGAAGTTCCAGGGCAGAGTCACGATTACCGCGGACGAATCCACGAGCACAGCCTACATGGAGCTGAGCAGCCTGAGATCTGAGGACACGGCCGTGTATTACTGTGCGAGA
848	IGHV1-69*p28	IgPdb	GGTGAAGAAGCCTGGGTCCTCGGTGAAGGTCTCCTGCAAGGCTTCTGGAGGCACCTTCAGCAGCTATACTATCAGCTGGGTGCGACAGGCCCCTGGACAAGGGCTTGAGTGGATGGGAGGGATCATCCCTATCCTTGGTACAGCAAACTACGCACAGAAGTTCCAGGGCAGAGTCACGATTACCACGGACGAATCCACGAGCACAGCCTACATGGAGCTGAGCAGCCTGAGATCTGAGGACACGGCCGTGTATTACTGTGCGAGA
849	IGHV1-69*p29	IgPdb	AGGTGAAGAAGCCTGGGTCCTCGGTGAAGGTCTCCTGCAAGGCTTCTGGAGGCACCTTCAGCAGCTATGCTATCAGCTGGGTGCGACAGGCCCCTGGACAAGGGCTTGAGTGGATGGGAAGGATCATCCCTATCTTTGGTACAGCAAACTACGCACAGAAGTTCCAGGGCAGAGTCACGATTACCGCGGACAAATCCACGAGCACAGCCTACATGGAGCTGAGCAGCCTGAGATCTGAGGACACGGCCGTGTATTACTGTGCGAGA
850	IGHV1-69*p30	IgPdb	AGGTGAAGAAGCCTGGGTCCTCGGTGAAGGTCTCCTGCAAGGCTTCTGGAGGCACCTTCAGCAGCTATGCTATCAGCTGGGTGCGACAGGCCCCTGGACAAGGGCTTGAGTGGATGGGAGGGATCATCCCTATCCTTGGTATAGCAAACTACGCACAGAAGTTCCAGGGCAGAGTCACGATTACCGCGGACAAATCCACGAGCACAGCCTACATGGAGCTGAGCAGCCTGAGATCTGAGGACACGGCCGTGTATTACTGTGCGAGAGA
851	IGHV1-69*p31	IgPdb	GGTGAAGAAGCCTGGGTCCTCGGTGAAGGTCTCCTGCAAGGCTTCTGGAGGCACCTTCAGCAGCTATGCTATCAGCTGGGTGCGACAGGCCCCTGGACAAGGGCTTGAGTGGATGGGAAGGATCATCCCTATCCTTGGTATAGCAAACTACGCACAGAAGTTCCAGGGCAGAGTCACGATTACCGCGGACGAATCCACGAGCACAGCCTACATGGAGCTGAGCAGCCTGAGATCTGAGGACACGGCCGTGTATTACTGTGCGAGAGA
852	IGHV1-69*p32	IgPdb	GGTGAAGAAGCCTGGGTCCTCGGTGAAGGTCTCCTGCAAGGCTTCTGGAGGCACCTTCAGCAGCTATGCTATCAGCTGGGTGCGACAGGCCCCTGGACAAGGGCTTGAGTGGATGGGAGGGATCATCCCTATCTTTGGTATAGCAAACTACGCACAGAAGTTCCAGGGCAGAGTCACGATTACCGCGGACGAATCCACGAGCACAGCCTACATGGAGCTGAGCAGCCTGAGATCTGAGGACACGGCCGTGTATTACTGTGCGAGAGA
853	IGHV1-69*p33	IgPdb	AGGTGAAGAAGCCTGGGTCCTCAGTGAAGGTCTCCTGCAAGGCTTCTGGAGGCACCTTCAGCAGCTATGCTATCAGCTGGGTGCGACAGGCCCCTGGACAAGGGCTTGAGTGGATGGGAGGGATCATCCCTATCTTTGGTACAGCAAACTACGCACAGAAGTTCCAGGGCAGAGTCACGATTACCGCGGACAAATCCACGAGCACAGCCTACATGGAGCTGAGCAGCCTGAGATCTGAGGACACGGCCGTGTATTACTGTGCGAGAGA
854	IGHV1-69*p34	IgPdb	CAGGTCCAGCTGGTGCAATCTGGGGCTGAGGTGAAGAAGCCTGGGTCCTCGGTGAAGGTCTCCTGCAAGGCTTCTGGAGGCACCTTCAGCAGCTATACTATCAGCTGGGTGCGACAGGCCCCTGGACAAGGGCTTGAGTGGATGGGAAGGATCATCCCTATCCTTGGTATAGCAAACTACGCACAGAAGTTCCAGGGCAGAGTCACGATTACCGCGGACAAATCCACGAGCACAGCCTACATGGAGCTGAGCAGCCTGAGATCTGAGGACACGGCCGTGTATTACTGTGCGAGAGA
855	IGHV1-69*p35	IgPdb	CAGGTCCAGCTGGTGCAGTCTGGGGCTGAGGTGAAGAAGCCTGGGTCCTCGGTGAAGGTCTCCTGCAAGGCTTCTGGAGGCACCTTCAGCAGCTATGCTATCAGCTGGGTGCGACAGGCCCCTGGACAAGGGCTTGAGTGGATGGGAGGGATCATCCCTATCTTTGGTACAGCAAACTACGCACAGAAGTTCCAGGGCAGAGTCACGATTACCACGGACGAATCCACGAGCACAGCCTACATGGAGCTGAGCAGCCTGAGATCTGAGGACACGGCCGTGTATTACTGTGCGAGAGA
856	IGHV1-69*p36	IgPdb	CAGGTCCAGCTGGTGCAGTCTGGGGCTGAGGTGAAGAAGCCTGGGTCCTCGGTGAAGGTCTCCTGCAAGGCTTCTGGAGGCACCTTCAGCAGCTATGCTATCAGCTGGGTGCGACAGGCCCCTGGACAAGGGCTTGAGTGGATGGGAAGGATCATCCCTATCTTTGGTACAGCAAACTACGCACAGAAGTTCCAGGGCAGAGTCACGATTACCGCGGACGAATCCACGAGCACAGCCTACATGGAGCTGAGCAGCCTGAGATCTGAGGACACGGCCGTGTATTACTGTGCGAGAGA
857	IGHV1-69*p37	IgPdb	CAGGTCCAGCTGGTGCAGTCTGGGGCTGAGGTGAAGAAGCCTGGGTCCTCAGTGAAGGTCTCCTGCAAGGCTTCTGGAGGCACCTTCAGCAGCTATGCTATCAGCTGGGTGCGACAGGCCCCTGGACAAGGGCTTGAGTGGATGGGAGGGATCATCCCTATCTTTGGTACAGCAAACTACGCACAGAAGTTCCAGGGCAGAGTCACGATTACCACGGACGAATCCACGAGCACAGCCTACATGGAGCTGAGCAGCCTGAGATCTGAGGACACGGCCGTGTATTACTGTGCGAGAGA
858	IGHV1-69*p38	IgPdb	CAGGTCCAGCTGGTGCAGTCTGGGGCTGAGGTGAAGAAGCCTGGATCCTCAGTGAAGGTCTCCTGCAAGGCTTCTGGAGGCACCTTCAGCAGCTATGCTATCAGCTGGGTGCGACAGGCCCCTGGACAAGGGCTTGAGTGGATGGGAGGGATCATCCCTATCTTTGGTACAGCAAACTACGCACAGAAGTTCCAGGGCAGAGTCACGATTACCGCGGACGAATCCACGAGCACAGCCTACATGGAGCTGAGCAGCCTGAGATCTGAGGACACGGCCGTGTATTACTGTGCGAGAGA
859	IGHV1-69-2*p03	IgPdb	GGTGAAGAAGCCTGGGGCCACCGTGAAAATCTCCTGCAAGGCTTCTGGATACACCTTCACCGACTACTACATGCACTGGGTGCAACAGGCCCCTGGAAAAGGGCTTGAGTGGATGGGATGTGTTGATCCTGAAGATGGTGAAACAATATATGCAGAGAAGTTCCAGGGCAGAGTCACCATAACCGCAGACACGTCTACAGACACAGCCTACATGGAGCTGAGCAGCCTGAGATCTGAGGACACGGCCGTGTATTACTGTGCAACA
860	IGHV1-69-2*p04	IgPdb	AGGTGAAGAAGCCTGGGGCCACCGTGAAAATCTCCTGCAAGGCTTCTGGATACACCTTCACCGACTACTACATGCACTGGGTGCAACAGGCCCCTGGAAAAGGGCTTGAGTGGATGGGACGTGTTGATCCTGAAGATGGTGAAACAATATATGCAGAGAAGTTCCAGGGCAGAGTCACCATAACCGCAGACACGTCTACAGACACAGCCTACATGGAGCTGAGCAGCCTGAGATCTGAGGACACGGCCGTGTATTACTGTGCAACA
861	IGHV1-8*p04	IgPdb	CAGGTGCAGCTGGTGCAGTCTGGGGCTGAGGTGAAGAAGCCTGGGGCCTCAGTGAAGGTCTCCTGCAAGGCTTCTGGATACACCTTCACCAGCTATGATATCAACTGGGTGCGACAGGCCACTGGACAAGGGCTTGAGTGGATGGGATGGATGAACCCTAACAGTGGTAACACAGGCTATGCACAGAAGTTCCAGGGCAGAGTCACCATTACCAGGAACACCTCCATAAGCACAGCCTACATGGAGCTGAGCAGCCTGAGATCTGAGGACACGGCCGTGTATTACTGTGCGAGAGG
862	IGHV1-8*p04	IgPdb	AGGTGAAGAAGCCTGGGGCCTCAGTGAAGGTCTCCTGCAAGGCTTCTGGATACACCTTCACCAGCTATGATATCAACTGGGTGCGACAGGCCACTGGACAAGGGCTTGAGTGGATGGGATGGATGAACCCTAACAGTGGTAACACAGGCTATGCACAGAAGTTCCAGGGCAGAGTCACCATTACCAGGAACACCTCCATAAGCACAGCCTACATGGAGCTGAGCAGCCTGAGATCTGAGGACACGGCCG
863	IGHV1-8*p05	IgPdb	CAGGTGCAGCTGGTGCAGTCTGGGGCTGAGGTGAAGAAGCCTGGGGCCTCAGTGAAGGTCTCCTGCAAGGCTTCTGGATACACCTTCACCAGCTATGATATCAACTGGGTGCGACAGGCCACTGGACAAGGGCTTGAGTGGATGGGATGGATGAACCCTAACAGTGGTAACACAGGCTATGCACAGAAGTTCCAGGGCAGAGTCACCATGACCAGGAACACCTCCGTAAGCACAGCCTACATGGAGCTGAGCAGCCTGAGATCTGAGGACACGGCCGTGTATTACTGTGCGAGAGG
864	IGHV1-f*p03	IgPdb	GGGCTTGAGTGGATGGGACGTGTTGATCCTGAAGATGGTGAAACAATATATGCAGAGAAGTTCCAGGGCAGAGTCACCATAACCGCAGACACGTCTACAGACACAGCCTACATGGAGCTGAGCAGCCTGAGATCTGAGGACACGGCCGTGTATTACTGTGCAACA
865	IGHV2-26*p02	IgPdb	CAGGTCACCTTGAAGGAGTCTGGTCCTGTGCTGGTGAAACCCACAGAGACCCTCACGCTGACCTGCACCGTCTCTGGGTTCTCACTCAGCAATGCTAGAATGGGTGTGAGCTGGATCCGTCAGCCCCCAGGGAAGGCCCTGGAGTGGCTTGCACACATTTTTTCGAATGACGAAAAATCCTACAGCACATCTCTGAAGAGCAGGCTCACCATCTCCAAGGACACCTCCAAAAGCCAGGTGGTCCTTACCATGACCAATATGGACCCTGTGGACACAGCCACATATTACTGTGCACGGA
866	IGHV2-26*p03	IgPdb	CAGGTCACCTTGAAGGAGTCTGGTCCTGTGCTGGTGAAACCCACAGAGACCCTCACGCTGACCTGCACCGTCTCTGGGTTCTCACTCAGCAATGCTAGAATGGGTGTGAGCTGGATCCGTCAGCCCCCAGGGAAGGCCCTGGAGTGGCTTGCACACATTTTTTCGAATGACGAAAAATCCTACAGCACATCTCTGAAGAGCAGGCTCACCATCTCCAAGGACACCTCCAAAAGCCAGGTGGTCCTTACCATGACCAACATGGACCCTGTGGACACAGCCACGTATTACTGTGCACGGAT
867	IGHV2-26*p04	IgPdb	CAGGTCACCTTGAAGGAGTCTGGTCCTGTGCTGGTGAAACCCACAGAGACCCTCACGCTGACCTGCACCGTCTCTGGGTTCTCACTCAGCAATGCTAGAATGGGTGTGAGCTGGATCCGTCAGCCCCCAGGGAAGGCCCTGGAGTGGCTTGCACACATTTTTACGAATGACGAAAAATCCTACAGCACATCTCTGAAGAGCAGGCTCACCATCTCCAAGGACACCT
868	IGHV2-26*p05	IgPdb	CAGGTCACCTTGAAGGAGTCTGGTCCTGTGCTGGTGAAACCCACAGAGACCCTCACGCTGACCTGCACCGTCTCTGGGTTCTCACTCAGCAATGCTAGAATGGGTGTGAGCTGGATCCGTCAGCCCCCAGGGAAGGCCCTGGAGTGGCTTGCACACATTTTTCCGAATGACGAAAAATCCTACAGCACATCTCTGAAGAGCAGGCTCACCATCTCCAAGGACACCTCCAAAAGCCAGGTGGTCCTTACCATGACCAACATGGACCCTGTGGACACAGCCACATATTACTGTGCACGGAT
869	IGHV2-26*p06	IgPdb	CAGGTCACCTTGAAGGAGTCTGGTCCTGTGCTGGTGAAACCCACAGAGACCCTCACGCTGACCTGCACCGTCTCTGGGTTCTCACTCAGCAATGCTAGAATGGGTGTGAGCTGGATCCGTCAGCGCCCAGGGAAGGCCCTGGAGTGGCTTGCACACATTTTTTCGAATGACGAAAAATCCTACAGCACATCTCTGAAGAGCAGGCTCACCATCTCCAAGGACACCTCCAAAAGCCAGGTGGTCCTTACCATGACCAACATGGACCCTGTGGACACAGCCACATATTACTGTGCACGGAT
870	IGHV2-26*p07	IgPdb	CAGGTCACCTTGAAGGAGTCTGGTCCTGTGCTGGTGAAACCCACAGAGACCCTCACGCTGACCTGCACCATCTCTGGGTTCTCACTCAGCAATGCTAGAATGGGTGTGAGCTGGATCCGTCAGCCCCCAGGGAAGGCCCTGGAGTGGCTTGCACACATTTTTTCGAATGACGAAAAATCCTACAGCACATCTCTGAAGAGCAGGCTCACCATCTCCAAGGACACCTCCAAAAGCCAGGTGGTCCTTACCATGACCAACATGGACCCTGTGGACACAGCCACATATTACTGTGCACGGATAC
871	IGHV2-26*p08	IgPdb	CAGGTCACCTTGAAGGAGTCTGGTCCTGCGCTGGTGAAACCCACAGAGACCCTCACGCTGACCTGCACCGTCTCTGGGTTCTCACTCAGCAATGCTAGAATGGGTGTGAGCTGGATCCGTCAGCCCCCAGGGAAGGCCCTGGAGTGGCTTGCACACATTTTTTCGAATGACGAAAAATCCTACAGCACATCTCTGAAGAGCAGGCTCACCATCTCCAAGGACACCTCCAAAAGCCAGGTGGTCCTTACCATGACCAACATGGACCCTGTGGACACAGCCACATATTACTGTGCACGGAT
872	IGHV2-26*p09	IgPdb	CAGGTCACCTTGAAGGAGTCTGGTCCTGTGCTGGTGAAACCCACAGAGACCCTCACGCTGACCTGCACCGTCTCTGGGTTCTCACTCAGCAATGCTAGAATGGGTGTGAGCTGGATCCGTCAGCCCCCAGGGAAGGCCCTGGAGTGGCTTGCACACATTTTTTCGAATGACGAAAAATCCTACAGCACATCTCTGAAGAGCAGGCTCACCATCTCCAAGGACACCTCCAAAAGCCAGGTGGTCCTTACCATGACCAACATGGACCCTGTGGACACAGCCACATATTACTGTGCACAG
873	IGHV2-26*p10	IgPdb	CAGGTCACCTTGAAGGAGTCTGGTCCTGTGCTGGTGAAACCCACAGAGACCCTCACGCTGACCTGCACCGTCTCTGGGTTCTCACTCAGCAATGCTAGAATGGGTGTGAGCTGGATCCATCAGCCCCCAGGGAAGGCCCTGGAGTGGCTTGCACACATTTTTTCGAATGACGAAAAATCCTACAGCACATCTCTGAAGAGCAGGCTCACCATCTCCAAGGACACCTCCAAAAGCCAGGTGGTCCTTACCATGACCAATATGGACCCTGTGGACACAGCCACATATTACTGTGCACGGAT
874	IGHV2-26*p11	IgPdb	CAGGTCACCTTGAAGGAGTCTGGTCCTGTGCTGGTGAAACCCACAGAGACCCTCACGCTGACCTGCACCGTCTCTGGGTTCTCAGTCAGCAATGCTAGAATGGGTGTGAGCTGGATCCGTCAGCCCCCAGGGAAGGCCCTGGAGTGGCTTGAACACATTTTTTCGAATGACGAAAAATCCTACAGCACATCTCTGAAGAGCAGGCTCACCATCTCCAAGGACACCTCCAAAAGCCAGGTGGTCCTTACCATGACCAATATGGACCCTGTGGACACAGCCACATATTACTGTGCACGGAT
875	IGHV2-26*p12	IgPdb	CAGGTCACCTTGAAGGAGTCTGGTCCTGTGCTGGTGAAACCCACAGAGACCCTCACGCTGACCTGCACCGTCTCTGGGTTCTCACTCAGCAATGCTAGAATGGGTGTGAGCTGGATCCGTCAGCCCCCAGGGAAGGCCCTGGAGTGGCTTGCACACATTTTTTCGAATGACGAAAAATCCTACAGCACATCTCTGAAGAGCAGGCTCACCATCTCCAAGGACACCTCCAAAAGCCAGGTGGTCCTTACCATGACCAATATGGACCCTGTGGACACAGCCACATATTACTGTGCATGGAT
876	IGHV2-26*p13	IgPdb	CAGGTCACCTTGAGGGAGTCTGGTCCTGCGCTGGTGAAACCCACACAGACCCTCACACTGACCTGCACCTTCTCTGGGTTCTCACTCAGCACTAGTGGAATGTGTGTGAGCTGGATCCGTCAGCCCCCAGGGAAGGCCCTGGAGTGGCTTGCACACATTTTTTCGAATGACGAAAAATCCTACAGCACATCTCTGAAGAGCAGGCTCACCATCTCCAAGGACACCTCCAAAAGCCAGGTGGTCCTTACCATGACCAACATGGACCCTGTGGACACAGCCACATATTACTGTGCACGGAT
877	IGHV2-5*p11	IgPdb	CAGATCACCTTGAAGGAGTCTGGTCCTACGCTGGTGAAACCCACACAGACCCTCACGCTGACCTGCACCTTCTCTGGGTTCTCACTCAGCACTAGTGGAGTGGGTGTGGGCTGGATCCGTCAGCCCCCAGGAAAGGCCCTGGAGTGGCTTGCACTCATTTATTGGGATGATGATAAGCGCTACAGCCCATCTCTGAAGAGCAGGCTCACCATCACCAAGGACACCTCCAAAAACCAGGTGGTCCTTACAATGACCAACATGGACCCTGTGGACACAGCCACATATTACTGTGCACACAGACC
878	IGHV2-5*p12	IgPdb	CAGGTCACCTTGAAGGAGTCTGGTCCTGCGCTGGTGAAACCCACACAGACCCTCACGCTGACCTGCACCTTCTCTGGGTTCTCACTCAGCACTAGTGGAGTGGGTGTGGGCTGGATCCGTCAGCCCCCAGGAAAGGCCCTGGAGTGGCTTGCACTCATTTATTGGAATGATGATAAGCGCTACAGCCCATCTCTGAAGAGCAGGCTCACCATCACCAAGGACACCTCCAAAAACCAGGTGGTCCTTACAATGACCAACATGGACCCTGTGGACACAGCCACATATTACTGTGCACACAG
879	IGHV2-5*p13	IgPdb	CAGGTCACCTTGAAGGAGTCTGGTCCTACGCTGGTGAAACCCACACAGACCCTCACGCTGACCTGCACCTTCTCTGGGTTCTCACTCAGCACTAGTGGAGTGGGTGTGGGCTGGATCCGTCAGCCCCCAGGAAAGGCCCTGGAGTGGCTTGCACTCATTTATTGGGATGATGATAAGCGCTACAGCCCATCTCTGAAGAGCAGGCTCACCATCACCAAGGACACCTCCAAAAACCAGGTGGTCCTTACAATGACCAACATGGACCCTGTGGACACAGCCACATATTACTGTGCACACAG
880	IGHV2-5*p14	IgPdb	CAGATCACCTTGAAGGAGTCTGGTCCTACGCTGGTGAAACCCACACAGACCCTCACGCTGACCTGCACCTTCTCTGGGTTCTCACTCAGCACTAGTGGAGTGGGTGTGGGCTGGATCCGTCAGCCCCCAGGAAAGGCCCTGGAGTGGCTTGCACTCATTTATTGGGATGATGATAAGCGCTACAGCCCATCTCTGAAGAGCAGGCTCACCATCACCAAGGACACCTCCAAAAACCAGGTGGTCCTTACAATGACCAACATGGACCCTGTGGACACAGCCACGTATTACTGTGCACG
881	IGHV2-5*p15	IgPdb	CAGATCACCTTGAAGGAGTCTGGTCCTACGCTGGTGAAACCCACACAGACCCTCACGCTGACCTGCACCTTCTCTGGGTTCTCACTCAGCACTAGTGGAGTGGGTGTGGGCTGGATCCGTCAGCCCCCAGGAAAGGCCCTGGAGTGGCTTGCACTCATTTATTGGAATGATGATAAGCGCTACAGCCCATCTCTGAAGAGCAGGCTCACCATCACCAAGGACACCTCCAAAAACCAGGTGGTCCTTACAATGACCAACATGGACCCTGTGGACACAGCCACATATTACTGTGCACGCAGAC
882	IGHV2-70*p14	IgPdb	CAGGTCACCTTGAAGGAGTCTGGTCCTGCGCTGGTGAAACCCACACAGACCCTCACACTGACCTGCACCTTCTCTGGGTTCTCACTCAGCACTAGTGGAATGCGTGTGAGCTGGATCCGTCAGCCCCCAGGGAAGGCCCTGGAGTGGCTTGCACGCATTGATTGGGATGATGATAAATTCTACAGCACATCTCTGAAGACCAGGCTCACCATCTCCAAGGACACCTCCAAAAACCAGGTGGTCCTTACAATGACCAACATGGACCCTGTGGACACAGCCACGTATTACTGTGCACGGATAC
883	IGHV2-70*p15	IgPdb	CCCTGGAGTGGCTTGCGCTCATTGATTGGGATGATGATAAATACTACAGCACATCTCTGAAGACCAGGCTCACCATCTCCAAGGACACCTCCAAAAACCAGGTGGTCCTTACAATGACCAACATGGACCCTGTGGACACAGCCACGTATTACTGTGCACGGATAC
884	IGHV2-70*p16	IgPdb	CAGGTCACCTTGAGGGAGTCTGGTCCTGCGCTGGTGAAACCCACACAGACCCTCACACTGACCTGCACCTTCTCTGGGTTCTCACTCAGCACTAGTGGAATGTGTGTGAGCTGGGTCCGTCAGCCCCCAGGGAAGGCCCTGGAGTGGCTTGCACTCATTGATTGGGATGATGATAAATACTACAGCACATCTCTGAAGACCAGGCTCACCATCTCCAAGGACACCTCCAAAAACCAGGTGGTCCTTACAATGACCAACATGGACCCTGTGGACACAGCCACGTATTACTGTGCACGGAT
885	IGHV2-70*p17	IgPdb	CAGGTCACCTTGAAGGAGTCTGGTCCTGCGCTGGTGAAACCCACACAGACCCTCACACTGACCTGCACCTTCTCTGGGTTCTCACTCAGCACTAGTGGAATGTGTGTGAGCTGGGTCCGTCAGCCCCCAGGGAAGGCCCTGGAGTGGCTTGCACTCATTGATTGGGATGATGATAAATACTACAGCACATCTCTGAAGACCAGGCTCACCATCTCCAAGGACACCTCCAAAAACCAGGTGGTCCTTACAATGACCAACATGGACCCTGTGGACACAGCCACGTATTACTGTGCACGGAT
886	IGHV2-70*p18	IgPdb	CAGGTCACCTTGAGGGAGTCTGGTCCTGCGCTGGTGAAACCCACACAGACCCTCACACTGACCTGCACCTTCTCTGGGTTCTCACTCAGCACTAGTGGAATGTGTGTGAGCTGGATCCGTCAGCCCCCAGGGAAGGCCCTGGAGTGGCTTGCACGCATTGATTGGGATGATGATAAATACTACAGCACATCTCTGAAGACCAGGCTCACCATCTCCAAGGACACCTCCAAAAACCAGGTGGTCCTTACAATGACCAACATGGACCCTGTGGACACAGCCACGTATTACTGTGCACGGA
887	IGHV2-70*p19	IgPdb	CAGGTCACCTTGAAGGAGTCTGGTCCTGTGCTGGTGAAACCCACACAGACCCTCACACTGACCTGCACCTTCTCTGGGTTCTCACTCAGCACTAGTGGAATGTGTGTGAGCTGGATCCGTCAGCCCCCAGGGAAGGCCCTGGAGTGGCTTGCACGCATTGATTGGGATGATGATAAATACTACAGCACATCTCTGAAGACCAGGCTCACCATCTCCAAGGACACCTCCAAAAACCAGGTGGTCCTTACAATGACCAACATGGACCCTGTGGACACAGCCACGTATTACTGTGCACGGAT
888	IGHV2-70*p20	IgPdb	CAGGTCACCTTGAAGGAGTCTGGTCCTGTGCTGGTGAAACCCACACAGACCCTCACACTGACCTGCACCTTCTCTGGGTTCTCACTCAGCACTAGTGGAATGTGTGTGAGCTGGATCCGTCAGCCCCCAGGGAAGGCCCTGGAGTGGCTTGCACGCATTGATTGGGATGATGATAAATTCTACAGCACATCTCTGAAGACCAGGCTCACCATCTCCAAGGACACCTCCAAAAACCAGGTGGTCCTTACAATGACCAACATGGACCCTGTGGACACAGCCACGTATTACTGTGCACGGAT
889	IGHV2-70*p21	IgPdb	CAGGTCACCTTGAAGGAGTCTGGTCCTGCGCTGGTGAAACCCACACAGACCCTCACACTGACCTGCACCTTCTCTGGGTTCTCACTCAGCACTAGTGGAATGTGTGTGAGCTGGATCCGTCAGCCCCCAGGGAAGGCCCTGGAGTGGCTTGCACGCATTGATTGGGATGATGATAAATACTACAGCACATCTCTGAAGACCAGGCTCACCATCTCCAAGGACACCTCCAAAAACCAGGTGGTCCTTACAATGACCAACATGGACCCTGTGGACACAGCCACGTATTACTGTGCACGGA
890	IGHV2-70*p22	IgPdb	CAGGTCACCTTGAGGGAGTCTGGTCCTGCGCTGGTGAAACCCACACAGACCCTCACACTGACCTGCACCTTCTCTGGGTTCTCACTCAGCACTAGTGGAATGTGTGTGAGCTGGATCCGTCAGCCCCCAGGGAAGGCCCTGGAGTGGCTTGCACGCATTGATTGGGATGATGATAAATTCTACAGCACATCTCTGAAGACCAGGCTCACCATCTCCAAGGACACCTCCAAAAACCAGGTGGTCCTTACAATGACCAACATGGACCCTGTGGACACAGCCACGTATTACTGTGCACGGAT
891	IGHV2-70*p23	IgPdb	CAGGTCACCTTGAAGGAGTCTGGTCCTGCGCTGGTGAAACCCACACAGACCCTCACACTGACCTGCACCTTCTCTGGGTTCTCACTCAGCACTAGTGGAATGCGTGTGAGCTGGATCCGTCAGCCCCCAGGGAAGGCCCTGGAGTGGCTTGCACGCATTGATTGGGATGATGATAAATACTACAGCACATCTCTGAAGACCAGGCTCACCATCTCCAAGGACACCTCCAAAAACCAGGTGGTCCTTACAATGACCAACATGGACCCTGTGGACACAGCCACGTATTACTGTGCACGGAT
892	IGHV2-70*p24	IgPdb	CAGGTCACCTTGAAGGAGTCTGGTCCTGCGCTGGTGAAACCCACACAGACCCTCACGCTGACCTGCACCTTCTCTGGGTTCTCACTCAGCACTAGTGGAATGCGTGTGAGCTGGATCCGTCAGCCCCCAGGGAAGGCCCTGGAGTGGCTTGCACGCATTGATTGGGATGATGATAAATACTGCAGCACATCTCTGAAGACCAGGCTCACCATCTCCAAGGCCACCTCCAAAAACCAGGTGGTCCTTACAATGACCAACATGGACCCTGTGGACACAGCCACGTATTACTGTGCACGGAT
893	IGHV2-70*p25	IgPdb	CAGGTCACCTTGAAGGAGTCTGGTCCTGCGCTGGTGAAACCCACACAGACCCTCACGCTGACCTGCACCTTCTCTGGGTTCTCACTCAGCACTAGTGGAATGCGTGTGAGCTGGATCCGTCAGCCCCCAGGGAAGGCCCTGGAGTGGCTTGCACGCATTGATTGGGATGATGATAAATACTGCAGCACATCTCTGAAGACCAGGCTCACCATCTCCAAGGACACCTCCAAAAACCAGGTGGTCCTTACAATGACCAACATGGACCCTGTGGACACAGCCACGTATTACTGTGCACGGAT
894	IGHV2-70*p26	IgPdb	CAGATCACCTTGAAGGAGTCTGGTCCTACGCTGGTGAAACCCACACAGACCCTCACGCTGACCTGCACCTTCTCTGGGTTCTCACTCAGCACTAGTGGAATGCGTGTGAGCTGGATCCGTCAGCCCCCAGGGAAGGCCCTGGAGTGGCTTGCACGCATTGATTGGGATGATGATAAATACTGCAGCACATCTCTGAAGACCAGGCTCACCATCTCCAAGGCCACCTCCAAAAACCAGGTGGTCCTTACAATGACCAACATGGACCCTGTGGACACAGCCACGTATTACTGTGCACGGAT
895	IGHV2-70*p27	IgPdb	CAGATCACCTTGAAGGAGTCTGGTCCTACGCTGGTGAAACCCACACAGACCCTCACGCTGACCTGCACCTTCTCTGGGTTCTCACTCAGCACTAGTGGAATGCGTGTGTGCTGGATCCGTCAGCCCCCAGGGAAGGCCCTGGAGTGGCTTGCACGCATTGATTGGGATGATGATAAATACTGCAGCACATCTCTGAAGACCAGGCTCACCATCTCCAAGGCCACCTCCAAAAACCAGGTGGTCCTTACAATGACCAACATGGACCCTGTGGACACAGCCACGTATTACTGTGCACGGAT
896	IGHV2-70*p28	IgPdb	CAGGTCACCTTGAAGGAGTCTGGTCCTGCGCTGGTGAAACCCACACAGACCCTCACGCTGACCTGCACCTTCTCTGGGTTCTCACTCAGCACTAGTGGAATGCGTGTGTGCTGGATCCGTCAGCCCCCAGGGAAGGCCCTGGAGTGGCTTGCACGCATTGATTGGGATGATGATAAATACTGCAGCACATCTCTGAAGACCAGGCTCACCATCTCCAAGGCCACCTCCAAAAACCAGGTGGTCCTTACAATGACCAACATGGACCCTGTGGACACAGCCACGTATTACTGTGCACGGAT
897	IGHV2-70*p29	IgPdb	CAGGTCACCTTGAAGGAGTCTGGTCCTGCGCTGGTGAAACCCACACAGACCCTCACGCTGACCTGCACCTTCTCTGGGTTCTCACTCAGCACTAGTGGAATGCGTGTGAGCTGGATCCGTCAGCCCCCAGGGAAGGCCCTGGAGTGGCTTGCACGCATTGATTGGGATGATGATAAATTCTACAGCACATCTCTGAAGACCAGGCTCACCATCTCCAAGGACACCTCCAAAAACCAGGTGGTCCTTACAATGACCAACATGGACCCTGTGGACACAGCCACGTATTACTGTGCACGGAT
898	IGHV3-11*p04	IgPdb	CAGGTGCAGCTGGTGGAGTCTGGGGGAGGCTTGGTCAAGCCTGGAGGGTCCCTGAGACTCTCCTGTGCAGCCTCTGGATTCACCTTCAGTGACTACTACATGAGCTGGATCCGCCAGGCTCCAGGGAAGGGGCTGGAGTGGGTTTCATACATTAGTAGTAGTAGTAGTTACACAAACTACGCAGACTCTGTGAAGGGCCGATTCACCATCTCCAGAGACAACGCCAAGAACTCACTGTATCTGCAAATGAACAGCCTGAGAGCCGAGGACACGGCCGTGTATTACTGTGCGAGA
899	IGHV3-11*p05	IgPdb	CAGGTGCAGCTGGTGGAGTCTGGGGGAGGCTTGGTCAAGCCTGGAGGGTCCCTGAGACTCTCCTGTGCAGCCTCTGGATTCACCTTCAGTGACTACTACATGAGCTGGATCCGCCAGGCTCCAGGGAAGGGGCTGGAGTGGGTTTCATACATTAGTAGTAGTAGTAGTTACACAAACTACGCAGACTCTGTGAAGGGCCGATTCACCATCTCCAGAGACAACGCCAAGAACTCACTGTATCTGCAAATGAACAGCCTGAGAGCCGAGGACACGGCTGTGTATTACTGTGCGAGA
900	IGHV3-11*p07	IgPdb	CAGGTGCAGCTGGTGGAGTCTGGGGGAGGCTTGGTCAAGCCTGGAGGGTCCCTGAGACTCTCCTGTGCAGCCTCTGGATTCACCTTCAGTGACTACTACATGAGCTGGATCCGCCAGGCTCCAGGGAAGGGGCTGGAGTGGGTTTCATACATTAGTAGTAGTAGTAGTAGTTACACAAACTACGCAGACTCTGTGAAGGGCCGATTCACCATCTCCAGGGACAACGCCAAGAACTCACTGTATCTGCAAATGAACAGCCTGAGAGCCGAGGACACGGCT
901	IGHV3-13*p04	IgPdb	GCAGCCTCTGGATTCACCTTCAGTAGCTACGACATGCACTGGGTCCGCCAAGCTACAGGAAAAGGTCTGGAGTGGGTCTCAGCTATTGGTACTGCTGGTGACCCATACTATCCAGGCTCCGTGAAGGGCCGATTCACCATCTCCAGAGAAAATGCCAAGAACTCCTTGTATCTTCAAATGAACAGCCTGAGAGCCGGGGACACGGCTGTGTATTACTGTGCAAGAGA
902	IGHV3-13*p06	IgPdb	GAGGTGCAGCTGGTGGAGTCTGGGGGAGGCTTGGTACAGCCTGGGGGGTCCCTGAGACTCTCCTGTGCAGCCTGTGGATTCACCTTCAGTAGCTACGACATGCACTGGGTCCGCCAAGCTACAGGAAAAGGTCTGGAGTGGGTCTCAGCTATTGGTACTGCTGGTGACACATACTATCCAGGCTCCGTGAAGGGCCAATTCACCATCTCCAGAGAAAATGCCAAGAACTCCTTGTATCTTCAAATGAACAGCCTGAGAGCCGGGGACATGGCTGTGTATTACTGTGCAAGAGA
903	IGHV3-15*p09	IgPdb	GAGGTGCAGCTGGTGGAGTCTGGGGGAGGCTTGGTAAAGCCTAGGGGGTCCCTTAGACTCTCCTGTGCAGCCTCTGGATTCACTTTCAGTAACGCCTGGATGAGCTGGGTCCGCCAGGCTCCAGGGAAGGGGCTGGAGTGGGTTGGCCGTATTAAAAGCAAAACTGATGGTGGGACAACAGACTACGCTGCACCCGTGAAAGGCAGATTCACCATCTCAAGAGATGATTCAAAAAACACGCTGTATCTGCAAATGAACAGCCTGAAAACCGAGGACACAGCCGTGTATTACTGTACCACAGA
904	IGHV3-15*p10	IgPdb	GAGGTGCAGCTGGTGGAGTCTGGGGGAGGCTTGGTAAAGCCTGGGGGGTCCCTTAGACTCTCCTGTGCAGCCTCTGGATTCACTTTCAGTAACGCCTGGATGAGCTGGGTCCGCCAGGCTCCAGGGAAGGGACTGGAGTGGGTTGGCCGTATTAAAAGCAAAACTGATGGTGGGACAACAGACTACGCTGCACCCGTGAAAGGCAGATTCACCATCTCAAGAGATGATTCAAAAAACACGCTGTATCTGCAAATGAACAGCCTGAAAACCGAGGACACAGCCGTGTATTACTGTACCACAGA
905	IGHV3-20*p02	IgPdb	GAGGTGCAGCTGGTGGAGTCTGGGGGAGGTGTGGTACGGCCTGGGGGGTCCCTGAGACTCTCCTGTGCAGCCTCTGGATTCACCTTTGATGATTATGGCATGAGCTGGGTCCGCCAAGCTCCAGGGAAGGGGCTGGAGTGGGTCTCTGGTATTAATTGGAATGGTGGTAGCACAGGTTATGCAGACTCTGTGAAGGGCCGATTCACCATCTCCAGAGACAACGCCAAGAACTCCCTGTATCTGCAAATGAACAGTCTGAGAGCCGAGGACACGGCCTTGTATTACTGTGCGAGA
906	IGHV3-20*p03	IgPdb	GAGGTGCAGCTGGTGGAGTCTGGGGGAGGTGTGGTACGGCCTGGGGGGTCCCTGAGACTCTCCTGTGCAGCCTCTGGATTCACCTTTGGTGATTATGGCATGAGCTGGGTCCGCCAAGCTCCAGGGAAGGGGCTGGAGTGGGTCTCTGGTATTAATTGGAATGGTGGTAGCACAGGTTATGCAGACTCTGTGAAGGGCCGATTCACCATCTCCAGAGACAACGCCAAGAACTCCCTGTATCTGCAAATGAACAGTCTGAGAGCCGAGGACACGGCCTTGTATTACTGTGCGAGA
907	IGHV3-21*p05	IgPdb	GAGGTGCAGCTGGTGGAGTCTGGGGGAGGCCTGGTCAAGCCTGGGGGGTCCCTGAGACTCTCCTGTGCAGCCTCTGGATTCACCTTCAGTAGCTATAGCATGAACTGGGTCCGCCAGGCTCCAGGGAAGGGGCTGGAGTGGGTCTCATCCATTAGTAGTAGTAGTAGTTACATATACTACGCAGACTCAGTGAAGGGCCGATTCACCATCTCCAGAGACAACGCCAAGAACTCACTGTATCTGCAAATGAACAGCCTGAGAGCCGAGGACACGGCTGTGTATTACTGTGCAAGAGA
908	IGHV3-21*p06	IgPdb	GAGGTGCAGCTGGTGGAGTCTGGGGGAGGCCTGGTCAAGCCTGGGGGGTCCCTGAGACTCTCCTGTGCAGCCTCTGGATTCACCTTCAGTAGCTATAGCATGAACTGGGTCCGCCAGGCTCCAGGGAAGGGGCTGGAGTGGGTCTCATCCATTAGTAGTAGTAGTAGTTACATATACTACGCAGACTCAGTGAAGGGCCGATTCACCATCTCCAGAGACAACGCCAAGAACTCACTGTATCTGCAAATGAACAGCCTGAGAGCCGAGGACACGGCTGTGTATTACTGTACTAGAGA
909	IGHV3-23*p06	IgPdb	GAGGTGCAGCTGGTGGAGTCTGGGGGAGGCTTGGTACAGCCTGGGGGGTCCCTGAGACTCTCCTGTGCAGCCTCTGGATTCACCTTTAGCAGCTATGCCATGAGCTGGGTCCGCCAGGCTCCAGGGAAGGGGCTGGAGTGGGTCTCAGCTATTAGTGGTAGTGGTGGTAGCACATACTACGCAGACTCCGTGAAGGGCCGGTTCACCATCTCCAGAGACAATTCCAAGAACACGCTGTATCTGCAAATGAACAGCCTGAGAGCCGAGGACACGGCCGTATATTACTGTGTCAAAGA
910	IGHV3-23*p07	IgPdb	GAGGTGCAGCTGGTGGAGTCTGGGGGAGGCTTGGTACAGCCTGGGGGGACCCTGAGACTCTCCTGTGCAGCCTCTGGATTCACCTTTAGCAGCTATGGCATGAGCTGGGTCCGCCAGGCTCCAGGGAAGGGGCTGGAGTGGGTCTCAGCTATTAGTGGTAGTGGTGGTAGCACATACTACGCAGACTCCGTGAAGGGCCGGTTCACCATCTCCAGAGACAATTCCAAGAACACGCTGTATCTGCAAATGAACAGCCTGAGAGCCGAGGACACGGCCGTATATTACTGTGCGAAAGA
911	IGHV3-30*p20	IgPdb	CAGGTGCAGCTGGTGGAGTCTGGGGGAGGCGTGGTCCAGCCTGGGGGGTCCCTGAGACTCTCCTGTGCAGCGTCTGGATTCACCTTCAGTAGCTATGGCATGCACTGGGTCCGCCAGGCTCCAGGCAAGGGGCTGGAGTGGGTGGCATTTATACGGTATGATGGAAGTAATAAATACTACGCAGACTCCGTGAAGGGCCGATTCACCATCTCCAGAGACAATTCCAAGAACACGCTGTATCTGCAAATGAACAGCCTGAGAGCTGAGGACACGGCTGTGTATTACTGTGCGAAAGA
912	IGHV3-30*p20	IgPdb	CAGGTGCAGCTGGTGGAGTCTGGGGGAGGCGTGGTCCAGCCTGGGGGGTCCCTGAGACTCTCCTGTGCAGCGTCTGGATTCACCTTCAGTAGCTATGGCATGCACTGGGTCCGCCAGGCTCCAGGCAAGGGGCTGGAGTGGGTGGCATTTATACGGTATGATGGAAGTAATAAATACTACGCAGACTCCGTGAAGGGCCGATTCACCATCTCCAGAGACAATTCCAAGAACACGCTGTATCTGCAAATGAACAGCCTGAGAGCTGAGGACACGGCTGTGTATTACTGTGCGAAA
913	IGHV3-30*p21	IgPdb	AAGGGGCTGGAGTGGGTGGCAGTTATATCATATGATGGAAGTAATAAATACTACGTAGACTCCGTGAAGGGCCGATTCACCATCTCCAGAGACAATTCCAAGAACACGCTGTATCTGCAAATGAACAGCCTGAGAGCTGAGGACACGGCTGTGTATTACTGTGCGAGAGA
914	IGHV3-30*p22	IgPdb	CAGGTGCAGCTGGTGGAGTCTGGGGGAGGCGTGGTCCAGCCTGGGGGGTCCCTGAGACTCTCCTGTGCAGCGTCTGGATTCACCTTCAGTAGCTATGGCATGCACTGGGTCCGCCAGGCTCCAGGCAAGGGGCTGGAGTGGGTGGCATTTATACAGTATGATGGAAGTAATAAATACTATGCAGACTCCGTGAAGGGCCGATTCACCATCTCCAGAGACAATTCCAAGAACACGCTGTATCTGCAAATGAACAGCCTGAGAGCTGAGGACACGGCTGTGTATTACTGTGCGAAAGA
915	IGHV3-30*p23	IgPdb	CAGGTGCAGCTGGTGGAGTCTGGGGGAGGCGTGGTCCAGCCTGGGAGGTCCCTGAGACTCTCCTGTGCAGCGTCTGGATTCACCTTCAGTAGCTATGGCATGCACTGGGTCCGCCAGGCTCCAGGCAAGGGGCTGGAGTGGGTGGCATTTATACGGTATGATGGAAGTAATAAATACTATGCAGACTCCGTGAAGGGCCGATTCACCATCTCCAGAGACAATTCCAAGAACACGCTGTATCTGCAAATGAACAGCCTGAGAGCTGAGGACACGGCTGTGTATTACTGTGCGAAAGA
916	IGHV3-30*p24	IgPdb	CAGGTGCAGCTGGTGGAGTCTGGGGGAGGCGTGGTCCAGCCTGGGAGGTCCCTGAGACTCTCCTGTGCAGCCTCTGGATTCACCTTCAGTAGCTATGGCATGCACTGGGTCCGCCAGGCTCCAGGCAAGGGGCTAGAGTGGGTGGCAGTTATATCATATGATGGAAGTAATAAATACTACGCAGACTCCGTGAAGGGCCGATTCACCATCTCCAGAGACAATTCCAAGAACACGCTGTATCTGCAAATGAACAGCCTGAGAGCTGAGGACACGGCTGTGTATTACTGTGCGAAA
917	IGHV3-30*p25	IgPdb	CAGGTGCAGCTGGTGGAGTCTGGGGGAGGCGTGGTCCAGCCTGGGAGGTCTCTGAGACTCTCCTGTGCAGCCTCTGGATTCACCTTCAGTAGCTATGGCATGCACTGGGTCCGCCAGGCTCCAGGCAAGGGGCTGGAGTGGGTGGCAGTTATATCATATGATGGAAGTAATAAATACTATGCAGACTCCGTGAAGGGCCGATTCACCATCTCCAGAGACAATTCCAAGAACACGCTGTATCTGCAAATGAACAGCCTGAGAGCTGAGGACACGGCTGTGTATTACTGTGCGA
918	IGHV3-30*p27	IgPdb	CAGGTGCAGCTGGTGGAGTCTGGGGGAGGCGTGGTCCAGCCTGGGAGGTCCCTGAGACTCTCCTGTGCAGCGTCTGGATTCACCTTCAGTAGCTATGGCATGCACTGGGTCCGCCAGGCTCCAGGCAAGGGGCTGGAGTGGGTGGCAGTTATATCATATGATGGAAGTAATAAATACTATGCAGACTCCGTGAAGGGCCGATTCACCATCTCCAGAGACAATTCCAAGAACACGCTGTATCTGCAAATGAACAGCCTGAGAGCTGAGGACACGGCTGTGTATTACTGTGCGAAAGA
919	IGHV3-33*p07	IgPdb	CAGGTGCAGCTGGTGGAGTCTGGGGGAGGCGTGGTCCAGCCTGGGAGGTCCCTGAGACTCTCCTGTGCAGCCTCTGGATTCACCTTCAGTAGCTATGGCATGCACTGGGTCCGCCAGGCTCCAGGCAAGGGGCTGGAGTGGGTGGCAGTTATATGGTATGATGGAAGTAATAAATACTATGCAGACTCCGTGAAGGGCCGATTCACCATCTCCAGAGACAATTCCAAGAACACGCTGTATCTGCAAATGAACAGCCTGAGAGCCGAGGACACGGCTGTGTATTACTGTGCGAGAGA
920	IGHV3-33*p08	IgPdb	CAGGTGCAGCTGGTGGAGTCTGGGGGAGGCGTGGTCCAGCCTGGGAGGTCCCTGAGACTCTCCTGTGCAGCGTCTGGATTCACCTTCAGTAGCTATGGCATGCACTGGGTCCGCCAGGCTCCAGGCAAGGGGCTGGAGTGGGTGGCAGTTATATGGTATGATGGAAGTAATAAATACTATGCAGACTCCGTGAAGGGCCGATTCACCATCTCCAGAGACAATTCCAAGAACACGCTGTATCTGCAAATGAACAGCCTGAGAGCTGAGGACACGGCTGTGTATTACTGTGCGAAAGA
921	IGHV3-33*p08	IgPdb	CAGGTGCAGCTGGTGGAGTCTGGGGGAGGCGTGGTCCAGCCTGGGAGGTCCCTGAGACTCTCCTGTGCAGCCTCTGGATTCACCTTCAGTAGCTATGGCATGCACTGGGTCCGCCAGGCTCCAGGCAAGGGGCTGGAGTGGGTGGCAGTTATATGGTATGATGGAAGTAATAAATACTATGCAGACTCCGTGAAGGGCCGATTCACCATCTCCAGAGACAATTCCAAGAACACGCTGTATCTGCAAATGAACAGCCTGAGAGCTGAGGACACGGCTATGTATTACTGTGCGAAAGA
922	IGHV3-33*p09	IgPdb	CAGGTGCAGCTGGTGGAGTCTGGGGGAGGCGTGGTCCAGCCTGGGAGGTCCCTGAGACTCTCCTGTGCAGCGTCTGGATTCACCTTCAGTAGCTATGGCATGCACTGGGTCCGCCAGGCTCCAGGCAAGGGGCTGGAGTGGGTGGCAGTTATATGGTATGATGGAAGTAATAAATACTATGCAGACTCCGTGAAGGGCCGATTCACCATCTCCAGAGACAATTCCAAGAACACGCTGTATCTGCAAATGAACAGCCTGAGAGCCGAGGACACGGCTGTGTATTACTGTACTAAA
923	IGHV3-33*p10	IgPdb	CAGGTGCAGCTGGTGGAGTCTGGGGGAGGCGTGGTCCAGCCTGGGAGGTCCCTGAGACTCTCCTGTGCAGCGTCTGGATTCACCTTCAGTAGCTATGGCATGCACTGGGTCCGCCAGGCTCCAGGCAAGGGGCTGGAGTGGGTGGCAGTTATATGGTATGATGGAAGTAATAAATACTATGCAGACTCCGTGAAGGGCCGATTCACCATCTCCAGAGACAATTCCAAGAACACGCTGTATCTGCAAATGAACAGCCTGAGAGCCGAGGACACGGCTGTGTATTACTGTAATAAA
924	IGHV3-33*p11	IgPdb	CAGGTGCAGCTGGTGGAGTCTGGGGGAGGCGTGGTCCAGCCTGGGAGGTCCCTGAGACTCTCCTGTGCAGCCTCTGGATTCACCTTCAGTAGCTATGGCATGCACTGGGTCCGCCAGGCTCCAGGCAAGGGGCTGGAGTGGGTGGCAGTTATATGGTATGATGGAAGTAATAAATACTATGCAGACTCCGTGAAGGGCCGATTCACCATCTCCAGAGACAATTCCAAGAACACGCTGTATCTGCAAATGAACAGCCTGAGAGCCGAGGACACGGCT
925	IGHV3-33*p12	IgPdb	CAGGTGCAGCTGGTGGAGTCTGGGGGAGGCGTGGTCCAGCCTGGGAGGTCCCTGAGACTCTCCTGTGCAGCCTCTGGATTCACCTTCAGTAGCTATGGCATGCACTGGGTCCGCCAGGCTCCAGGCAAGGGGCTGGAGTGGGTGGCAGTTATATGGTATGATGGAAGTAATAAATACTATGCAGACTCCGTGAAGGGCCGATTCACCATCTCCAGAGACAATTCCAAGAACACGCTGTATCTGCAAATGAACAGCCTGAGAGCTGAGGACACGGCTGTGTATTACTGTGCGAAAGA
926	IGHV3-43*p03	IgPdb	GAAGTGCAGCTGGTGGAGTCTGGGGGAGGCGTGGTACAGCCTGGGGGGTCCCTGAGACTCTCCTGTGCAGCCTCTGGATTCACCTTTGATGATTATGCCATGCACTGGGTCCGTCAAGCTCCAGGGAAGGGTCTGGAGTGGGTCTCTCTTATTAGTGGGGATGGTGGTAGCACATACTATGCAGACTCTGTGAAGGGCCGATTCACCATCTCCAGAGACAACAGCAAAAACTCCCTGTATCTGCAAATGAACAGTCTGAGAACTGAGGACACCGCCTTGTATTACTGTGCAAAAGATA
927	IGHV3-43*p04	IgPdb	GAAGTGCAGCTGGTGGAGTCTGGGGGAGTCGTGGTACAGCCTGGGGGGTCCCTGAGACTCTCCTGTGCAGCCTCTGGATTCACCTTTGATGATTATGCCATGCACTGGGTCCGTCAAGCTCCGGGGAAGGGTCTGGAGTGGGTCTCTCTTATTAGTTGGGATGGTGGTAGCACATACTATGCAGACTCTGTGAAGGGTCGATTCACCATCTCCAGAGACAACAGCAAAAACTCCCTGTATCTGCAAATGAACAGTCTGAGAGCTGAGGACA
928	IGHV3-48*p05	IgPdb	GAGGTGCAGCTGGTGGAGTCTGGGGGAGGCTTGGTACAGCCTGGAGGGTCCCTGAGACTCTCCTGTGCAGCCTCTGGATTCACCTTCAGTAGTTATGAAATGAACTGGGTCCGCCAGGCTCCAGGGAAGGGGCTGGAGTGGGTTTCATACATTAGTAGTAGTGGTAGTACCATATACTACGCAGACTCTGTGAAGGGCCGATTCACCATCTCCAGAGACAACGCCAAGAACTCACTGTATCTGCAAATGAACAGCCTGAGAGCCGAGGACACGGCTGTGTATTACTGTGTGAAACA
929	IGHV3-53*p05	IgPdb	GAGGTGCAGCTGGTGGAGTCTGGAGGAGGCTTGATCCAGCCTGGGGGGTCCCTGAGACTCTCCTGTGCAGCCTCTGGGTTCACCGTCAGTAGCAACTACATGAGCTGGGTCCGCCAGGCTCCAGGGAAGGGGCTGGAGTGGGTCTCAGTTATTTATAGCGGTGGTAGCACATACTACGCAGACTCCGTGAAGGGCCGATTCACCATCTCCAGAGACAATTCCAAGAACACGCTGTATCTTCAAATGAACAGCCTGAGAGCCGAGGACACGGCCGTGTATTACTGTGCTAGA
930	IGHV3-53*p06	IgPdb	GAGGTGCAGCTGGTGGAGTCTGGAGGAGGCTTGATCCAGCCTGGGGGGTCCCTGAGACTCTCCTGTGCAGCCTCTGGGTTCACCGTCAGTAGCAACTACATGAGCTGGGTCCGCCAGGCTCCAGGGAAGGGGCTGGAGTGGGTCTCAGTTATTTATAGCGGTGGTAGCACATACTACGCAGACTCCGTGAAGGGCCGATTCACCATCTCCAGACACAATTCCAAGAACACGCTGTATCTTCAAATGAACAGCCTGAGAGCTGAGGACACGGCC
931	IGHV3-53*p07	IgPdb	TGCAGCCTCTGGGTTCACCATCAGTAGCAACTACATGAGCTGGGTCCGCCAGGCTCCAGGGAAGGGGCTGGAGTGGGTCTCAGTTATTTATAGCGGTGGTAGCACATACTACGCAGACTCCGTGAAGGGCCGATTCACCATCTCCAGAGACAATTCCAAGAACACGCTGTATCTTCAAATGAACAGCCTGAGAGCCGAGGACACGGCCGTGTATTACTGTGCG
932	IGHV3-64*p06	IgPdb	GAGGTGCAGCTGGTGGAGTCTGGGGGAGGCTTGGTCCAGCCTGGGGGGTCCCTGAGACTCTCCTGTTCAGCCTCTGGATTCACCTTCAGTAGCTATGCTATGCACTGGGTCCGCCAGGCTCCAGGGAAGGGACTGGAATATGTTTCAGCTATTAGTAGTAATGGGGGTAGCACATACTACGCAGACTCAGTGAAGGGCAGATTCACCATCTCCAGAGACAATTCCAAGAACACGCTGTATCTTCAAATGAGCAGTCTGAGAGCTGAGGACACGGCTGTGTATTACTGTGTGAAAGA
933	IGHV3-64*p07	IgPdb	GAGGTGCAGCTGGTGGAGTCTGGGGGAGGCTTGGTCCAGCCTGGGGGGTCCCTGAGACTCTCCTGTTCAGCCTCTGGATTCACCTTCAGTAGCTATGCTATGCACTGGGTCCGCCAGGCTCCAGGGAAGGGACTGGAATATGTTTCAGCTATTAGTAGTAATGGGGGTAGCACATACTACGCAGACTCCGTGAAGGGCAGATTCACCATCTCCAGAGACAATTCCAAGAACACGCTGTATCTTCAAATGAGCAGTCTGAGAGCTGAGGACACGGCTGTGTATTACTGTGTGAAAGA
934	IGHV3-64*p08	IgPdb	GAGGTGCAGCTGGTGGAGTCTGGGGGAGGCTTGGTCCAGCCTGGGGGGTCCCTGAGACTCTCCTGTGCAGCCTCTGGATTCACCTTCAGTAGCTATGCTATGCACTGGGTCCGCCAGGCTCCAGGGAAGGGACTGGAATATGTTTCAGCTATTAGTAGTAATGGGGGTAGCACATATTATGCAAACTCTGTGAAGGGCAGATTCACCATCTCCAGAGACAATTCCAAGAACACGCTGTATCTTCAAATGGGCAGCCTGAGAGCTGAGGACACGGCTGTGTATTACTGTATGAGAAA
935	IGHV3-64*p09	IgPdb	GAGGTGCAGCTGGTGGAGTCTGGGGGAGGCTTGGTCCAGCCTGGGGGGTCCCTGAGACTCTCCTGTGCAGCCTCTGGATTCACCTTCAGTAGCTATGCTATGCACTGGGTCCGCCAGGCTCCAGGGAAGGGACTGGAATATGTTTCAGCTATTAGTAGTAATGGGGGTAGCACATATTATGCAGACTCTGTGAAGGGCAGATTCACCATCTCCAGAGACAATTCCAAGAACACGCTGTATCTTCAAATGGGCAGCCTGAGAGCTGAGGACATGGCTGTGTATTACTGTGCGAGAGA
936	IGHV3-64*p10	IgPdb	GAGGTGCAGCTGGTGGAGTCTGGGGAAGGCTTGGTCCAGCCTGGGGGGTCCCTGAGACTCTCCTGTGCAGCCTCTGGATTCACCTTCAGTAGCTATGCTATGCACTGGGTCCGCCAGGCTCCAGGGAAGGGACTGGAATATGTTTCAGCTATTAGTAGTAATGGGGGTAGCACATATTATGCAGACTCTGTGAAGGGCAGATTCACCATCTCCAGAGACAATTCCAAGAACACGCTGTATCTTCAAATGGGCAGCCTGAGAGCTGAGGACATGGCTGTGTACTAGTATACGAGAAA
937	IGHV3-64*p11	IgPdb	GAGGTGCAGCTGGTGGAGTCTGGGGGAGGCTTGGTCCAGCCTGGGGGGTCCCTGAGACTCTCCTGTTCAGCCTCTGGATTCACCTTCAGTAGCTATGCTATGCACTGGGTCCGCCAGGCTCCAGGGAAGGGACTGGAATATGTTTCAGCTATTAGTAGTAATGGGGGTAGCACATACTACGCAGACTCAGTGAAGGGCAGATTCACCATCTCCAGAGACAATTCCAAGAACACGCTGTATCTTCAAATGAGCAGTCTGAGAGCTGAGGACACGGCTGTGTATTACTGTGTGAGA
938	IGHV3-64*p12	IgPdb	GAGGTGCAGCTGGTGGAGTCTGGGGGAGGCTTGGTCCAGCCTGGGGGGTCCCTGAGACTCTCCTGTTCAGCCTCTGGATTCACCTTCAGTAGCTATGCTATGCACTGGGTCCGCCAGGCTCCAGGGAAGGGACTGGAATATGTTTCAGCTATTAGTAGTAATGGGGGTAGCACATACTACGCAGACTCCGTGAAGGGCAGATTCACCATCTCCAGAGACAATTCCAAGAACACGCTGTATCTTCAAATGAGCAGTCTGAGAGCTGAGGACACGGCTGTGTATTACTGTGTGAGA
939	IGHV3-66*p05	IgPdb	GAGGTGCAGCTGGTGGAGTCTGGGGGAGGCTTGGTCCAGCCTGGGGGGTCCCTGAGACTCTCCTGTGCAGCCTCTGGATTCACCGTCAGTAGCAACTACATGAGCCGGGTCCGCCAGGCTCCAGGGAAGGGGCTGGAGTGGGTCTCAGTTATTTATAGCGGTGGTAGCACATACTACGCAGACTCCGTGAAGGGCCGATTCACCATCTCCAGAGACAATTCCAAGAACACGCTGTATCTTCAAATGAACAGCCTGAGAGCTGAGGACACGGCT
940	IGHV3-66*p06	IgPdb	GAGGTGCAGCTGGTGGAGTCTGGGGGAGGCTTGGTCCAGCCTGGGGGGTCCCTGAGACTCTCCTGTGCAGCCTCTGGATTCACCGTCAGTAGCAACTACATGAGCTGGGTCCGCCAGGCTCCAGGGAAGGGGCTGGAGTGGGTCTCAGTTATTTATAGCTGTGGTAGCACATACTACGCAGACTCCGTGAAGGGCCGATTCACCATCTCCAGAGACAATTCCAAGAACACGCTGTATCTTCAAATGAACAGCCTGAGAGCTGAGGACACGGCT
941	IGHV3-66*p07	IgPdb	GAGGTGCAGCTGGTGGAGTCTGGAGGAGGCTTGATCCAGCCTGGGGGGTCCCTGAGACTCTCCTGTGCAGCCTCTGGGTTCACCGTCAGTAGCAACTACATGAGCTGGGTCCGCCAGGCTCCAGGGAAGGGGCTGGAGTGGGTCTCAGTTATTTATAGCTGTGGTAGCACATACTACGCAGACTCCGTGAAGGGCCGATTCACCATCTCCAGAGACAATTCCAAGAACACGCTGTATCTTCAAATAAACAGCCTGAGAGCTGAGGACACGGCT
942	IGHV3-66*p08	IgPdb	GAGGTGCAGCTGGTGGAGACTGGAGGAGGCTTGATCCAGCCTGGGGGGTCCCTGAGACTCTCCTGTGCAGCCTCTGGGTTCACCGTCAGTAGCAACTACATGAGCTGGGTCCGCCAGGCTCCAGGGAAGGGGCTGGAGTGGGTCTCAGTTATTTATAGCTGTGGTAGCACATACTACGCAGACTCCGTGAAGGGCCGATTCACCATCTCCAGAGACAATTCCAAGAACACGCTGTATCTTCAAATGAACAGCCTGAGAGCTGAGGACACGGCC
943	IGHV3-66*p09	IgPdb	GAGGTGCAGCTGGTGGAGTCTGGGGGAGGCTTGGTCCAGCCTGGGGGGTCCCTGAGACTCTCCTGTGCAGCCTCTGGGTTCACCGTCAGTAGCAACTACATGAGCTGGGTCCGCCAGGCTCCAGGGAAGGGGCTGGAGTGGGTCTCAGTTATTTATAGCGGTGGTAGCACATACTACGCAGACTCCGTGAAGGGCAGATTCACCATCTCCAGAGACAATTCCAAGAACACGCTGTATCTTCAAATGAACAGCCTGAGAGCCGAGGACACGGCT
944	IGHV3-66*p10	IgPdb	GAGGTGCAGCTGGTGGAGTCTGGGGGAGGCTTGGTCCAGCCTGGGGGGTCCCTGAGACTCTCCTGTGCAGCCTCTGGATTCACCGTCAGTAGCAACTACATGAGCTGGGTCCGCCAGGCTCCAGGGAAGGGGCTGGAGTGGGTCTCAGTTATTTATAGCGGTGGTAGCGCATACTACGCAGACTCCGTGAAGGGCAGATTCACCATCTCCAGAGACAATTCCAAGAACACGCTGTATCTTCAAATGAACAGCCTGAGAGCCGAGGACACGGCT
945	IGHV3-7*p04	IgPdb	GAGGTGCGGCTGGTGGAGTCTGGGGGAGGCTTGGTCCAGCCTGGGGGGTCCCTGAGACTCTCCTGTGCAGCCTCTGGATTCACCTTTAGTAGCTATTGGATGAGCTGGGTCCGCCAGGCTCCAGGGAAGGGGCTGGAGTGGGTGGCCAACATAAAGCAAGATGGAAGTGAGAAATACTATGTGGACTCTGTGAAGGGCCGATTCACCATCTCCAGAGACAACGCCAAGAACTCACTGTATCTGCAAATGAACAGCCTGAGAGCCGAGGACACGGCT
946	IGHV3-7*p05	IgPdb	GAGGTGCAGCTGGTGGAGTCTGGGGGAGGCTTGGTCCAGCCTGGGGGGTCCCTGAGACTCTCCTGTGCAGCCTCTGGATTCACCTTTAGTAGCTATTGGATGAGCTGGGTCCGCCAGGCTCCAGGGAAAGGGCTGGAGTGGGTGGCCAACATAAAGCAAGATGGAAGTGAGAAATACTATGTGGACTCTGTGAAGGGCCGATTCACCATCTCCAGAGACAACGCCAAGAACTCACTGTATCTGCAAATGAACAGCCTGAGAGCCGAGGACACGGCC
947	IGHV3-72*p03	IgPdb	GAGGTGCAGCTGGTGGAGTCTGGGGGAGGCTTGGTCCAGCCTGGAGGGTCTCTGAGACTCTCCTGTGCAGCCTCTGGATTCACCTTCAGTGACCACTACATGGACTGGGTCCGCCAGGCTCCAGGGAAGGGGCTGGAGTGGGTTGGCCGTACTAGAAACAAAGCTAACAGTTACACCACAGAATACGCCGCGTCTGTGAAAGGCAGATTCACCATCTCAAGAGATGATTCAAAGAACTCACTGTATCTGCAAATGAACAGCCTGAAAACCGAGGACACGGCCGTGTATTACTGTGCTAGAGA
948	IGHV3-74*p04	IgPdb	AAGGGGCTGGTGTGGGTCTCACGTATTAATACTGATGGGAGTAGCACAAGCTACGCGGACTCCGTGAAGGGCCGATTCACCATCTCCAGAGACAACGCCAAGAACACGCTGTATCTGCAAATGAACAGTCTGAGAGCCGAGGACACGGCTGTGTATTACTGTGCAAGAGA
949	IGHV3-74*p05	IgPdb	GAGGTGCAGCTGGTGGAGTCCGGGGGAGGCTTAGTTCAGCCTGGGGGGTCCCTGAGACTCTCCTGTGCAGCCTCTGGATTCACCTTCAGTAGCTACTGGATGCACTGGGTCCGCCAAGCTCCAGGGAAGGGGCTGGTGTGGGTCTCACGTATTAATAGTGATGGGAGTAGCACAAGCTACGCGGACTCCGTGAAGGGCCGATTCACCATCTCCAGAGACAACGCCAAGAACACGCTGTATCTGCAAATGAACAGTCTGAGAGCCGAGGACACAGCT
950	IGHV3-9*p04	IgPdb	GAAGTGCAGCTGGTGGAGTCTGGGGGAGGCTTGGTACAGCCTGGCAGGTCCCTGAGACTCTCCTGTGCAGCCTCTGGATTCACCTTTGATGATTATGCCATGCACTGGGTCCGGCAAGCTCCAGGGAAGGGCCTGGAGTGGGTCTCAGGTATTAGTTGGAATAGTGGTAGCATAGGCTATGCGGACTCTGTGAAGGGCCGATTCACCATCTCCAGAGACAACGCCAAGAACTCCCTGTATCTGCAAATGAACAGTCTGAGAGCTGAGGACACGGCCTTGTATTACTGTGCGAGAGATA
951	IGHV4-28*p08	IgPdb	CAGGTGCAGCTGCAGGAGTCGGGCCCAGGACTGGTGAAGCCTTCGGACACCCTGTCCCTCACCTGCGCTGTCTCTGGTTACTCCATCAGCAGTAGTAACTGGTGGGGCTGGATCCGGCAGCCCCCAGGGAAGGGACTGGAGTGGATTGGGTACATCTATTATAGTGGGAGCACCAACTACAACCCGTCCCTCAAGAGTCGAGTCACCATGTCAGTAGACACGTCCAAGAACCAGTTCTCCCTGAAGCTGAGCTCTGTGACCGCCTTGGACACGGCCGTGTATTACTGTGCGAGAAA
952	IGHV4-28*p09	IgPdb	CAGGTGCAGCTGCAGGAGTCGGGCCCAGGACTGGTGAAGCCTTCGGGGACCCTGTCCCTCACCTGCACTGTCTCTGGTGGCTCCATCAGCAGTAGTAACTGGTGGGGCTGGATCCGGCAGCCCCCAGGGAAGGGACTGGAGTGGATTGGGTACATCTATTATAGTGGGAGCACCAACTACAACCCGTCCCTCAAGAGTCGAGTCACCATGTCAGTAGACACGTCCAAGAACCAGTTCTCCCTGAAGCTGAGCTCTGTGACCGCCTTGGACACGGCCGTGTATTACTGTGCGAGAAA
953	IGHV4-30-2*p07	IgPdb	CAGCTGCAGCTGCAGGAGTCCGGCTCAGGACTGGTGAAGCCTTCACAGACCCTGTCCCTCACCTGCACTGTCTCTGGTGGCTCCATCAGCAGTGGTGGTTACTCCTGGAGCTGGATCCGGCAGCCACCAGGGAAGGGCCTGGAGTGGATTGGGTACATCTATCATAGTGGGAGCACCTACTACAACCCGTCCCTCAAGAGTCGAGTCACCATATCAGTAGACAGGTCCAAGAACCAGTTCTCCCTGAAGCTGAGCTCTGTGACCGCCGCGGACACGGCCGTGTATTACTGTGCCAGA
954	IGHV4-30-2*p07	IgPdb	CAGCTGCAGCTGCAGGAGTCCGGCTCAGGACTGGTGAAGCCTTCACAGACCCTGTCCCTCACCTGCGCTGTCTCTGGTGGCTCCATCAGCAGTGGTGGTTACTCCTGGAGCTGGATCCGGCAGCCACCAGGGAAGGGCCTGGAGTGGATTGGGTACATCTATCATAGTGGGAGCACCTACTACAACCCGTCCCTCAAGAGTCGAGTCACCATATCAGTAGACAGGTCCAAGAACCAGTTCTCCCTGAAGCTGAGCTCTGTGACCGCCGCGGACACGGCCGTGTATTACTGTGCGAGAGA
955	IGHV4-30-4*p08	IgPdb	CAGGTGCAGCTGCAGGAGTCGGGCCCAGGACTGGTGAAGCCTTCACAGACCCTGTCCCTCACCTGCACTGTCTCTGGTGGCTCCATCAGCAGTGGTGATTACTACTGGAGCTGGATCCGCCAGCCCCCAGGGAAGGGCCTGGAGTGGATTGGGTACATCTATTACAGTGGGAGCACCTACTACAACCCGTCCCTCAAGAGTCGAGTTACCATATCAGTAGACACGTCCAAGAACCAGTTCTCCCTGAAGCTGAGCTCTGTGACTGCCGCAGACACGGCCGTGTATTACTGTGCCAGAGA
956	IGHV4-30-4*p08	IgPdb	CAGGTGCAGCTGCAGGAGTCGGGCCCAGGACTGGTGAAGCCTTCACAGACCCTGTCCCTCACCTGCACTGTCTCTGGTGGCTCCATCAGCAGTGGTGATTACTACTGGAGCTGGATCCGCCAGCCCCCAGGGAAGGGCCTGGAGTGGATTGGGTACATCTATTACAGTGGGAGCACCTACTACAACCCGTCCCTCAAGAGTCGAGTTACCATATCAGTAGACACGTCCAAGAACCAGTTCTCCCTGAAGCTGAGCTCTGTGACTGCCGCAGACACGGCCGTGTATTACTGTGCCAGAGA
957	IGHV4-30-4*p09	IgPdb	CAGGTGCAGCTGCAGGAGTCGGGCCCAGGACTGGTGAAGCCTTCACAGACCCTGTCCCTCACCTGCACTGTCTCTGGTGGCTCCATCAGCAGTGGTGATTACTACTGGAGCTGGATCCGCCAGCCCCCAGGGAAGGGCCTGGAGTGGATTGGGTACATCTATTACAGTGGGAGCACCTACTACAACCCGTCCCTCAAGAGTCGAGTTACCATATCAGTAGACAGGTCCAAGAACCAGTTCTCCCTGAAGCTGAGCTCTGTGACTGCCGCAGACACGGCCGTGTATTACTGTGCCAGAGA
958	IGHV4-31*p11	IgPdb	CAGGTGCAGCTGCAGGAGTCGGGCCCAGGACTGGTGAAGCCTTCACAGACCCTGTCCCTCACCTGCACTGTCTCTGGTGGCTCCATCAGCAGTGGTGGTTACTACTGGAGCTGGATCCGCCAGCACCCAGGGAAGGGCCTGGAGTGGATTGGGTACATCTATTACAGTGGGAGCACCTATTACAACCCGTCCCTCAAGAGTCGAGTTACCATATCAGTAGACACGTCTAAGAACCAGTTCTCCCTGAAGCTGAGCTCTGTGACTGCCGCGGACACGGCCGTGTATTACTGTGCGAGAGA
959	IGHV4-31*p12	IgPdb	CAGGTGCAGCTGCAGGAGTCGGGCCCAGGACTGGTGAAGCCTTCACAGACCCTGTCCCTCACCTGCACTGTCTCTGGTGGCTCCATCAGCAGTGGTGGTTACTACTGGAGCTGGATCCGCCAGCACCCAGGGAAGGGCCTGGAGTGGATTGGGTACATCTATTACAGTGGGAGCACCTACTACAACCCGTCCCTCAAGAGTCGAGTTACCATATCAGTAGACACGTCCAAGAACCAGTTCTCCCTGAAGCTGAGCTCTGTGACTGCCGCAGACACGGCCGTGTATTACTGTGCCAGAGA
960	IGHV4-31*p13	IgPdb	CAGGTGCAGCTGCAGGAGTCGGGCCCAGGACTGGTGAAGCCTTCACAGACCCTGTCCCTCACCTGCGCTGTCTCTGGTGGCTCCATCAGCAGTGGTGGTTACTACTGGAGCTGGATCCGCCAGCACCCAGGGAAGGGCCTGGAGTGGATTGGGTACATCTATTACAGTGGGAGCACCTACTACAACCCGTCCCTCAAGAGTCGAGTTACCATATCAGTAGACACGTCTAAGAACCAGTTCTCCCTGAAGCTGAGCTCTGTGACTGCCGCGGACACGGCCGTGTATTACTGTGCGAGAGA
961	IGHV4-34*p14	IgPdb	CAGGTGCAGCTACAGCAGTGGGGCGCAGGACTGTTGAAGCCTTCGGAGACCCTGTCCCTCACCTGCGCTGTCTATGGTGGGTCCTTCAGTGGTTACTACTGGAGCTGGATCCGCCAGCCCCCAGGGAAGGGGCTGGAGTGGATTGGGGAAATCAATCATAGTGGAAGCACCAACTACAACCCGTCCCTCAAGAGTCGAGTCACCATATCAGTAGACACGTCCAAGAACCAGTTCTCCCTGAAGCTGAGCTCTGTGACCGCCGCGGACACGGCCGTGTATTACTGTGCGAGAGG
962	IGHV4-34*p15	IgPdb	CAGGTGCAGCTACAGCAGTGGGGCGCAGGACTGTTGAAGCCTTCGGAGACCCTGTCCCTCACCTGCGCTGTCTATGGTGGGTCCTTCAGTGGTTACTACTGGAGCTGGATCCGCCAGCCCCCAGGGAAGGGGCTGCAGTGGATTGGGGAAATCAATCATAGTGGAAGCACCAACTACAACCCGTCCCTCAAGAGTCGAGTCACCATATCAGTAGACACGTCCAAGAACCAGTTCTCCCTGAAGCTGAGCTCTGTGACCGCCGCGGACACGGCTGTGTATTACTGTGCGAGAGG
963	IGHV4-34*p16	IgPdb	CAGGTGCAGCTACAGCAGTGGGGCGCAGGACTGTTGAAGCCTTCGGAGACCCTGTCCCTCACCTGCGCTGTCTATGGTGGGTCCTTCAGTGGTTACTACTGGAGCTGGATCCGCCAGCCCCCGGGGAAGGGGCTGGAGTGGATTGGGGAAATCAATCATAGTGGAAGCACCAACTACAACCCGTCCCTCAAGAGTCGAGTCACCATATCAGTAGACACGTCCAAGAACCAGTTCTCCCTGAAGCTGAGCTCTGTGACCGCCGCGGACACGGCTGTGTATTACTGTGCGAGAGG
964	IGHV4-34*p17	IgPdb	CAGGTGCAGCTGCAGGAGTCGGGCCCAGGACTGGTGAAGCCTTCGGAGACCCTGTCCCTCACCTGCGCTGTCTATGGTGGGTCCTTCAGTGGTTACTACTGGAGCTGGATCCGCCAGCCCCCAGGGAAGGGGCTGGAGTGGATTGGGGAAATCAATCATAGTGGAAGCACCAACTACAACCCGTCCCTCAAGAGTCGAGTCACCATATCAGTAGACACGTCCAAGAACCAGTTCTCCCTGAAGCTGAGCTCTGTGACCGCCGCGGACACGGCTGTGTATTACTGTGCGAGAGG
965	IGHV4-38-2*p03	IgPdb	CAGGTGCAGCTGCAGGAGTCGGGCCCAGGACTGGTGAAGCCTTCGGAGACCCTGTCCCTCACCTGCGCTGTCTCTGGTTACTCCATCAGCAGTGGTTACTACTGGGGCTGGATCCGGCAGCCCCCAGGGAAGGGGCTGGAGTGGATTGGGAGTATCTATCATAGTGGGAGCACCTACTACAACCCGTCCCTCAAGAGTCGAGTCACCATATCAGTAGACACGTCCAAGAACCAGTTCTCCCTGAAGCTGAGCTCTGTGACCGCCGCAGACACGGCCGTGTATTACTGCGCGAGA
966	IGHV4-38-2*p04	IgPdb	CAGGTGCAGCTGCAGGAGTCGGGCCCAGGACTGGTGAAGCCTTCGGAGACCCTGTCCCTCACCTGCGCTGTCTCTGGTTACTCCATCAGCAGTGGTTACTACTGGGGCTGGATCCGGCAGCCCCCAGGGAAGGGGCTGGAGTGGATTGGGAGTATCTATCATAGTGGGAGCACCTACTACAACCCGTCCCTCAAGAGTCGAGTCACCATATCAGTAGACACGTCCAAGAACCAGTTCTCCCTGAAGCTGAGCTCTGTGACCGCCGCAGACACGGCCGTGTATTACTGTGCGAGAGA
967	IGHV4-39*p08	IgPdb	GGGCTGGAGTGGATTGGGAGTATCTATTATAGTGGGAGCACCTACTACAACCCGTCCCTCAAGAGTCGAGTCACCATATCAGTAGACACGTCCAAGAACCAGTTCTCCCTGAAGCTGAGCTCTGTGACCGCAGCGGACACGGCCGTGTATTACTGTGCGAGA
968	IGHV4-39*p09	IgPdb	CAGGTGCAGCTGCAGGAGTCGGGCCCAGGACTGGTGAAGCCTTCGGAGACCCTGTCCCTCACCTGCACTGTCTCTGGTGGCTCCATCAGCAGTAGTAGTTACTACTGGGGCTGGATCCGCCAGCCCCCAGGGAAGGGGCTGGAGTGGATTGGGAGTATCTATTATAGTGGGAGCACCTACTACAACCCGTCCCTCAAGAGTCGAGTCACCATATCCGTAGACACGTCCAAGAACCAGTTCTCCCTGAAGCTGAGCTCTGTGACCGCCGCAGACACGGCTGTGTATTACTGTGCGAGACA
969	IGHV4-39*p10	IgPdb	CAGGTGCAGCTGCAGGAGTCGGGCCCAGGACTGGTGAAGCCTTCGGAGACCCTGTCCCTCACCTGCACTGTCTCTGGTGGCTCCATCAGCAGTAGTAGTTACTACTGGGGCTGGATCCGCCAGCCCCCAGGGAAGGGGCTGGAGTGGATTGGGAGTATCTATTATAGTGGGAGCACCTACTACAACCCGTCCCTCAAGAGTCGAGTCACCATATCAGTAGACACGTCCAAGAACCAGTTCTCCCTGAAGCTGAGCTCTGTGACCGCCGCGGACACGGCCGTGTATTACTGTGCGAGA
970	IGHV4-39*p11	IgPdb	CAGCTGCAGCTGCAGGAGTCGGGCCCAGGACTGGTGAAGCCTTCGGAGACCCTGTCCCTCACCTGCACTGTCTCTGGTGGCTCCATCAGCAGTAGTAGTTACTACTGGGGCTGGATCCGCCAGCCCCCAGGGAAGGGGCTGGAGTGGATTGGGAGTATCTATTATAGTGGGAGCACCTACTACAACCCGTCCCTCAAGAGTCGAGTCACCATATCAGTAGACACGTCCAAGAACCAGTTCTCCCTGAAGCTGAGCTCTGTGACCGCCGCGGACACGGCCGTGTATTACTGTGCGAGACA
971	IGHV4-39*p12	IgPdb	CAGGTGCAGCTGCAGGAGTCGGGCCCAGGACTGGTGAAGCCTTCGGAGACCCTGTCCCTCACCTGCACTGTCTCTGGTGGCTCCATCAGCAGTAGTAGTTACTACTGGGGCTGGATCCGCCAGCCCCCAGGGAAGGGGCTGGAGTGGATTGGGAGTATCTATTATAGTGGGAGCACCTACTACAACCCGTCCCTCAAGAGTCGAGTCACCATATCAGTAGACACGTCCAAGAACCAGTTCTCCCTGAAGCTGAGCTCTGTGACCGCCGCGGACACGGCCGTGTATTACTGTGCGAGACA
972	IGHV4-4*p09	IgPdb	CAGGTGCAGCTGCAGGAGTCGGGCCCAGGACTGGTGAAGCCTTCGGAGACCCTGTCCCTCACCTGCACTGTCTCTGGTGGCTCCATCAGTAGTTACTACTGGAGCTGGATCCGGCAGCCCGCCGGGAAGGGACTGGAGTGGATTGGGCGTATCTATACCAGTGGGAGCACCAACTACAACCCGTCCCTCAAGAGTCGAGTCACCATGTCAGTAGACACGTCCAAGAACCAGTTCTCCCTGAAGCTGAGCTCTGTG
973	IGHV4-4*p10	IgPdb	CAGGTGCAGCTGCAGGAGTCGGGCCCAGGACTGGTGAAGCCTTCGGAGACCCTGTCCCTCACCTGCACTGTCTCTGGTGGCTCCATCAGTAGTTACTACTGGAGCTGGATCCGGCAGCCCGCCGGGAAGGGACTGGAGTGGATTGGGCGTATCTATACCAGTGGGAGCACCAACTACAACCCCTCCTTCAAGAGTCGAGTCACCATGTCAGTAGACACGTCCAAGAACCAGTTCTCCCTGAAGCTGAGCTCTGTGACCGCCGCGGACACGGCCGTGTATTACTGTGCGAGAGA
974	IGHV4-4*p11	IgPdb	CAGGTGCAGCTGCAGGAGTCGGGCCCAGGACTGGTGAAGCCTTCGGAGACCCTGTCCCTCACCTGCACTGTCTCTGGTGGCTCCATCAGTAGTTACTACTGGAGCTGGATCCGGCAGCCCGCCGGGAAGGGACTGGAGTGGATTGGGCGTATCTATACCAGTGGGAGCACCAACTACAACCCCTCCCTCAAGAGTCGAGTCACCATGTCAGTAGACACGTCCAAGAACCAGTTCTCCCTGAAGCTGAGCTCTGTGACCGCCGCGGACACGGCCGTGTATTGCTGTGCGAGAGA
975	IGHV4-4*p12	IgPdb	CAGGTGCAGCTGCAGGAGTCGGGCCCAGGACTGGTGAAGCCTTCGGAGACCCTGTCCCTCACCTGCACTGTCTCTGGTGGCTCCATCAGTAGTTACTACTGGAGCTGGATCCGGCAGCCCGCCGGGAAGGGACTGGAGTGGATTGGGCGTATCTATACCAGTGGGAGCACCAACTACAACCCCTCCCTCAAGAGTCGAGTCACCATGTCAGTAGACACGTCCAAGAACCAGTTCTCCCTGAAGCTGAGCTCTGTGACCGCCGCGGACACGGCTGTGTATTACTGTGCGAGACA
976	IGHV4-59*p11	IgPdb	GGACTGGAGTGGATTGGGTATATCTATTACAGTGGGAGCACCAACTACAACCCCTCCCTCAAGAGTCGAGTCACCATATCAGTAGACACGTCCAAGAACCAGTTCTCCCTGAAGCTGAGCTCTGTGACCGCTGCGGACACAGCCGTGTATTACTGTGCGAGAGA
977	IGHV4-59*p12	IgPdb	CACTGTCTCTGGTGGCTCCATCAGTAGTCACTACTGGAGCTGGATCCGGCAGCCCCCAGGGAAGGGGCTGGAGTGGATTGGGAGTATCTATTACAGTGGGAGCACCAACTACAACCCCTCCCTCAAGAGTCGAGTCACCATATCAGTAGACACGTCCAAGAACCAGTTCTCCCTGAAGCTGAGCTCTGTGACCGCTGCGGACACGGCCGTGTATTACTGTGCGAGAGA
978	IGHV4-59*p13	IgPdb	CACTGTCTCTGGTGGCTCCATCAGTAGTTACTACTGGAGCTGGATCCGGCAGCCCCCGGGGAAGGGACTGGAGTGGATTGGGTATATCTATTACAGTGGGAGCACCAACTACAACCCCTCCCTCAAGAGTCGAGTCACCATATCAGTAGACACGTCCAAGAACCAGTTCTCCCTGAAGCTGAGCTCTGTGACCGCTGCGGACACGGCCGTGTATTACTGTGCGAGAGA
979	IGHV4-59*p14	IgPdb	CAGGTGCAGCTGCAGGAGTCGGGCCCAGGACTGGTGAAGCCTTCGGAGACCCTGTCCCTCACCTGCACTGTCTCTGGTGGCTCCATCAGTAGTTACTACTGGAGCTGGATCCGGCAGCCCCCAGGGAAGGGACTGGAGTGGATTGGGTATATCTATTACAGTGGGAGCACCAACTACAACCCGTCCCTCAAGAGTCGAGTCACCATATCAGTAGACACGTCCAAGAACCAGTTCTCCCTGAAGCTGAGCTCTGTGACCGCTGCGGACACGGCCGTGTATTACTGTGCGAGAGA
980	IGHV4-59*p15	IgPdb	CAGGTGCAGCTGCAGGAGTCGGGCCCAGGACTGGTGAAGCCTTCGGAGACCCTGTCCCTCACCTGCACTGTCTCTGGTGGCTCCATCAGTAGTCACTACTGGAGCTGGATCCGGCAGCCCCCAGGGAAGGGACTGGAGTGGATTGGGTATATCTATTACAGTGGGAGCACCAACTACAACCCCTCCCTCAAGAGTCGAGTCACCATATCAGTAGACACGTCCAAGAACCAGTTCTCCCTGAAGCTGAGCTCTGTGACCGCTGCGGACACGGCCGTGTATTACTGTGCGAGAGA
981	IGHV4-59*p16	IgPdb	CAGGTGCAGCTGCAGGAGTCGGGCCCAGGACTGGTGAAGCCTTCGGAGACCCTGTCCCTCACCTGCACTGTCTCTGGTGGCTCCATCAGTAGTTACTACTGGAGCTGGATCCGGCAGCCCCCAGGGAAGGGACTGGAGTGGATTGGGTGTATCTATTACAGTGGGAGCACCAACTACAACCCCTCCCTCAAGAGTCGAGTCACCATATCAGTAGACACGTCCAAGAACCAGTTCTCCCTGAAGCTGAGCTCTGTGACCGCTGCGGACACGGCCGTGTATTACTGTGCGAGACA
982	IGHV4-59*p17	IgPdb	CAGGTGCAGCTGCAGGAGTCGGGCCCAGGACTGGTGAAGCCTTCGGAGACCCTGTCCCTCACCTGCACTGTCTCTGGTGGCTCCATCAGTAGTTACTACTGGAGCTGGATCCGGCAGCCCCCGGGGAAGGGACTGGAGTGGATTGGGTATATCTATTACAGTGGGAGCACCAACTACAACCCGTCCCTCAAGAGTCGAGTCACCATATCAGTAGACACGTCCAAGAACCAGTTCTCCCTGAAGCTGAGCTCTGTGACCGCTGCGGACACGGCCGTGTATTAC
983	IGHV4-59*p18	IgPdb	CAGGTGCAGCTGCAGGAGTCGGGCCCAGGACTGGTGAAGCCTTCGGAGACCCTGTCCCTCACCTGCACTGTCTCTGGTGGCTCCATCAGTAGTTACTACTGGAGCTGGATCCGGCAGCCCCCAGGGAAGGGACTGGAGTGGATTGGGTACATCTATACATGGGAGCACCAACTACAACCCCTCCCTCAAGAGTCGAGTCACCATATCAGTAGACACGTCCAAGAACCAGTTCTCCCTGAAGCTGAGCTCTGTGACCGCCGCAGACACGGCCGTGTATTACTGTGCGAGACA
984	IGHV4-59*p19	IgPdb	AGGTGCAGCTGCAGGAGTCCGGCTCAGGACTGGTGAAGCCTTCGGAGACCCTGTCCCTCACCTGCACTGTCTCTGGTGGCTCCATCAGTAGTTACTACTGGAGCTGGATCCGGCAGCCCCCAGGGAAGGGACTGGAGTGGATTGGGTATATCTATTACAGTGGGAGCACCAACTACAACCCCTCCCTCAAGAGTCGAGTCACCATATCAGTAGACACGTCCAAGAACCAGTTCTCCCTGAAGCTGAGCTCTGTGACCGCTGCGGACACGGCCGTGTATTACTGTGCGAGAGA
985	IGHV4-59*p20	IgPdb	CAGGTGCAGCTGCAGGAGTCGGGCCCAGGACTGGTGAAGCCTTCGGAGACCCTGTCCCTCACCTGCACTGTCTCTGGTGGCTCCATCAGTAGTTACTACTGGAGCTGGATCCGGCAGCCCCCAGGGAAGGGACTGGAGTGGATTGGGTATATCTATTACAGTGGGAGCACCAACTACAACCCCTCCCTCAAGAGTCGAGTCACCATATCAGTAGACACGTCCAAGAACCAGTTCTCCCTGAAGCTGAGCTCTGTGACCGCCGCGGACACGGCCGTGTATTACTGTGCGAGAGA
986	IGHV4-59*p21	IgPdb	CAGGTGCAGCTGCAGGAGTCGGGCCCAGGACTGGTGAAGCCTTCGGAGACCCTGTCCCTCACCTGCACTGTCTCTGGTGGCTCCATCAGTAGTTACTACTGGAGCTGGATCCGGCAGCCCCCAGGGAAGGGACTGGAGTGGATTGGGTATATCTATTACAGTGGGAGCACCAACTACAACCCCTCCCTCAAGAGTCGAGTCACCATATCAGTAGACACGTCCAAGAACCAGTTCTCCCTGAAGCTGAGCTCTGTGACCGCCGCGGACACGGCCGTGTATTACTGTGCGAGACA
987	IGHV4-59*p22	IgPdb	CAGGTGCAGCTGCAGGAGTCGGGCCCAGGACTGGTGAAGCCTTCGGAGACCCTGTCCCTCACCTGCACTGTCTCTGGTGGCTCCATCAGTAGTTACTACTGGAGCTGGATCCGGCAGCCCCCAGGGAAGGGACTGGAGTGGATTGGGTATATCTATTACAGTGGGAGCACCAACTACAACCCCTCCCTCAAGAGTCGAGTCACCATATCAGTAGACACGTCCAAGAACCAGTTCTCCCTGAAGCTGAGCTCTGTGACCGCTGCGGACACGGCCGTGTATTACTGTGCGAGACA
988	IGHV4-61*p09	IgPdb	CACTGTCTCTGGTGGCTCCATCAGCAGTGGTAGTTACTACTGGAGCTGGATCCGGCAGCCCGCCGGGAAGGGACTGGAGTGGATTGGGCGTATCTATACCAGTGGGAGCACCAACTACAACCCCTCCCTCAAGAGTCGAGTCACCATGTCAGTAGACACGTCCAAGAACCAGTTCTCCCTGAAGCTGAGCTCTGTGACCGCCGCAGACACGGCCGTGTATTACTGTGCGAGAGA
989	IGHV4-61*p10	IgPdb	CACTGTCTCTGGTGGCTCCATCAGCAGTGGTAGTTACTACTGGAGCTGGATCCGGCAGCCCGCCGGGAAGGGACTGGAGTGGATTGGGCATATCTATACCAGTGGGAGCACCAACTACAACCCCTCCCTCAAGAGTCGAGTCACCATATCAGTAGACACGTCCAAGAACCAGTTCTCCCTGAAGCTGAGCTCTGTGACCGCCGCAGACACGGCCGTGTATTACTGTGCGAGAGA
990	IGHV4-61*p11	IgPdb	CAGGTGCAGCTGCAGGAGTCGGGCCCAGGATTGGTGAAGCCTTCACAGACCCTGTCCCTCACCTGCACTGTCTCTGGTGGCTCCATCAGCAGTGGTAGTTACTACTGGAGCTGGATCCGGCAGCCCCCGGGAAGGGACTGGAGTGGATTGGGCATATCTATACAGTGGGAGCACCAACTACAACCCCTCCCTCAAGAGTCGAGTCACCATATCAGTAGACACGTCCAAGAACCAGTTCTCCCTGAAGCTGAGCTCTGTGACCGCCGCAGACACGGCCGTGTATTACTGTGCGAGA
991	IGHV5-50-1*p05	IgPdb	GAAGTGCAGCTGGTGCAGTCTGGAGCAGAGGTGAAAAAGCCCGGGGAGTCTCTGAGGATCTCCTGTAAGGGTTCTGGATACAGCTTTACCAGCTACTGGATCAGCTGGGTGCGCCAGATGCCCGGGAAAGGCCTGGAGTGGATGGGGAGGATTGATCCTAGTGACTCTTATACCAACTACAGCCCGTCCTTCCAAGGCCACGTCACCATCTCAGCTGACAAGTCCATCAGCACCGCCTACCTGCAGTGGAGCAGCCTGAAGGCCTCGGACACCGCCATGTATTACTGTGCG
992	IGHV5-50-1*p06	IgPdb	GAAGTGCAGCTGGTGCAGTCTGGAGCAGAGGTGAAAAAGCCCGGGGAGTCTCTGAAGATCTCCTGTAAGGGTTCTGGATACAGCTTTACCAGCTACTGGATCGGCTGGGTGCGCCAGATGCCCGGGAAAGGCCTGGAGTGGATGGGGAGGATTGATCCTAGTGACTCTTATACCAACTACAGCCCGTCCTTCCAAGGCCACGTCACCATCTCAGCTGACAAGTCCATCAGCACTGCCTACCTGCAGTGGAGCAGCCTGAAGGCCTCGGACACCGCCATGTATTACTGTGCG
993	IGHV5-50-1*p07	IgPdb	GAAGTGCAGCTGGTGCAGTCTGGAGCAGAGGTGAAAAAGCCGGGGGAGTCTCTGAAGATCTCCTGTAAGGGTTCTGGATACAGCTTTACCAGCTACTGGATCGGCTGGGTGCGCCAGATGCCCGGGAAAGGCCTGGAGTGGATGGGGAGGATTGATCCTAGTGACTCTTATACCAACTACAGCCCGTCCTTCCAAGGCCACGTCACCATCTCAGCTGACAAGTCCATCAGCACTGCCTACCTGCAGTGGAGCAGCCTGAAGGCCTCGGACACCGCCATGTATTACTGTGCG
994	IGHV5-50-1*p08	IgPdb	GAAGTGCAGCTGGTGCAGTCTGGAGCAGAGGTGAAAAAGCCGGGGGAGTCTCTGAAGATCTCCTGTAAGGGTTCTGGATACAGCTTTACCAGCTACTGGATCAGCTGGGTGCGCCAGATGCCCGGGAAAGGCCTGGAGTGGATGGGGAGGATTGATCCTAGTGACTCTTATACCAACTACAGCCCGTCCTTCCAAGGCCACGTCACCATCTCAGCTGACAAGTCCATCAGCACTGCCTACCTGCAGTGGAGCAGCCTGAAGGCCTCGGACACCGCCATGTATTACTGTGCG
995	IGHV5-51*p010	IgPdb	GAGGTGCAGCTGGTGCAGTCTGGAGCAGAGGTGAAAAAGCCGGGGGAGTCTCTGAAGATCTCCTGTAAGGGTTCTGGATACAGCTTTACCAGCTACTGGATCGGCTGGGTGCGCCAGATGCCCGGGAAAGGCCTGGAGTGGATGGGGATCATCTATCCTGGTGACTCTGATACCAGATACAGCCCGTCCTTCCAAGGCCAGGTCACCATCTCAGCCGACAAGTCCATCAGCACCGCCTACCTGCAGTGGGGCAGCCTGAAGGCCTCGGACACCGCCATGTATTACTGTGC
996	IGHV5-51*p06	IgPdb	GAGATGCAGCTGGTGCAGTCTGGAGCAGAGGTGAAAAAGCCCGGGGAGTCTCTGAAGATCTCCTGTAAGGGTTCTGGATACAGCTTTACCAGCTACTGGATCGGCTGGGTGCGCCAGATGCCCGGGAAAGGCCTGGAGTGGATGGGGATCATCTATCCTGGTGACTCTGATACCAGATACAGCCCGTCCTTCCAAGGCCAGGTCACCATCTCAGCCGACAAGTCCATCAGCACCGCCTACCTGCAGTGGAGCAGCCTGAAGGCCTCGGACACCGCCATGTATTACTGTGC
997	IGHV5-51*p07	IgPdb	GAGATGCAGCTGGTGCAGTCTGGAGCAGAGGTGAAAAAGCCGGGGGAGTCTCTGAAGATCTCCTGTAAGGGTTCTGGATACAGCTTTACCAGCTACTGGATCGGCTGGGTGCGCCAGATGCCCGGGAAAGGCCTGGAGTGGATGGGGATCATCTATCCTGGTGACTCTGATACCAGATACAGCCCGTCCTTCCAAGGCCAGGTCACCATCTCAGCCGACAAGTCCATCAGCACCGCCTACCTGCAGTGGAGCAGCCTGAAGGCCTCGGACACCGCCATGTATTACTGTGCGA
998	IGHV5-51*p08	IgPdb	GAGGTGCAGCTGGTGCAGTCTGGAGCAGAGGTGAAAAAGCCCGGGGAGTCTCTGAGGATCTCCTGTAAGGGTTCTGGATACAGCTTTACCAGCTACTGGATCGGCTGGGTGCGCCAGATGCCCGGGAAAGGCCTGGAGTGGATGGGGATCATCTATCCTGGTGACTCTGATACCAGATACAGCCCGTCCTTCCAAGGCCAGGTCACCATCTCAGCCGACAAGTCCATCAGCACCGCCTACCTGCAGTGGAGCAGCCTGAAGGCCTCGGACACCGCCATGTATTACTGTGCGA
999	IGHV5-51*p09	IgPdb	GAGGTGCAGCTGGTGCAGTCTGGAGCAGAGGTGAAAAAGCCCGGGGAGTCTCTGAGGATCTCCTGTAAGGGTTCTGGATACAGCTTTACCAGCTACTGGATCAGCTGGGTGCGCCAGATGCCCGGGAAAGGCCTGGAGTGGATGGGGATCATCTATCCTGGTGACTCTGATACCAGATACAGCCCGTCCTTCCAAGGCCAGGTCACCATCTCAGCCGACAAGTCCATCAGCACCGCCTACCTGCAGTGGAGCAGCCTGAAGGCCTCGGACACCGCCATGTATTACTGTGCG
1000	IGHV5-51*p11	IgPdb	GAGGTGCAGCTGGTGCAGTCTGGAGCAGAGGTGAAAAAGCCGGGGGAGTCTCTGAAGATCTCCTGTAAGGGTTCTGGATACAGCTTTACCAGCTACTGGATCGGCTGGGTGCGCCAGATGCCCGGGAAAGGCCTGGAGTGGATGGGGATCATCTATCCTGGTGACTCTGATACCAGATACAGCCCGTCCTTCCAAGGCCAGGTCACCATCTCAGCCGACAAGTCCATCAGCACCGCCTACCTGCAGTGGAGCAGCCTGAAGGCCTCGGACACCGCCATGTATTACTGTGCGAGACA
1001	IGHV5-51*p12	IgPdb	GAGGTGCAGCTGGTGCAGTCTGGAGCAGAGGTGAAAAAGCCGGGGGAGTCTCTGAAGATCTCCTGTAAGGGTTCTGGATACAGCTTTACCAGCTACTGGATCGGCTGGGTGCGCCAGATGCCCGGGAAAGGCCTGGAGTGGATGGGGATCATCTATCCTGGTGACTCTGATACCAGATACAGCCCGTCCTTCCAAGGCCAGGTTACCATCTCAGCCGACAAGTCCATCAGCACCGCCTACCTGCAGTGGAGCAGCCTGAAGGCCTCGGACACCGCCATGTATTACTGTGCGAGACA
1002	IGHV5-51*p13	IgPdb	GAGGTGCAGCTGGTGCAGTCTGGAGCAGAGGTGAAAAAGCCGGGGGAGTCTCTGAAGATCTCCTGTAAGGGTTCTGGATACAGCTTTACCAGCTACTGGATCGGCTGGGTGCGCCAGATGCCCGGGAAAGGCCTGGAGTGGATGGGGATCATCTATCCTGGTGACTCTGATACCAGATACAGCCCGTCCTTCCAAGGCCAGGTTACCATCTCAGCCGACAAGTCCATCAGCACCGCCTACCTGCAGTGGAGCAGCCTGAAGGCCTCGGACACCGCCATGTATTACTGTGCGAGA
1003	IGHV6-1*p03	IgPdb	CAGGTACAGCTGCAGCAGTCAGGTCCAGGACTGGTGAAGCCCTCGCAGACCCTCTCACTCACCTGTGCCATCTCCGGGGACAGTGTCTCTAGCAACAGTGCTGCTTGGAACTGGATCAGGCAGTCCCCATCGAGAGGCCTTGAGTGGCTGGGAAGGACATACTACAGGTCCAAGTGGTATAATGATTATGCAGTATCTGTGAAAAGTTGAATAACCATCAACCCAGACACATCCAAGAACCAGTTCTCCCTGCAGCTGAACTCTGTGACTCCCGAGGACACGGCTGTGTATTACTGTGCAAG
1004	IGHV6-1*p04	IgPdb	CAGGTACAGCTGCAGCAGTCAGGTCCAGGACTGGTGAAGCCCTCGCAGACCCTCTCACTCACCTGTGCCATCTCCGGGGACAGTGTCTCTAGCAACAGTGCTGCTTGGAACTGGATCAGGCAGTCCCCATCGAGAGGCCTTGAGTGGCTGGGAAGGACATACTACAGGTCCAAGTGGTATAATGATTATGCAGTATCTGTGAGAAGTCGAATAACCATCAACCCAGACA
1005	IGHV6-1*p05	IgPdb	CAGGTACAGCTGCAGCAGTCAGGTCCAGGACTGGTGAAGCCCTCGCAGACCCTCTCACTCACCTGTGCCATCTCCGGGGACAGTGTCTCTAGCAACAGTGCTGCTTGGAACTGGATCAGGCAGTCCCCATCGAGAGGCCTTGAGTGGCTGGGAAGGACATACTACAGGTCCAAGTGGTATAATGATTATGCAGTATCTGTGAAAAGTCGAATAACCATCAACCCAGACACATCCAAGAACCAGTTCTCCCTGCAGCTGAACTCTGTGACTCCCGAGGACACAGCTGTGTATTACTGTGCAAGAGA
1006	IGHV6-1*p06	IgPdb	CAGGTACAGCTGCAGCAGTCAGGTCCAGGACTGGTGAAGCCCTCGCAGACCCTCTCACTCGCCTGTGCCATCTCCGGGGACAGTGTCTCTAGCAACAGTGCTGCTTGGAACTGGATCAGGCAGTCCCCATCGAGAGGCCTTGAGTGGCTGGGAAGGACATACTACAGGTCCAAGTGGTATAATGATTATGCAGTATCTGTGAAAAGTCGAATAACCATCAACCCAGACACATCCAAGAACCAGTTCTCCCTGCAGCTGAACTCTGTGACTCCCGAGGACACGGCTGTGTATTACTGTGCAAGAGA
1007	IGHV6-1*p07	IgPdb	CAGGTACAGCTGCAGCAGTCAGGTCCAGGACTGGTGAAGCCCTCGCAGACCCTCTCACTCACCTGTGCCATCTCCGGGGACAGTGTCTCTAGCAACAGTGCTGCTTGGAACTGGATCAGGCAGTCCCCATCGAGAGGCCTTGAGTGGCTGGGAAGGACATACTACAGGTCCAAGTGGTATAATGATTACGCAGTATCTGTGAAAAGTCGAATAACCATCAACCCAGACACATCCAAGAACCAGTTCTCCCTGCAGCTGAACTCTGTGACTCCCGAGGACACGGCTGTGTATTACTGTGCAAGAGA
1008	IGHV6-1*p08	IgPdb	CAGGTACAGCTGCAGCAGTCAGGTCCAGGACTGGTGAGGCCCTCGCAGACCCTCTCACTCACCTGTGCCATCTCCGGGGACAGTGTCTCTAGCAACAGTGCTGCTTGGAACTGGATCAGGCAGTCCCCATCGAGAGGCCTTGAGTGGCTGGGAAGGACATACTACAGGTCCAAGTGGTATAATGATTATGCAGTATCTGTGAAAAGTCGAATAACCATCAACCCAGACACATCCAAGAACCAGTTCTCCCTGCAGCTGAACTCTGTGACTCCCGAGGACACGGCTGTGTATTACTGTGCAAG
1009	IGHV6-1*p09	IgPdb	CAGGTACAGCTGCAGCAGTCAGGTCCAGGACTGGTGAAGCCCTCGCAGACCCTCTCACTCACCTGTGCCATCTCCGGGGACAGTGTCTCTAGCAACAGTGCTGCTTGGAGCTGGATCAGGCAGTCCCCATCGAGAGGCCTTGAGTGGCTGGGAAGGACATACTACAGGTCCAAGTGGTATAATGATTATGCAGTATCTGTGAAAAGTCGAATAACCATCAACCCAGACACATCCAAGAACCAGTTCTCCCTGCAGCTGAACTCTGTGACTCCCGAGGACACGGCTG
1010	IGHV6-1*p10	IgPdb	CAGGTACAGCTGCAGCAGTCAGGTCCAGGACTGGTGAAGCCCTCGCAGACCCTCTCACTCACCTGTGCCATCTCCGGGGACAGTGTCTCTAGCAACAGTGCTGCTTGGAACTGGATCAGGCAGTCCCCATCGAGAGGCCTTGAGTGGCTGGGAAGGACATACTACAGGTCCAAGTGGTATAATGATTATGCAGTATCTGTGAAAAGTGAATAACCATCAACCCAGACACATCCAAGAACCAGTTCTCCCTGCAGCTGAACTCTGTGACTCCCGAGGACACGGCTGTGTATTACTGTGCAAG
1011	IGHV6-1*p11	IgPdb	CAGGTACAGCTGCAGCAGTCAGGTCCAGGACTGGTGAAGCCCTCGCAGACCCTCTCACTCACCTGTGCCATCTCCGGGGACAGTGTCTCTAGCAACAGCGCTGCTTGGAACTGGATCAGGCAGTCCCCATCGAGAGGCCTTGAGTGGCTGGGAAGGACATACTACAGGTCCAAGTGGTATAATGATTATGCAGTATCTGTGAAAAGTTGAATAACCATCAACCCAGACACATCCAAGAACCAGTTCTCCCTGCAGCTGAACTCTGTGACTCCCGAGGACACGGCTGTGTATTACTGTGCAA
1012	IGHV6-1*p12	IgPdb	CAGGTACAGCTGCAGCAGTCAGGTCCAGGACTGGTGAAGCCCTCGCAGACCCTCTCACTCGCCTGTGCCATCTCCGGGGACAGTGTCTCTAGCAACAGTGCTGCTTGGAACTGGATCAGGCAGTCCCCATCGAGAGGCCTTGAGTGGCTGGGAAGGACATACTACAGGTCCAAGTGGTATAATGATTATGCAGTATCTGTGAAAAGTTGAATAACCATCAACCCAGACACATCCAAGAACCAGTTCTCCCTGCAGCTGAACTCTGTGACTCCCGAGGACACGGCTGTGTATTACTGTGCAAG
1013	IGHV6-1*p133	IgPdb	CAGGTACAGCTGCAGCAGTCAGGTCCAGGACTGGTGAAGCCCTCGCAGACCCTCTCACTCACCTGTGCCATCTCCGGGGACAGTGTCTCTAGCAACAGTGCTGCTTGGAGCTGGATCAGGCAGTCCCCATCGAGAGGCCTTGAGTGGCTGGGAAGGACATACTACAGGTCCAAGTGGTATAATGATTATGCAGTATCTGTGAAAAGTTGAATAACCATCAACCCAGACACATCCAAGAACCAGTTCTCCCTGCAGCTGAACTCTGTGACTCCCGAGGACACGGCTGTGTATTACTGTGCAAGAGA
1014	IGHV6-1*p14	IgPdb	CAGGTACAGCTGCAGCAGTCAGGTCCAGGACTGGTGAAGCCCTCGCAGACCCTCTCACTCACCTGTGCCATCTCCGGGGACAGTGTCTCTAGCAACAGTGCTGCTTGGAACTGGATCAGGCAGTCCCCATCGAGAGGCCTTGAGTGGCTGGGAAGGACATACTACAGGTCCAAGTGGTATAATGATTATGCAGTATCTGTGAAAAGTTGAATAGCCATCAACCCAGACACATCCAAGAACCAGTTCTCCCTGCAGCTGAACTCTGTGACTCCCGAGGACACGGCTGTGTATTACTGTGCAAG
1015	IGHV7-4-1*p06	IgPdb	CAGGTGCAGCTGGTGCAATCTGGGTCTGAGTTGAAGAAGCCTGGGGCCTCAGTGAAGGTTTCCTGCAAGGCTTCTGGATACACCTTCACTAGCTATGCTATGAATTGGGTGCGACAGGCCCCTGGACAAGGGCTTGAGTGGATGGGATGGATCAACACCAACACTGGGAACCCAACGTATGCCCAGGGCTTCACAGGACGGTTTGTCTTCTCCATGGACACCTCTGCCAGCACAGCATACCTGCAGATCAGCAGCCTAAAGGCTGAGGACATGGCCATGTATTACTGTGCGAGATA
1016	IGHV3-d*01	Lym1K	GAGGTGCAGCTGGTGGAGTCTCGGGGAGTCTTGGTACAGCCTGGGGGGTCCCTGAGACTCTCCTGTGCAGCCTCTGGATTCACCGTCAGTAGCAATGAGATGAGCTGGGTCCGCCAGGCTCCAGGGAAGGGTCTGGAGTGGGTCTCATCCATTAGTGGTGGTAGCACATACTACGCAGACTCCAGGAAGGGCAGATTCACCATCTCCAGAGACAATTCCAAGAACACGCTGCATCTTCAAATGAACAGCCTGAGAGCTGAGGACACGGCTGTGTATTACTGTAAGAAA
1017	IGHV2-26*01	Lym1K	CAGGTCACCTTGAAGGAGTCTGGTCCTGTGCTGGTGAAACCCACAGAGACCCTCACGCTGACCTGCACCGTCTCTGGGTTCTCACTCAGCAATGCTAGAATGGGTGTGAGCTGGATCCGTCAGCCCCCAGGGAAGGCCCTGGAGTGGCTTGCACACATTTTTTCGAATGACGAAAAATCCTACAGCACATCTCTGAAGAGCAGGCTCACCATCTCCAAGGACACCTCCAAAAGCCAGGTGGTCCTTACCATGACCAACATGGACCCTGTGGACACAGCCACATATTACTGTGCACGGATAC
1018	IGHV5-51*04	Lym1K	GAGGTGCAGCTGGTGCAGTCTGGAGCAGAGGTGAAAAAGCCGGGGGAGTCTCTGAAGATCTCCTGTAAGGGTTCTGGATACAGCTTTACCAGCTACTGGATCGGCTGGGTGCGCCAGATGCCCGGGAAAGGCCTGGAGTGGATGGGGATCATCTATCCTGGTGACTCTGATACCAGATACAGCCCGTCCTTCCAAGGCCAGGTCACCATCTCAGCCGACAAGCCCATCAGCACCGCCTACCTGCAGTGGAGCAGCCTGAAGGCCTCGGACACCGCCATGTATTACTGTGCGAGA
1019	IGHV5-51*05	Lym1K	AAAAGCCCGGGGAGTCTCTGAAGATCTCCTGTAAGGGTTCTGGATACAGCTTTACCAGCTACTGGATCGGCTGGGTGCGCCAGATGCCCAGGAAAGGCCTGGAGTGGATGGGGATCATCTATCCTGGTGACTCTGATACCAGATACAGCCCGTCCTTCCAAGGCCAGGTCACCATCTCAGCCGACAAGTCCATCAGCACCGCCTACCTGCAGTGGAGCAGCCTGAAGGCCTCGGACACCGCCATG
1020	IGHV5-51*03	Lym1K	GAGGTGCAGCTGGTGCAGTCTGGAGCAGAGGTGAAAAAGCCGGGGGAGTCTCTGAAGATCTCCTGTAAGGGTTCTGGATACAGCTTTACCAGCTACTGGATCGGCTGGGTGCGCCAGATGCCCGGGAAAGGCCTGGAGTGGATGGGGATCATCTATCCTGGTGACTCTGATACCAGATACAGCCCGTCCTTCCAAGGCCAGGTCACCATCTCAGCCGACAAGTCCATCAGCACCGCCTACCTGCAGTGGAGCAGCCTGAAGGCCTCGGACACCGCCATGTATTACTGTGCGAGA
1021	IGHV5-51*02	Lym1K	GAGGTGCAGCTGGTGCAGTCTGGAGCAGAGGTGAAAAAGCCCGGGGAGTCTCTGAAGATCTCCTGTAAGGGTTCTGGATACAGCTTTACCAGCTACTGGACCGGCTGGGTGCGCCAGATGCCCGGGAAAGGCTTGGAGTGGATGGGGATCATCTATCCTGGTGACTCTGATACCAGATACAGCCCGTCCTTCCAAGGCCAGGTCACCATCTCAGCCGACAAGTCCATCAGCACCGCCTACCTGCAGTGGAGCAGCCTGAAGGCCTCGGACACCGCCATGTATTACTGTGCGAGACA
1022	IGHV5-51*01	Lym1K	GAGGTGCAGCTGGTGCAGTCTGGAGCAGAGGTGAAAAAGCCCGGGGAGTCTCTGAAGATCTCCTGTAAGGGTTCTGGATACAGCTTTACCAGCTACTGGATCGGCTGGGTGCGCCAGATGCCCGGGAAAGGCCTGGAGTGGATGGGGATCATCTATCCTGGTGACTCTGATACCAGATACAGCCCGTCCTTCCAAGGCCAGGTCACCATCTCAGCCGACAAGTCCATCAGCACCGCCTACCTGCAGTGGAGCAGCCTGAAGGCCTCGGACACCGCCATGTATTACTGTGCGAGACA
1023	IGHV7-81*01	Lym1K	CAGGTGCAGCTGGTGCAGTCTGGCCATGAGGTGAAGCAGCCTGGGGCCTCAGTGAAGGTCTCCTGCAAGGCTTCTGGTTACAGTTTCACCACCTATGGTATGAATTGGGTGCCACAGGCCCCTGGACAAGGGCTTGAGTGGATGGGATGGTTCAACACCTACACTGGGAACCCAACATATGCCCAGGGCTTCACAGGACGGTTTGTCTTCTCCATGGACACCTCTGCCAGCACAGCATACCTGCAGATCAGCAGCCTAAAGGCTGAGGACATGGCCATGTATTACTGTGCGAGATA
1024	IGHV3-49*01	Lym1K	GAGGTGCAGCTGGTGGAGTCTGGGGGAGGCTTGGTACAGCCAGGGCGGTCCCTGAGACTCTCCTGTACAGCTTCTGGATTCACCTTTGGTGATTATGCTATGAGCTGGTTCCGCCAGGCTCCAGGGAAGGGGCTGGAGTGGGTAGGTTTCATTAGAAGCAAAGCTTATGGTGGGACAACAGAATACACCGCGTCTGTGAAAGGCAGATTCACCATCTCAAGAGATGGTTCCAAAAGCATCGCCTATCTGCAAATGAACAGCCTGAAAACCGAGGACACAGCCGTGTATTACTGTACTAGAGA
1025	IGHV3-49*02	Lym1K	GAGGTGCAGCTGGTGGAGTCTGGGGGAGGCTTGGTACAGCCAGGGCCGTCCCTGAGACTCTCCTGTACAGCTTCTGGATTCACCTTTGGGTATTATCCTATGAGCTGGGTCCGCCAGGCTCCAGGGAAGGGGCTGGAGTGGGTAGGTTTCATTAGAAGCAAAGCTTATGGTGGGACAACAGAATACGCCGCGTCTGTGAAAGGCAGATTCACCATCTCAAGAGATGATTCCAAAAGCATCGCCTATCTGCAAATGAACAGCCTGAAAACCGAGGACACAGCCGTGTATTACTGTACTAGAGA
1026	IGHV3-49*03	Lym1K	GAGGTGCAGCTGGTGGAGTCTGGGGGAGGCTTGGTACAGCCAGGGCGGTCCCTGAGACTCTCCTGTACAGCTTCTGGATTCACCTTTGGTGATTATGCTATGAGCTGGTTCCGCCAGGCTCCAGGGAAGGGGCTGGAGTGGGTAGGTTTCATTAGAAGCAAAGCTTATGGTGGGACAACAGAATACGCCGCGTCTGTGAAAGGCAGATTCACCATCTCAAGAGATGATTCCAAAAGCATCGCCTATCTGCAAATGAACAGCCTGAAAACCGAGGACACAGCCGTGTATTACTGTACTAGAGA
1027	IGHV3-49*04	Lym1K	GAGGTGCAGCTGGTGGAGTCTGGGGGAGGCTTGGTACAGCCAGGGCGGTCCCTGAGACTCTCCTGTACAGCTTCTGGATTCACCTTTGGTGATTATGCTATGAGCTGGGTCCGCCAGGCTCCAGGGAAGGGGCTGGAGTGGGTAGGTTTCATTAGAAGCAAAGCTTATGGTGGGACAACAGAATACGCCGCGTCTGTGAAAGGCAGATTCACCATCTCAAGAGATGATTCCAAAAGCATCGCCTATCTGCAAATGAACAGCCTGAAAACCGAGGACACAGCCGTGTATTACTGTACTAGAGA
1028	IGHV3-49*05	Lym1K	GAGGTGCAGCTGGTGGAGTCTGGGGGAGGCTTGGTAAAGCCAGGGCGGTCCCTGAGACTCTCCTGTACAGCTTCTGGATTCACCTTTGGTGATTATGCTATGAGCTGGTTCCGCCAGGCTCCAGGGAAGGGGCTGGAGTGGGTAGGTTTCATTAGAAGCAAAGCTTATGGTGGGACAACAGAATACGCCGCGTCTGTGAAAGGCAGATTCACCATCTCAAGAGATGATTCCAAAAGCATCGCCTATCTGCAAATGAACAGCCTGAAAACCGAGGACACAGCCGTGTATTACTGTACTAGAGA
1029	IGHV3-48*01	Lym1K	GAGGTGCAGCTGGTGGAGTCTGGGGGAGGCTTGGTACAGCCTGGGGGGTCCCTGAGACTCTCCTGTGCAGCCTCTGGATTCACCTTCAGTAGCTATAGCATGAACTGGGTCCGCCAGGCTCCAGGGAAGGGGCTGGAGTGGGTTTCATACATTAGTAGTAGTAGTAGTACCATATACTACGCAGACTCTGTGAAGGGCCGATTCACCATCTCCAGAGACAATGCCAAGAACTCACTGTATCTGCAAATGAACAGCCTGAGAGCCGAGGACACGGCTGTGTATTACTGTGCGAGAGA
1030	IGHV3-48*04	Lym1K	GAGGTGCAGCTGGTGGAGTCTGGGGGAGGCTTGGTACAGCCTGGGGGGTCCCTGAGACTCTCCTGTGCAGCCTCTGGATTCACCTTCAGTAGCTATAGCATGAACTGGGTCCGCCAGGCTCCAGGGAAGGGGCTGGAGTGGGTTTCATACATTAGTAGTAGTAGTAGTACCATATACTACGCAGACTCTGTGAAGGGCCGATTCACCATCTCCAGAGACAACGCCAAGAACTCACTGTATCTGCAAATGAACAGCCTGAGAGCCGAGGACACGGCTGTGTATTACTGTGCGAGAGA
1031	IGHV3-48*02	Lym1K	GAGGTGCAGCTGGTGGAGTCTGGGGGAGGCTTGGTACAGCCTGGGGGGTCCCTGAGACTCTCCTGTGCAGCCTCTGGATTCACCTTCAGTAGCTATAGCATGAACTGGGTCCGCCAGGCTCCAGGGAAGGGGCTGGAGTGGGTTTCATACATTAGTAGTAGTAGTAGTACCATATACTACGCAGACTCTGTGAAGGGCCGATTCACCATCTCCAGAGACAATGCCAAGAACTCACTGTATCTGCAAATGAACAGCCTGAGAGACGAGGACACGGCTGTGTATTACTGTGCGAGAGA
1032	IGHV3-48*03	Lym1K	GAGGTGCAGCTGGTGGAGTCTGGGGGAGGCTTGGTACAGCCTGGAGGGTCCCTGAGACTCTCCTGTGCAGCCTCTGGATTCACCTTCAGTAGTTATGAAATGAACTGGGTCCGCCAGGCTCCAGGGAAGGGGCTGGAGTGGGTTTCATACATTAGTAGTAGTGGTAGTACCATATACTACGCAGACTCTGTGAAGGGCCGATTCACCATCTCCAGAGACAACGCCAAGAACTCACTGTATCTGCAAATGAACAGCCTGAGAGCCGAGGACACGGCTGTTTATTACTGTGCGAGAGA
1033	IGHV4-30-4*06	Lym1K	TCTGGTGGCTCCATCAGCAGTGGTGATTACTACTGGAGTTGGATCCGCCAGCACCCAGGGAAGGGCCTGGAGTGGATTGGGTACATCTATTACAGTGGGAGCACCTACTACAACCCGTCCCTCAAGAGTCGAGTTACCATATCAGTAGACACGTCCAAGAACCAGTTCTCCCTGAAGCTGAGCTCTGTGACTGCCGCAGACACGGCCGTGTATTACTGTGCCAGAGA
1034	IGHV4-30-4*05	Lym1K	CTCTGGTGGCTCCATCAGCAGTGGTGATTACTACTGGAGTTGGATCCGCCAGCNCCCAGGGAAGGGCCTGGAGTGGATTGGGTACATCTATTACAGTGGGAGCACCTACTACAACCCGTCCCTCAAGAGTCGAGTCACCATATCAGTAGACACGTCCAAGAACCAGTTCTCCCTGAAGCTGAGCTCTGTGACTGCCGCAGACACGGCCGTGTATTACTGTGCCAGAGA
1035	IGHV4-30-4*02	Lym1K	CAGGTGCAGCTGCAGGAGTCGGGCCCAGGACTGGTGAAGCCTTCGGACACCCTGTCCCTCACCTGCACTGTCTCTGGTGGCTCCATCAGCAGTGGTGATTACTACTGGAGTTGGATCCGCCAGCCCCCAGGGAAGGGCCTGGAGTGGATTGGGTACATCTATTACAGTGGGAGCACCTACTACAACCCGTCCCTCAAGAGTCGAGTTACCATATCAGTAGACACGTCCAAGAACCAGTTCTCCCTGAAGCTGAGCTCTGTGACTGCAGCAGACACGGCCGTGTATTACTGTGCCAGAGA
1036	IGHV4-30-4*01	Lym1K	CAGGTGCAGCTGCAGGAGTCGGGCCCAGGACTGGTGAAGCCTTCACAGACCCTGTCCCTCACCTGCACTGTCTCTGGTGGCTCCATCAGCAGTGGTGATTACTACTGGAGTTGGATCCGCCAGCCCCCAGGGAAGGGCCTGGAGTGGATTGGGTACATCTATTACAGTGGGAGCACCTACTACAACCCGTCCCTCAAGAGTCGAGTTACCATATCAGTAGACACGTCCAAGAACCAGTTCTCCCTGAAGCTGAGCTCTGTGACTGCCGCAGACACGGCCGTGTATTACTGTGCCAGAGA
1037	IGHV4-30-4*04	Lym1K	CAGGTGCAGCTGCAGGACTCGGGCCCAGGACTGGTGAAGCCTTCACAGACCCTGTCCCTCACCTGCACTGTCTCTGGTGGCTCCATCAGCAGTGGTGATTACTACTGGAGTTGGATCCGCCAGCCCCCAGGGAAGGGCCTGGAGTGGATTGGGTACTTCTATTACAGTGGGAGCACCTACTACAACCCGTCCCTCAAGAGTCGAGTTACCATATCAGTAGACACGTCCAAGAACCAGTTCTCCCTGAAGCTGAGCTCTGTGACTGCCGCAGACACGGCCGTGTATTACTG
1038	IGHV4-30-4*03	Lym1K	CAGGTGCAGCTGCAGGAGTCGGGCCCAGGACTGGTGAAGCCTTCACAGACCCTGTCCCTCACCTGCACTGTCTCTGGTGGCTCCATCAGCAGTGGTGATTACTACTGGAGTTGGATCCGCCAGCCCCCAGGGAAGGGCCTGGAGTGGATTGGGTACATCTATTACAGTGGGAGCACCTACTACAACCCGTCCCTCAAGAGTCGAGTTACCATATCAGTAGACACGTCCAAGAACCAGTTCTCCCTGAAGCTGAGCTCTGTGACTGCCGCGGACACGGCCGTGTATTACTG
1039	IGHV4-30-2*04	Lym1K	TCTGGTGGCTCCATCAGCAGTGGTGGTTACTCCTGGAGCTGGATCCGGCAGCCACCAGGGAAGGGCCTGGAGTGGATTGGGTACATCTATCATAGTGGGAGCACCTACTACAACCCGTCCCTCAAGAGTCGAGTCACCATATCAGTAGACACGTCCAAGAACCAGTTCTCCCTGAAGCTGAGCTCTGTGACCGCCGCAGACACGGCCGTGTATTACTGTGCGAGAGA
1040	IGHV4-30-2*03	Lym1K	CAGCTGCAGCTGCAGGAGTCCGGCTCAGGACTGGTGAAGCCTTCACAGACCCTGTCCCTCACCTGCGCTGTCTCTGGTGGCTCCATCAGCAGTGGTGGTTACTCCTGGAGCTGGATCCGGCAGCCACCAGGGAAGGGCCTGGAGTGGATTGGGAGTATCTATTATAGTGGGAGCACCTACTACAACCCGTCCCTCAAGAGTCGAGTCACCATATCCGTAGACACGTCCAAGAACCAGTTCTCCCTGAAGCTGAGCTCTGTGACCGCTGCAGACACGGCTGTGTATTACTGTGCGAGACA
1041	IGHV4-30-2*05	Lym1K	CAGCTGCAGCTGCAGGAGTCCGGCTCAGGACTGGTGAAGCCTTCACAGACCCTGTCCCTCACCTGCGCTGTCTCTGGTGGCTCCATCAGCAGTGGTGGTTACTCCTGGAGCTGGATCCGGCAGCCACCAGGGAAGGGCCTGGAGTGGATTGGGTACATCTATCATAGTGGGAGCACCTACTACAACCCGTCCCTCAAGAGTCGAGTTACCATATCAGTAGACACGTCCAAGAACCAGTTCTCCCTGAAGCTGAGCTCTGTGACTGCCGCAGACACGGCCGTGTATTACTGTGCCAGAGA
1042	IGHV4-30-2*02	Lym1K	CAGCTGCAGCTGCAGGAGTCCGGCTCAGGACTGGTGAAGCCTTCACAGACCCTGTCCCTCACCTGCGCTGTCTCTGGTGGCTCCATCAGCAGTGGTGGTTACTCCTGGAGCTGGATCCGGCAGCCACCAGGGAAGGGCCTGGAGTGGATTGGGTACATCTATCATAGTGGGAGCACCTACTACAACCCGTCCCTCAAGAGTCGAGTCACCATATCAGTAGACAGGTCCAAGAACCAGTTCTCCCTGAAGCTGAGCTCTGTGACCGCTGCGGACACGGCCGTGTATTACTGTGCG
1043	IGHV4-30-2*01	Lym1K	CAGCTGCAGCTGCAGGAGTCCGGCTCAGGACTGGTGAAGCCTTCACAGACCCTGTCCCTCACCTGCGCTGTCTCTGGTGGCTCCATCAGCAGTGGTGGTTACTCCTGGAGCTGGATCCGGCAGCCACCAGGGAAGGGCCTGGAGTGGATTGGGTACATCTATCATAGTGGGAGCACCTACTACAACCCGTCCCTCAAGAGTCGAGTCACCATATCAGTAGACAGGTCCAAGAACCAGTTCTCCCTGAAGCTGAGCTCTGTGACCGCCGCGGACACGGCCGTGTATTACTGTGCCAGAGA
1044	IGHV5-a*01	Lym1K	GAAGTGCAGCTGGTGCAGTCTGGAGCAGAGGTGAAAAAGCCCGGGGAGTCTCTGAGGATCTCCTGTAAGGGTTCTGGATACAGCTTTACCAGCTACTGGATCAGCTGGGTGCGCCAGATGCCCGGGAAAGGCCTGGAGTGGATGGGGAGGATTGATCCTAGTGACTCTTATACCAACTACAGCCCGTCCTTCCAAGGCCACGTCACCATCTCAGCTGACAAGTCCATCAGCACTGCCTACCTGCAGTGGAGCAGCCTGAAGGCCTCGGACACCGCCATGTATTACTGTGCGAGA
1045	IGHV5-a*04	Lym1K	GAAGTGCAGCTGGTGCAGTCTGGAGCAGAGGTGAAAAAGCCCGGGGAGTCTCTGAGGATCTCCTGTAAGGGTTCTGGATACAGCTTTACCAGCTACTGGATCAGCTGGGTGCGCCAGATGCCCGGGAAAGGCCTGGAGTGGATGGGGAGGATTGATCCTAGTGACTCTTATACCAACTACAGCCCGTCCTTCCAAGGCCAGGTCACCATCTCAGCTGACAAGTCCATCAGCACTGCCTACCTGCAGTGGAGCAGCCTGAAGGCCTCGGACACCGCCATGTATTACTGTGCGAGA
1046	IGHV5-a*03	Lym1K	GAAGTGCAGCTGGTGCAGTCCGGAGCAGAGGTGAAAAAGCCCGGGGAGTCTCTGAGGATCTCCTGTAAGGGTTCTGGATACAGCTTTACCAGCTACTGGATCAGCTGGGTGCGCCAGATGCCCGGGAAAGGCCTGGAGTGGATGGGGAGGATTGATCCTAGTGACTCTTATACCAACTACAGCCCGTCCTTCCAAGGCCACGTCACCATCTCAGCTGACAAGTCCATCAGCACTGCCTACCTGCAGTGGAGCAGCCTGAAGGCCTCGGACACCGCCATGTATTACTGTGCGAGA
1047	IGHV3-43*01	Lym1K	GAAGTGCAGCTGGTGGAGTCTGGGGGAGTCGTGGTACAGCCTGGGGGGTCCCTGAGACTCTCCTGTGCAGCCTCTGGATTCACCTTTGATGATTATACCATGCACTGGGTCCGTCAAGCTCCGGGGAAGGGTCTGGAGTGGGTCTCTCTTATTAGTTGGGATGGTGGTAGCACATACTATGCAGACTCTGTGAAGGGCCGATTCACCATCTCCAGAGACAACAGCAAAAACTCCCTGTATCTGCAAATGAACAGTCTGAGAACTGAGGACACCGCCTTGTATTACTGTGCAAAAGATA
1048	IGHV3-43*02	Lym1K	GAAGTGCAGCTGGTGGAGTCTGGGGGAGGCGTGGTACAGCCTGGGGGGTCCCTGAGACTCTCCTGTGCAGCCTCTGGATTCACCTTTGATGATTATGCCATGCACTGGGTCCGTCAAGCTCCAGGGAAGGGTCTGGAGTGGGTCTCTCTTATTAGTGGGGATGGTGGTAGCACATACTATGCAGACTCTGTGAAGGGCCGATTCACCATCTCCAGAGACAACAGCAAAAACTCCCTGTATCTGCAAATGAACAGTCTGAGAACTGAGGACACCGCCTTGTATTACTGTGCAAAAGATA
1049	IGHV3-NL1*01	Lym1K	CAGGTGCAGCTGGTGGAGTCTGGGGGAGGCGTGGTCCAGCCTGGGGGGTCCCTGAGACTCTCCTGTGCAGCGTCTGGATTCACCTTCAGTAGCTATGGCATGCACTGGGTCCGCCAGGCTCCAGGCAAGGGGCTGGAGTGGGTCTCAGTTATTTATAGCGGTGGTAGTAGCACATACTATGCAGACTCCGTGAAGGGCCGATTCACCATCTCCAGAGACAATTCCAAGAACACGCTGTATCTGCAAATGAACAGCCTGAGAGCTGAGGACACGGCTGTGTATTACTGTGCGAAAGA
1050	IGHV1-46*01	Lym1K	CAGGTGCAGCTGGTGCAGTCTGGGGCTGAGGTGAAGAAGCCTGGGGCCTCAGTGAAGGTTTCCTGCAAGGCATCTGGATACACCTTCACCAGCTACTATATGCACTGGGTGCGACAGGCCCCTGGACAAGGGCTTGAGTGGATGGGAATAATCAACCCTAGTGGTGGTAGCACAAGCTACGCACAGAAGTTCCAGGGCAGAGTCACCATGACCAGGGACACGTCCACGAGCACAGTCTACATGGAGCTGAGCAGCCTGAGATCTGAGGACACGGCCGTGTATTACTGTGCGAGAGA
1051	IGHV1-46*03	Lym1K	CAGGTGCAGCTGGTGCAGTCTGGGGCTGAGGTGAAGAAGCCTGGGGCCTCAGTGAAGGTTTCCTGCAAGGCATCTGGATACACCTTCACCAGCTACTATATGCACTGGGTGCGACAGGCCCCTGGACAAGGGCTTGAGTGGATGGGAATAATCAACCCTAGTGGTGGTAGCACAAGCTACGCACAGAAGTTCCAGGGCAGAGTCACCATGACCAGGGACACGTCCACGAGCACAGTCTACATGGAGCTGAGCAGCCTGAGATCTGAGGACACGGCCGTGTATTACTGTGCTAGAGA
1052	IGHV1-46*02	Lym1K	CAGGTGCAGCTGGTGCAGTCTGGGGCTGAGGTGAAGAAGCCTGGGGCCTCAGTGAAGGTTTCCTGCAAGGCATCTGGATACACCTTCAACAGCTACTATATGCACTGGGTGCGACAGGCCCCTGGACAAGGGCTTGAGTGGATGGGAATAATCAACCCTAGTGGTGGTAGCACAAGCTACGCACAGAAGTTCCAGGGCAGAGTCACCATGACCAGGGACACGTCCACGAGCACAGTCTACATGGAGCTGAGCAGCCTGAGATCTGAGGACACGGCCGTGTATTACTGTGCGAGAGA
1053	IGHV1-45*02	Lym1K	CAGATGCAGCTGGTGCAGTCTGGGGCTGAGGTGAAGAAGACTGGGTCCTCAGTGAAGGTTTCCTGCAAGGCTTCCGGATACACCTTCACCTACCGCTACCTGCACTGGGTGCGACAGGCCCCCGGACAAGCGCTTGAGTGGATGGGATGGATCACACCTTTCAATGGTAACACCAACTACGCACAGAAATTCCAGGACAGAGTCACCATTACCAGGGACAGGTCTATGAGCACAGCCTACATGGAGCTGAGCAGCCTGAGATCTGAGGACACAGCCATGTATTACTGTGCAAGATA
1054	IGHV1-45*01	Lym1K	CAGATGCAGCTGGTGCAGTCTGGGGCTGAGGTGAAGAAGACTGGGTCCTCAGTGAAGGTTTCCTGCAAGGCTTCCGGATACACCTTCACCTACCGCTACCTGCACTGGGTGCGACAGGCCCCCGGACAAGCGCTTGAGTGGATGGGATGGATCACACCTTTCAATGGTAACACCAACTACGCACAGAAATTCCAGGACAGAGTCACCATTACTAGGGACAGGTCTATGAGCACAGCCTACATGGAGCTGAGCAGCCTGAGATCTGAGGACACAGCCATGTATTACTGTGCAAGANA
1055	IGHV1-45*03	Lym1K	AGAAGACTGGGTCCTCAGTGAAGGTTTCCTGCAAGGCTTCCGGATACACCTTCACCTACCGCTACCTGCACTGGGTGCGACAGGCCCCCAGACAAGCGCTTGAGTGGATGGGATGGATCACACCTTTCAATGGTAACACCAACTACGCACAGAAATTCCAGGACAGAGTCACCATTACCAGGGACAGGTCTATGAGCACAGCCTACATGGAGCTGAGCAGCCTGAGATCTGAGGACACAGCCATGTATTACTGTGCAAGA
1056	IGHV3/OR15-7*02	Lym1K	GAGGTGCAGCTGTTGGAGTCTGGGGGAGGCTTGGTCCAGCCTGGGGGTTCTCTGAGACTCTCATGTGCTGCCTCTGGATTCACCTTCAGTGACCACTACATGAGCTGGGTCCGCCAGGCTCAAGGGAAAGGGCTAGAGTTGGTAGGTTTAATAAGAAACAAAGCTAACAGTTACACGACAGAATATGCTGCGTCTGTGAAAGGCAGACTTACCATCTCAAGAGAGGATTCAAAGAACACGCTGTATCTGCAAATGAGCAGCCTGAAAACCGAGGACTTGGCCGTGTATTACTGTGCTAGA
1057	IGHV3/OR15-7*01	Lym1K	GAGGTGCAGCTGGTGGAGTCTGGGGGAGGCTTGGTCCAGCCTGGGGGTTCTCTGAGACTCTCATGTGCAGCCTCTGGATTCACCTTCAGTGACCACTACATGAGCTGGGTCCGCCAGGCTCAAGGGAAAGGGCTAGAGTTGGTAGGTTTAATAAGAAACAAAGCTAACAGTTACACGACAGAATATGCTGCGTCTGTGAAAGGCAGACTTACCATCTCAAGAGAGGATTCAAAGAACACGATGTATCTGCAAATGAGCAACCTGAAAACCGAGGACTTGGCCGTGTATTACTGTGCTAGA
1058	IGHV3/OR15-7*03	Lym1K	GAGGTGCAGCTGGTGGAGTCTGGGGGAGGCTTGGTCCAGCCTGGGGGTTCTCTGAGACTCTCATGTGCAGCCTCTGGATTCACCTTCAGTGACCACTACATGAGCTGGGTCCGCCAGGCTCAAGGGAAAGGGCTAGAGTTGGTAGGTTTAATAAGAAACAAAGCTAACAGTTACACGACAGAATATGCTGCGTCTGTGAAAGGCAGACTTACCATCTCAAGAGAGGATTCAAAGAACACGCTGTATCTGCAAATGAGCAGCCTGAAAACCGAGGACTTGGCCGTGTATTACTGTGCTAGA
1059	IGHV3/OR15-7*05	Lym1K	GAGGTGCAGCTGGTGGAGTCTGGGGGAGGCTTGGTCCAGCCTGGGGGTTCTCTGAGACTCTCATGTGCAGCCTCTGGATTCACCTTCAGTGACCACTACATGAGCTGGGTCCGCCAGGCTCAAGGGAAAGGGCTAGAGTTGGTAGGTTTAATAAGAAACAAAGCTAACAGTTACACGACAGAATATGCTGCGTCTGTGAAAGGCAGACTTACCATCTCAAGAGAGGATTCAAAGAACACGCTGTATCTGCAAATGAGCAACCTGAAAACCGAGGACTTGGCCGTGTATTACTGTGCTAGAGA
1060	IGHV4-28*02	Lym1K	CAGGTGCAGCTGCAGGAGTCGGGCCCAGGACTGGTGAAGCCTTCACAGACCCTGTCCCTCACCTGCGCTGTCTCTGGTTACTCCATCAGCAGTAGTAACTGGTGGGGCTGGATCCGGCAGCCCCCAGGGAAGGGACTGGAGTGGATTGGGTACATCTATTATAGTGGGAGCATCTACTACAACCCGTCCCTCAAGAGTCGAGTCACCATGTCAGTAGACACGTCCAAGAACCAGTTCTCCCTGAAGCTGAGCTCTGTGACCGCCGTGGACACGGCCGTGTATTACTGTGCGAGAAA
1061	IGHV4-28*01	Lym1K	CAGGTGCAGCTGCAGGAGTCGGGCCCAGGACTGGTGAAGCCTTCGGACACCCTGTCCCTCACCTGCGCTGTCTCTGGTTACTCCATCAGCAGTAGTAACTGGTGGGGCTGGATCCGGCAGCCCCCAGGGAAGGGACTGGAGTGGATTGGGTACATCTATTATAGTGGGAGCACCTACTACAACCCGTCCCTCAAGAGTCGAGTCACCATGTCAGTAGACACGTCCAAGAACCAGTTCTCCCTGAAGCTGAGCTCTGTGACCGCCGTGGACACGGCCGTGTATTACTGTGCGAGAAA
1062	IGHV4-28*06	Lym1K	CAGGTGCAGCTACAGGAGTCGGGCCCAGGACTGGTGAAGCCTTCGGACACCCTGTCCCTCACCTGCGCTGTCTCTGGTTACTCCATCAGCAGTAGTAACTGGTGGGGCTGGATCCGGCAGCCCCCAGGGAAGGGACTGGAGTGGATTGGGTACATCTATTATAGTGGGAGCACCAACTACAACCCGTCCCTCAAGAGTCGAGTCACCATGTCAGTAGACACGTCCAAGAACCAGTTCTCCCTGAAGCTGAGCTCTGTGACCGCCTTGGACACGGCCGTGTATTACTGTGCGAGAAA
1063	IGHV4-28*05	Lym1K	CAGGTGCAGCTGCAGGAGTCGGGCCCAGGACTGGTGAAGCCTTCGGACACCCTGTCCCTCACCTGCGCTGTCTCTGGTTACTCCATCAGCAGTAGTAACTGGTGGGGCTGGATCCGGCAGCCCCCAGGGAAGGGACTGGAGTGGATTGGGTACATCTATTATAGTGGGAGCATCTACTACAACCCGTCCCTCAAGAGTCGAGTCACCATGTCAGTAGACACGTCCAAGAACCAGTTCTCCCTGAAGCTGAGCTCTGTGACCGCCGTGGACACGGCCGTGTATTACTGTGCGAGAAA
1064	IGHV4-28*04	Lym1K	CAGGTGCAGCTGCAGGAGTCGGGCCCAGGACTGGTGAAGCCTTCGGACACCCTGTCCCTCACCTGCGCTGTCTCTGGTTACTCCATCAGCAGTAGTAACTGGTGGGGCTGGATCCGGCAGCCCCCAGGGAAGGGACTGGAGTGGATTGGGTACATCTATTATAGTGGGAGCACCTACTACAACCCGTCCCTCAAGAGTCGAGTCACCATGTCAGTAGACACGTCCAAGAACCAGTTCTCCCTGAAGCTGAGCTCTGTGACCGCCGTGGACACCGGCGTGTATTACTGTGCGAGA
1065	IGHV4-28*03	Lym1K	CAGGTGCAGCTGCAGGAGTCGGGCCCAGGACTGGTGAAGCCTTCGGACACCCTGTCCCTCACCTGCGCTGTCTCTGGTTACTCCATCAGCAGTAGTAACTGGTGGGGCTGGATCCGGCAGCCCCCAGGGAAGGGACTGGAGTGGATTGGGTACATCTATTATAGTGGGAGCACCTACTACAACCCGTCCCTCAAGAGTCGAGTCACCATGTCAGTAGACACGTCCAAGAACCAGTTCTCCCTGAAGCTGAGCTCTGTGACCGCCGTGGACACGGCCGTGTATTACTGTGCGAGAGA
1066	IGHV4-b*02	Lym1K	CAGGTGCAGCTGCAGGAGTCGGGCCCAGGACTGGTGAAGCCTTCGGAGACCCTGTCCCTCACCTGCACTGTCTCTGGTTACTCCATCAGCAGTGGTTACTACTGGGGCTGGATCCGGCAGCCCCCAGGGAAGGGGCTGGAGTGGATTGGGAGTATCTATCATAGTGGGAGCACCTACTACAACCCGTCCCTCAAGAGTCGAGTCACCATATCAGTAGACACGTCCAAGAACCAGTTCTCCCTGAAGCTGAGCTCTGTGACCGCCGCAGACACGGCCGTGTATTACTGTGCGAGA
1067	IGHV4-b*01	Lym1K	CAGGTGCAGCTGCAGGAGTCGGGCCCAGGACTGGTGAAGCCTTCGGAGACCCTGTCCCTCACCTGCGCTGTCTCTGGTTACTCCATCAGCAGTGGTTACTACTGGGGCTGGATCCGGCAGCCCCCAGGGAAGGGGCTGGAGTGGATTGGGAGTATCTATCATAGTGGGAGCACCTACTACAACCCGTCCCTCAAGAGTCGAGTCACCATATCAGTAGACACGTCCAAGAACCAGTTCTCCCTGAAGCTGAGCTCTGTGACCGCCGCAGACACGGCCGTGTATTACTGTGCGAGA
1068	IGHV1-18*02	Lym1K	CAGGTTCAGCTGGTGCAGTCTGGAGCTGAGGTGAAGAAGCCTGGGGCCTCAGTGAAGGTCTCCTGCAAGGCTTCTGGTTACACCTTTACCAGCTATGGTATCAGCTGGGTGCGACAGGCCCCTGGACAAGGGCTTGAGTGGATGGGATGGATCAGCGCTTACAATGGTAACACAAACTATGCACAGAAGCTCCAGGGCAGAGTCACCATGACCACAGACACATCCACGAGCACAGCCTACATGGAGCTGAGGAGCCTAAGATCTGACGACACGGCC
1069	IGHV1-18*01	Lym1K	CAGGTTCAGCTGGTGCAGTCTGGAGCTGAGGTGAAGAAGCCTGGGGCCTCAGTGAAGGTCTCCTGCAAGGCTTCTGGTTACACCTTTACCAGCTATGGTATCAGCTGGGTGCGACAGGCCCCTGGACAAGGGCTTGAGTGGATGGGATGGATCAGCGCTTACAATGGTAACACAAACTATGCACAGAAGCTCCAGGGCAGAGTCACCATGACCACAGACACATCCACGAGCACAGCCTACATGGAGCTGAGGAGCCTGAGATCTGACGACACGGCCGTGTATTACTGTGCGAGAGA
1070	IGHV1-18*03	Lym1K	CAGGTTCAGCTGGTGCAGTCTGGAGCTGAGGTGAAGAAGCCTGGGGCCTCAGTGAAGGTCTCCTGCAAGGCTTCTGGTTACACCTTTACCAGCTATGGTATCAGCTGGGTGCGACAGGCCCCTGGACAAGGGCTTGAGTGGATGGGATGGATCAGCGCTTACAATGGTAACACAAACTATGCACAGAAGCTCCAGGGCAGAGTCACCATGACCACAGACACATCCACGAGCACAGCCTACATGGAGCTGAGGAGCCTGAGATCTGACGACATGGCCGTGTATTACTGTGCGAGAGA
1071	IGHV4-61*07	Lym1K	TCTGGTGGCTCCGTCAGCAGTGGTAGTTACTACTGGAGCTGGATCCGGCAGCCCCCAGGGAAGGGACTGGAGTGGATTGGGTATATCTATTACAGTGGGAGCACCAACTACAACCCCTCCCTCAAGAGTCGAGTCACCATATCAGTAGACACGTCCAAGAACCAGTTCTCCCTGAAGCTGAGCTCTGTGACCGCTGCGGACACGGCCGTGTATTACTGTGCGAGACA
1072	IGHV4-61*05	Lym1K	CAGCTGCAGCTGCAGGAGTCGGGCCCAGGACTGGTGAAGCCTTCGGAGACCCTGTCCCTCACCTGCACTGTCTCTGGTGGCTCCATCAGCAGTAGTAGTTACTACTGGGGCTGGATCCGGCAGCCCCCAGGGAAGGGACTGGAGTGGATTGGGTATATCTATTACAGTGGGAGCACCAACTACAACCCCTCCCTCAAGAGTCGAGTCACCATATCAGTAGACAAGTCCAAGAACCAGTTCTCCCTGAAGCTGAGCTCTGTGACCGCCGCGGACACGGCCGTGTATTACTGTGCGAGA
1073	IGHV4-61*04	Lym1K	CAGGTGCAGCTGCAGGAGTCGGGCCCAGGACTGGTGAAGCCTTCGGAGACCCTGTCCCTCACCTGCACTGTCTCTGGTGGCTCCGTCAGCAGTGGTAGTTACTACTGGAGCTGGATCCGGCAGCCCCCAGGGAAGGGACTGGAGTGGATTGGATATATCTATTACAGTGGGAGCACCAACTACAACCCCTCCCTCAAGAGTCGAGTCACCATATCAGTAGACACGTCCAAGAACCAGTTCTCCCTGAAGCTGAGCTCTGTGACCGCTGACACGGCCGTGTATTACTG
1074	IGHV4-61*08	Lym1K	CAGGTGCAGCTGCAGGAGTCGGGCCCAGGACTGGTGAAGCCTTCGGAGACCCTGTCCCTCACCTGCACTGTCTCTGGTGGCTCCGTCAGCAGTGGTGGTTACTACTGGAGCTGGATCCGGCAGCCCCCAGGGAAGGGACTGGAGTGGATTGGGTATATCTATTACAGTGGGAGCACCAACTACAACCCCTCCCTCAAGAGTCGAGTCACCATATCAGTAGACACGTCCAAGAACCAGTTCTCCCTGAAGCTGAGCTCTGTGACCGCTGCGGACACGGCCGTGTATTACTGTGCGAGAGA
1075	IGHV4-61*02	Lym1K	CAGGTGCAGCTGCAGGAGTCGGGCCCAGGACTGGTGAAGCCTTCACAGACCCTGTCCCTCACCTGCACTGTCTCTGGTGGCTCCATCAGCAGTGGTAGTTACTACTGGAGCTGGATCCGGCAGCCCGCCGGGAAGGGACTGGAGTGGATTGGGCGTATCTATACCAGTGGGAGCACCAACTACAACCCCTCCCTCAAGAGTCGAGTCACCATATCAGTAGACACGTCCAAGAACCAGTTCTCCCTGAAGCTGAGCTCTGTGACCGCCGCAGACACGGCCGTGTATTACTGTGCGAGAGA
1076	IGHV4-61*03	Lym1K	CAGGTGCAGCTGCAGGAGTCGGGCCCAGGACTGGTGAAGCCTTCGGAGACCCTGTCCCTCACCTGCACTGTCTCTGGTGGCTCCGTCAGCAGTGGTAGTTACTACTGGAGCTGGATCCGGCAGCCCCCAGGGAAGGGACTGGAGTGGATTGGGTATATCTATTACAGTGGGAGCACCAACTACAACCCCTCCCTCAAGAGTCGAGTCACCATATCAGTAGACACGTCCAAGAACCACTTCTCCCTGAAGCTGAGCTCTGTGACCGCTGCGGACACGGCCGTGTATTACTGTGCGAGAGA
1077	IGHV4-61*01	Lym1K	CAGGTGCAGCTGCAGGAGTCGGGCCCAGGACTGGTGAAGCCTTCGGAGACCCTGTCCCTCACCTGCACTGTCTCTGGTGGCTCCGTCAGCAGTGGTAGTTACTACTGGAGCTGGATCCGGCAGCCCCCAGGGAAGGGACTGGAGTGGATTGGGTATATCTATTACAGTGGGAGCACCAACTACAACCCCTCCCTCAAGAGTCGAGTCACCATATCAGTAGACACGTCCAAGAACCAGTTCTCCCTGAAGCTGAGCTCTGTGACCGCTGCGGACACGGCCGTGTATTACTGTGCGAGAGA
1078	IGHV3/OR16-6*02	Lym1K	GAGGTGCAGCTGGTGGAGTCTGCGGGAGGCCTTGGTACAGCCTGGGGGTCCCTTAGACTCTCCTGTGCAGCCTCTGGATTCACTTGCAGTAACGCCTGGATGAGCTGGGTCCGCCAGGCTCCAGGGAAGGGGCTGGAGTGGGTTGGCTGTATTAAAAGCAAAGCTAATGGTGGGACAACAGACTACGCTGCACCTGTGAAAGGCAGATTCACCATCTCAAGAGATGATTCAAAAAACACGCTGTATCTGCAAATGATCAGCCTGAAAACCGAGGACACGGCCGTGTATTACTGTACCACAGG
1079	IGHV3/OR16-8*02	Lym1K	GAGGTGCAGCTGGTGGAGTCTGGGGGAGGCTTGGTACAGCCTGGGGGGTCCCTGAGACTGTCCTGTCCAGACTCTGGATTCACCTTCAGTAACCACTACATGAGCTGGGTCCGCCAGGCTCCAGGGAAGGGACTGGAGTGGATTTCATACATTAGTGGTGATAGTGGTTACACAAACTACGCAGACTCTGTGAAGGGCCGATTCACCATCTCCAGGGACAACGCCAATAACTCACCGTATCTGCAAATGAACAGCTTGAGAGCTGAGGACACGGCTGTGTATTACTGTGTGAAACA
1080	IGHV3/OR16-8*01	Lym1K	GAGGTGCAGCTGGTGGAGTCTGGGGGAGGCTTGGTACAGCCTGGGGGGTCCCTGAGACTGTCCTGTCCAGCCTCTGGATTCACCTTCAGTAACCACTACATGAGCTGGGTCCGCCAGGCTCCAGGGAAGGGACTGGAGTGGGTTTCATACATTAGTGGTGATAGTGGTTACACAAACTACGCAGACTCTGTGAAGGGCCGATTCACCATCTCCAGGGACAACGCCAATAACTCACCGTATCTGCAAATGAACAGCCTGAGAGCTGAGGACACGGCTGTGTATTACTGTGTGAAA
1081	IGHV3-53*02	Lym1K	GAGGTGCAGCTGGTGGAGACTGGAGGAGGCTTGATCCAGCCTGGGGGGTCCCTGAGACTCTCCTGTGCAGCCTCTGGGTTCACCGTCAGTAGCAACTACATGAGCTGGGTCCGCCAGGCTCCAGGGAAGGGGCTGGAGTGGGTCTCAGTTATTTATAGCGGTGGTAGCACATACTACGCAGACTCCGTGAAGGGCCGATTCACCATCTCCAGAGACAATTCCAAGAACACGCTGTATCTTCAAATGAACAGCCTGAGAGCCGAGGACACGGCCGTGTATTACTGTGCGAGA
1082	IGHV3-53*03	Lym1K	GAGGTGCAGCTGGTGGAGTCTGGAGGAGGCTTGATCCAGCCTGGGGGGTCCCTGAGACTCTCCTGTGCAGCCTCTGGGTTCACCGTCAGTAGCAACTACATGAGCTGGGTCCGCCAGCCTCCAGGGAAGGGGCTGGAGTGGGTCTCAGTTATTTATAGCGGTGGTAGCACATACTACGCAGACTCTGTGAAGGGCCGATTCACCATCTCCAGAGACAATTCCAAGAACACGCTGTATCTTCAAATGAACAGCCTGAGAGCCGAGGACACGGCCGTGTATTACTGTGCTAGGGA
1083	IGHV3-53*01	Lym1K	GAGGTGCAGCTGGTGGAGTCTGGAGGAGGCTTGATCCAGCCTGGGGGGTCCCTGAGACTCTCCTGTGCAGCCTCTGGGTTCACCGTCAGTAGCAACTACATGAGCTGGGTCCGCCAGGCTCCAGGGAAGGGGCTGGAGTGGGTCTCAGTTATTTATAGCGGTGGTAGCACATACTACGCAGACTCCGTGAAGGGCCGATTCACCATCTCCAGAGACAATTCCAAGAACACGCTGTATCTTCAAATGAACAGCCTGAGAGCCGAGGACACGGCCGTGTATTACTGTGCGAGAGA
1084	IGHV3-53*04	Lym1K	GAGGTGCAGCTGGTGGAGTCTGGAGGAGGCTTGGTCCAGCCTGGGGGGTCCCTGAGACTCTCCTGTGCAGCCTCTGGGTTCACCGTCAGTAGCAACTACATGAGCTGGGTCCGCCAGGCTCCAGGGAAGGGGCTGGAGTGGGTCTCAGTTATTTATAGCGGTGGTAGCACATACTACGCAGACTCCGTGAAGGGCCGATTCACCATCTCCAGACACAATTCCAAGAACACGCTGTATCTTCAAATGAACAGCCTGAGAGCTGAGGACACGGCCGTGTATTACTGTGCGAGAGA
1085	IGHV1-58*02	Lym1K	CAAATGCAGCTGGTGCAGTCTGGGCCTGAGGTGAAGAAGCCTGGGACCTCAGTGAAGGTCTCCTGCAAGGCTTCTGGATTCACCTTTACTAGCTCTGCTATGCAGTGGGTGCGACAGGCTCGTGGACAACGCCTTGAGTGGATAGGATGGATCGTCGTTGGCAGTGGTAACACAAACTACGCACAGAAGTTCCAGGAAAGAGTCACCATTACCAGGGACATGTCCACAAGCACAGCCTACATGGAGCTGAGCAGCCTGAGATCCGAGGACACGGCCGTGTATTACTGTGCGGCAGA
1086	IGHV1-58*01	Lym1K	CAAATGCAGCTGGTGCAGTCTGGGCCTGAGGTGAAGAAGCCTGGGACCTCAGTGAAGGTCTCCTGCAAGGCTTCTGGATTCACCTTTACTAGCTCTGCTGTGCAGTGGGTGCGACAGGCTCGTGGACAACGCCTTGAGTGGATAGGATGGATCGTCGTTGGCAGTGGTAACACAAACTACGCACAGAAGTTCCAGGAAAGAGTCACCATTACCAGGGACATGTCCACAAGCACAGCCTACATGGAGCTGAGCAGCCTGAGATCCGAGGACACGGCCGTGTATTACTGTGCGGCAGA
1087	IGHV7-4-1*03	Lym1K	CAGGTGCAGCTGGTGCAATCTGGGTCTGAGTTGAAGAAGCCTGGGGCCTCAGTGAAGGTTTCCTGCAAGGCTTCTGGATACACCTTCACTAGCTATGCTATGAATTGGGTGCGACAGGCCCCTGGACAAGGGCTTGAGTGGATGGGATGGATCAACACCAACACTGGGAACCCAACGTATGCCCAGGGCTTCACAGGACGGTTTGTCTTCTCCTTGGACACCTCTGTCAGCACGGCATATCTGCAGATCAGCACGCTAAAGGCTGAGGACACTG
1088	IGHV7-4-1*02	Lym1K	CAGGTGCAGCTGGTGCAATCTGGGTCTGAGTTGAAGAAGCCTGGGGCCTCAGTGAAGGTTTCCTGCAAGGCTTCTGGATACACCTTCACTAGCTATGCTATGAATTGGGTGCGACAGGCCCCTGGACAAGGGCTTGAGTGGATGGGATGGATCAACACCAACACTGGGAACCCAACGTATGCCCAGGGCTTCACAGGACGGTTTGTCTTCTCCTTGGACACCTCTGTCAGCACGGCATATCTGCAGATCAGCAGCCTAAAGGCTGAGGACACTGCCGTGTATTACTGTGCGAGAGA
1089	IGHV7-4-1*05	Lym1K	CAGGTGCAGCTGGTGCAATCTGGGTCTGAGTTGAAGAAGCCTGGGGCCTCAGTGAAGGTTTCCTGCAAGGCTTCTGGATACACCTTCACTAGCTATGCTATGAATTGGGTGCGACAGGCCCCTGGACAAGGGCTTGAGTGGATGGGATGGATCAACACCAACACTGGGAACCCAACGTATGCCCAGGGCTTCACAGGACGGTTTGTCTTCTCCTTGGACACCTCTGTCAGCATGGCATATCTGCAGATCAGCAGCCTAAAGGCTGAGGACACTGCCGTGTGTTACTGTGCGAGAGA
1090	IGHV7-4-1*04	Lym1K	CAGGTGCAGCTGGTGCAATCTGGGTCTGAGTTGAAGAAGCCTGGGGCCTCAGTGAAGGTTTCCTGCAAGGCTTCTGGATACACCTTCACTAGCTATGCTATGAATTGGGTGCGACAGGCCCCTGGACAAGGGCTTGAGTGGATGGGATGGATCAACACCAACACTGGGAACCCAACGTATGCCCAGGGCTTCACAGGACGGTTTGTCTTCTCCTTGGACACCTCTGTCAGCATGGCATATCTGCAGATCAGCAGCCTAAAGGCTGAGGACACTGCCGTGTATTACTGTGCGAGAGA
1091	IGHV7-4-1*01	Lym1K	CAGGTGCAGCTGGTGCAATCTGGGTCTGAGTTGAAGAAGCCTGGGGCCTCAGTGAAGGTTTCCTGCAAGGCTTCTGGATACACCTTCACTAGCTATGCTATGAATTGGGTGCGACAGGCCCCTGGACAAGGGCTTGAGTGGATGGGATGGATCAACACCAACACTGGGAACCCAACGTATGCCCAGGGCTTCACAGGACGGTTTGTCTTCTCCTTGGACACCTCTGTCAGCACGGCATATCTGCAGATCTGCAGCCTAAAGGCTGAGGACACTGCCGTGTATTACTGTGCGAGA
1092	IGHV3-11*01	Lym1K	CAGGTGCAGCTGGTGGAGTCTGGGGGAGGCTTGGTCAAGCCTGGAGGGTCCCTGAGACTCTCCTGTGCAGCCTCTGGATTCACCTTCAGTGACTACTACATGAGCTGGATCCGCCAGGCTCCAGGGAAGGGGCTGGAGTGGGTTTCATACATTAGTAGTAGTGGTAGTACCATATACTACGCAGACTCTGTGAAGGGCCGATTCACCATCTCCAGGGACAACGCCAAGAACTCACTGTATCTGCAAATGAACAGCCTGAGAGCCGAGGACACGGCCGTGTATTACTGTGCGAGAGA
1093	IGHV3-11*04	Lym1K	CAGGTGCAGCTGGTGGAGTCTGGGGGAGGCTTGGTCAAGCCTGGAGGGTCCCTGAGACTCTCCTGTGCAGCCTCTGGATTCACCTTCAGTGACTACTACATGAGCTGGATCCGCCAGGCTCCAGGGAAGGGGCTGGAGTGGGTTTCATACATTAGTAGTAGTGGTAGTACCATATACTACGCAGACTCTGTGAAGGGCCGATTCACCATCTCCAGGGACAACGCCAAGAACTCACTGTATCTGCAAATGAACAGCCTGAGAGCCGAGGACACGGCTGTGTATTACTGTGCGAGAGA
1094	IGHV3-11*05	Lym1K	CAGGTGCAGCTGGTGGAGTCTGGGGGAGGCTTGGTCAAGCCTGGAGGGTCCCTGAGACTCTCCTGTGCAGCCTCTGGATTCACCTTCAGTGACTACTACATGAGCTGGATCCGCCAGGCTCCAGGGAAGGGGCTGGAGTGGGTTTCATACATTAGTAGTAGTAGTAGTTACACAAACTACGCAGACTCTGTGAAGGGCCGATTCACCATCTCCAGAGACAACGCCAAGAACTCACTGTATCTGCAAATGAACAGCCTGAGAGCCGAGGACACGGCCGTGTATTACTGTGCGAGAGA
1095	IGHV3-11*03	Lym1K	CAGGTGCAGCTGTTGGAGTCTGGGGGAGGCTTGGTCAAGCCTGGAGGGTCCCTGAGACTCTCCTGTGCAGCCTCTGGATTCACCTTCAGTGACTACTACATGAGCTGGATCCGCCAGGCTCCAGGGAAGGGGCTGGAGTGGGTTTCATACATTAGTAGTAGTAGTAGTTACACAAACTACGCAGACTCTGTGAAGGGCCGATTCACCATCTCCAGAGACAACGCCAAGAACTCACTGTATCTGCAAATGAACAGCCTGAGAGCCGAGGACACGGCCGTGTATTACTGTGCGAGA
1096	IGHV1-f*01	Lym1K	GAGGTCCAGCTGGTACAGTCTGGGGCTGAGGTGAAGAAGCCTGGGGCTACAGTGAAAATCTCCTGCAAGGTTTCTGGATACACCTTCACCGACTACTACATGCACTGGGTGCAACAGGCCCCTGGAAAAGGGCTTGAGTGGATGGGACTTGTTGATCCTGAAGATGGTGAAACAATATACGCAGAGAAGTTCCAGGGCAGAGTCACCATAACCGCGGACACGTCTACAGACACAGCCTACATGGAGCTGAGCAGCCTGAGATCTGAGGACACGGCCGTGTATTACTGTGCAACA
1097	IGHV1-f*02	Lym1K	AGAAGCCTGGGGCTACAGTGAAAATCTCCTGCAAGGTTTCTGGATACACCTTCACCGACTACTACATGCACTGGGTGCAACAGGCCCCTGGAAAAGGGCTTGAGTGGATGGGACTTGTTGATCCTGAAGATGGTGAAACAATATATGCAGAGAAGTTCCAGGGCAGAGTCACCATAACCGCGGACACGTCTACAGACACAGCCTACATGGAGCTGAGCAGCCTGAGATCTGAG
1098	IGHV1/OR15-5*02	Lym1K	CAGGTACAGCTGGTGCAGTCTGGGGCTGAGGTGAAGAAGCCTGGGGCCTCAGTGAAGGTCTCCTGCAAGGCTTCTGGATACACCTTCACCAACTACTGTATGCACTGGGTGCGCCAGGTCCATGCACAAGGGCTTGAGTGGATGGGATTGGTGTGCCCTAGTGATGGCAGCACAAGCTATGCACAAAAGTTCCAGGCCAGAGTCACCATAACCAGGGACACATCCATGAGCACAGCCTACATGGAGCTAAGCAGTCTGAGATCTGAGGACACGGCCATGTATTACTGTGTGAGA
1099	IGHV1/OR15-5*01	Lym1K	NAGAAGCCTGGGGCCTCAGTGAAGGTCTCCTGCAAGGCTTCTGGATACACCTTCACCAGCTACTGTATGCACTGGGTGCACCAGGTCCATGCACAAGGGCTTGAGTGGATGGGATTGGTGTGCCCTAGTGATGGCAGCACAAGCTATGCACAGAAGTTCCAGGCCAGAGTCACCATAACCAGGGACACATCCATGAGCACAGCCTACATGGAGCTAAGCAGTCTGAGATCTGAGGACACGGCCATGTATTACTGTGTGAGA
1100	IGHV3-15*06	Lym1K	GAGGTGCAGCTGGTGGAGTCTGGGGGAGGCTTGGTAAAGCCTGGGGGGTCCCTTAGACTCTCCTGTGCAGCCTCTGGATTCACTTTCAGTAACGCCTGGATGAGCTGGGTCCGCCAGGCTCCAGGGAAGGGGCTGGAGTGGGTCGGCCGTATTAAAAGCAAAACTGATGGTGGGACAACAAACTACGCTGCACCCGTGAAAGGCAGATTCACCATCTCAAGAGATGATTCAAAAAACACGCTGTATCTGCAAATGAACAGCCTGAAAACCGAGGACACAGCCGTGTATTACTGTACCACAGA
1101	IGHV3-15*07	Lym1K	GAGGTGCAGCTGGTGGAGTCTGGGGGAGGCTTGGTAAAGCCTGGGGGGTCCCTTAGACTCTCCTGTGCAGCCTCTGGTTTCACTTTCAGTAACGCCTGGATGAACTGGGTCCGCCAGGCTCCAGGGAAGGGGCTGGAGTGGGTCGGCCGTATTAAAAGCAAAACTGATGGTGGGACAACAGACTACGCTGCACCCGTGAAAGGCAGATTCACCATCTCAAGAGATGATTCAAAAAACACGCTGTATCTGCAAATGAACAGCCTGAAAACCGAGGACACAGCCGTGTATTACTGTACCACAGA
1102	IGHV3-15*08	Lym1K	GAGGTGCAGCTGGTGGAGTCTGCGGGAGGCTTGGTACAGCCTGGGGGGTCCCTTAGACTCTCCTGTGCAGCCTCTGGATTCACTTGCAGTAACGCCTGGATGAGCTGGGTCCGCCAGGCTCCAGGGAAGGGGCTGGAGTGGGTTGGCTGTATTAAAAGCAAAGCTAATGGTGGGACAACAGACTACGCTGCACCTGTGAAAGGCAGATTCACCATCTCAAGAGATGATTCAAAAAACACGCTGTATCTGCAAATGATCAGCCTGAAAACCGAGGACACGGCCGTGTATTACTGTACCACAGG
1103	IGHV3-15*02	Lym1K	GAGGTGCAGCTGGTGGAGTCTGGGGGAGCCTTGGTAAAGCCTGGGGGGTCCCTTAGACTCTCCTGTGCAGCCTCTGGATTCACTTTCAGTAACGCCTGGATGAGCTGGGTCCGCCAGGCTCCAGGGAAGGGGCTGGAGTGGGTTGGCCGTATTAAAAGCAAAACTGATGGTGGGACAACAGACTACGCTGCACCCGTGAAAGGCAGATTCACCATCTCAAGAGATGATTCAAAAAACACGCTGTATCTGCAAATGAACAGCCTGAAAACCGAGGACACAGCCGTGTATTACTGTACCACAGA
1104	IGHV3-15*03	Lym1K	GAGGTGCAGCTGGTGGAGTCTGCCGGAGCCTTGGTACAGCCTGGGGGGTCCCTTAGACTCTCCTGTGCAGCCTCTGGATTCACTTGCAGTAACGCCTGGATGAGCTGGGTCCGCCAGGCTCCAGGGAAGGGGCTGGAGTGGGTTGGCCGTATTAAAAGCAAAGCTAATGGTGGGACAACAGACTACGCTGCACCTGTGAAAGGCAGATTCACCATCTCAAGAGTTGATTCAAAAAACACGCTGTATCTGCAAATGAACAGCCTGAAAACCGAGGACACAGCCGTGTATTACTGTACCACAGA
1105	IGHV3-15*04	Lym1K	GAGGTGCAGCTGGTGGAGTCTGGGGGAGGCTTGGTAAAGCCTGGGGGGTCCCTTAGACTCTCCTGTGCAGCCTCTGGATTCACTTTCAGTAACGCCTGGATGAGCTGGGTCCGCCAGGCTCCAGGGAAGGGGCTGGAGTGGGTTGGCCGTATTGAAAGCAAAACTGATGGTGGGACAACAGACTACGCTGCACCCGTGAAAGGCAGATTCACCATCTCAAGAGATGATTCAAAAAACACGCTGTATCTGCAAATGAACAGCCTGAAAACCGAGGACACAGCCGTGTATTACTGTACCACAGA
1106	IGHV3-15*05	Lym1K	GAGGTGCAGCTGGTGGAGTCTGGGGGAGGCTTGGTAAAGCCTGGGGGGTCCCTTAGACTCTCCTGTGCAGCCTCTGGATTCACTTTCAGTAACGCCTGGATGAGCTGGGTCCGCCAGGCTCCAGGGAAGGGGCTGGAGTGGGTTGGCCGTATTAAAAGCAAAACTGATGGTGGGACAACAGACTACGCTGCACCCGTGAAAGGCAGATTCACCATCTCAAGAGATGATTCAAAAAACACGCTGTATCTGCAAATGAACAGTCTGAAAACCGAGGACACAGCCGTGTATTACTGTACCACAGA
1107	IGHV3-15*01	Lym1K	GAGGTGCAGCTGGTGGAGTCTGGGGGAGGCTTGGTAAAGCCTGGGGGGTCCCTTAGACTCTCCTGTGCAGCCTCTGGATTCACTTTCAGTAACGCCTGGATGAGCTGGGTCCGCCAGGCTCCAGGGAAGGGGCTGGAGTGGGTTGGCCGTATTAAAAGCAAAACTGATGGTGGGACAACAGACTACGCTGCACCCGTGAAAGGCAGATTCACCATCTCAAGAGATGATTCAAAAAACACGCTGTATCTGCAAATGAACAGCCTGAAAACCGAGGACACAGCCGTGTATTACTGTACCACAGA
1108	IGHV4-59*04	Lym1K	CAGGTGCAGCTGCAGGAGTCGGGCCCAGGACTGGTGAAGCCTTCGGAGACCCTGTCCCTCACCTGCACTGTCTCTGGTGGCTCCATCAGTAGTTACTACTGGAGCTGGATCCGGCAGCCCCCAGGGAAGGGACTGGAGTGGATTGGGTATATCTATTATAGTGGGAGCACCTACTACAACCCGTCCCTCAAGAGTCGAGTCACCATGTCAGTAGACACGTCCAAGAACCAGTTCTCCCTGAAGCTGAGCTCTGTGACCGCCGCAGACACGGCTGTGTATTACTGTGCG
1109	IGHV4-59*03	Lym1K	CAGGTGCAGCTGCAGGAGTCGGGCCCAGGACTGGTGAAGCCTTCGGAGACCCTGTCCCTCACCTGCACTGTCTCTGGTGGCTCCATCAGTAGTTACTACTGGAGCTGGATCCGGCAGCCCCCAGGGAAGGGACTGGAGTGGATTGGGTATATCTATTACAGTGGGAGCACCAACTACAACCCCTCCCTCAAGAGTCGAGTCACCATATCAGTAGACACGTCCAAGAACCAATTCTCCCTGAAGCTGAGCTCTGTGACCGCTGCGGACACGGCCGTGTATTACTGTGCG
1110	IGHV4-59*02	Lym1K	CAGGTGCAGCTGCAGGAGTCGGGCCCAGGACTGGTGAAGCCTTCGGAGACCCTGTCCCTCACCTGCACTGTCTCTGGTGGCTCCGTCAGTAGTTACTACTGGAGCTGGATCCGGCAGCCCCCAGGGAAGGGACTGGAGTGGATTGGGTATATCTATTACAGTGGGAGCACCAACTACAACCCCTCCCTCAAGAGTCGAGTCACCATATCAGTAGACACGTCCAAGAACCAGTTCTCCCTGAAGCTGAGCTCTGTGACCGCTGCGGACACGGCCGTGTATTACTGTGCGAGAGA
1111	IGHV4-59*01	Lym1K	CAGGTGCAGCTGCAGGAGTCGGGCCCAGGACTGGTGAAGCCTTCGGAGACCCTGTCCCTCACCTGCACTGTCTCTGGTGGCTCCATCAGTAGTTACTACTGGAGCTGGATCCGGCAGCCCCCAGGGAAGGGACTGGAGTGGATTGGGTATATCTATTACAGTGGGAGCACCAACTACAACCCCTCCCTCAAGAGTCGAGTCACCATATCAGTAGACACGTCCAAGAACCAGTTCTCCCTGAAGCTGAGCTCTGTGACCGCTGCGGACACGGCCGTGTATTACTGTGCGAGAGA
1112	IGHV4-59*10	Lym1K	CAGGTGCAGCTACAGCAGTGGGGCGCAGGACTGTTGAAGCCTTCGGAGACCCTGTCCCTCACCTGCGCTGTCTATGGTGGCTCCATCAGTAGTTACTACTGGAGCTGGATCCGGCAGCCCGCCGGGAAGGGGCTGGAGTGGATTGGGCGTATCTATACCAGTGGGAGCACCAACTACAACCCCTCCCTCAAGAGTCGAGTCACCATGTCAGTAGACACGTCCAAGAACCAGTTCTCCCTGAAGCTGAGCTCTGTGACCGCCGCGGACACGGCCGTGTATTACTGTGCGAGATA
1113	IGHV4-59*09	Lym1K	TCTGGTGGCTCCATCAGTAGTTACTACTGGAGCTGGATCCGGCAGCCCCCAGGNANNNGACTGGAGTGGATTGGGTATATCTATTACAGTGGGAGCACCAACTACAACCCCTCCCTCAAGAGTCGAGTCACCATATCAGTAGACACGTCCAAGAACCAGTTCTCCCTGAAGCTGAGCTCTGTGACCGCTGCGGACACGGCCGTGTATTACTGTGCGAGAGG
1114	IGHV4-59*08	Lym1K	CAGGTGCAGCTGCAGGAGTCGGGCCCAGGACTGGTGAAGCCTTCGGAGACCCTGTCCCTCACCTGCACTGTCTCTGGTGGCTCCATCAGTAGTTACTACTGGAGCTGGATCCGGCAGCCCCCAGGGAAGGGACTGGAGTGGATTGGGTATATCTATTACAGTGGGAGCACCAACTACAACCCCTCCCTCAAGAGTCGAGTCACCATATCAGTAGACACGTCCAAGAACCAGTTCTCCCTGAAGCTGAGCTCTGTGACCGCCGCAGACACGGCCGTGTATTACTGTGCGAGACA
1115	IGHV4-59*07	Lym1K	CAGGTGCAGCTGCAGGAGTCGGGCCCAGGACTGGTGAAGCCTTCGGACACCCTGTCCCTCACCTGCACTGTCTCTGGTGGCTCCATCAGTAGTTACTACTGGAGCTGGATCCGGCAGCCCCCAGGGAAGGGACTGGAGTGGATTGGGTATATCTATTACAGTGGGAGCACCAACTACAACCCCTCCCTCAAGAGTCGAGTCACCATATCAGTAGACACGTCCAAGAACCAGTTCTCCCTGAAGCTGAGCTCTGTGACCGCTGCGGACACGGCCGTGTATTACTGTGCGAGA
1116	IGHV4-59*06	Lym1K	CAGGTGCAGCTGCAGGAGTCGGGCCCAGGACTGGTGAAGCCTTCGGAGACCCTGTCCCTCACCTGCACTGTCACTGGTGGCTCCATCAGTAGTTACTACTGGAGCTGGATCCGGCAGCCCGCTGGGAAGGGCCTGGAGTGGATTGGGTACATCTATTACAGTGGGAGCACCTACTACAACCCGTCCCTCAAGAGTCGAGTTACCATATCAGTAGACACGTCTAAGAACCAGTTCTCCCTGAAGCTGAGCTCTGTGACTGCCGCGGACACGGCCGTGTATTACTGTGCG
1117	IGHV4-59*05	Lym1K	CAGGTGCAGCTGCAGGAGTCGGGCCCAGGACTGGTGAAGCCTTCGGAGACCCTGTCCCTCACCTGCACTGTCTCTGGTGGCTCCATCAGTAGTTACTACTGGAGCTGGATCCGGCAGCCGCCGGGGAAGGGACTGGAGTGGATTGGGCGTATCTATTATAGTGGGAGCACCTACTACAACCCGTCCCTCAAGAGTCGAGTCACCATATCCGTAGACACGTCCAAGAACCAGTTCTCCCTGAAGCTGAGCTCTGTGACCGCCGCAGACACGGCTGTGTATTACTGTGCG
1118	IGHV3-13*01	Lym1K	GAGGTGCAGCTGGTGGAGTCTGGGGGAGGCTTGGTACAGCCTGGGGGGTCCCTGAGACTCTCCTGTGCAGCCTCTGGATTCACCTTCAGTAGCTACGACATGCACTGGGTCCGCCAAGCTACAGGAAAAGGTCTGGAGTGGGTCTCAGCTATTGGTACTGCTGGTGACACATACTATCCAGGCTCCGTGAAGGGCCGATTCACCATCTCCAGAGAAAATGCCAAGAACTCCTTGTATCTTCAAATGAACAGCCTGAGAGCCGGGGACACGGCTGTGTATTACTGTGCAAGAGA
1119	IGHV3-13*02	Lym1K	GAGGTGCATCTGGTGGAGTCTGGGGGAGGCTTGGTACAGCCTGGGGGGGCCCTGAGACTCTCCTGTGCAGCCTCTGGATTCACCTTCAGTAACTACGACATGCACTGGGTCCGCCAAGCTACAGGAAAAGGTCTGGAGTGGGTCTCAGCCAATGGTACTGCTGGTGACACATACTATCCAGGCTCCGTGAAGGGGCGATTCACCATCTCCAGAGAAAATGCCAAGAACTCCTTGTATCTTCAAATGAACAGCCTGAGAGCCGGGGACACGGCTGTGTATTACTGTGCAAGAGA
1120	IGHV3-13*03	Lym1K	GAGGTGCAGCTGGTGGAGTCTGGGGGAGGCTTGGTACAGCCTGGGGGGTCCCTGAGACTCTCCTGTGCAGCCTGTGGATTCACCTTCAGTAGCTACGACATGCACTGGGTCCGCCAAGCTACAGGAAAAGGTCTGGAGTGGGTCTCAGCTATTGGTACTGCTGGTGACACATACTATCCAGGCTCCGTGAAGGGCCAATTCACCATCTCCAGAGAAAATGCCAAGAACTCCTTGTATCTTCAAATGAACAGCCTGAGAGCCGGGGACACGGCTGTGTATTACTGTGCAAGA
1121	IGHV3-13*04	Lym1K	GAGGTGCAGCTGGTGGAGTCTGGGGGAGGCTTGGTACAGCCTGGGGGGTCCCTGAGACTCTCCTGTGCAGCCTCTGGATTCACCTTCAGTAGCTACGACATGCACTGGGTCCGCCAAGCTACAGGAAAAGGTCTGGAATGGGTCTCAGCTATTGGTACTGCTGGTGACACATACTATCCAGGCTCCGTGAAGGGCCGATTCACCATCTCCAGAGAAAATGCCAAGAACTCCTTGTATCTTCAAATGAACAGCCTGAGAGCCGGGGACACGGCTGTGTATTACTGTGCAAGAGA
1122	IGHV1/OR15-9*01	Lym1K	CAGGTACAGCTGATGCAGTCTGGGGCTGAGGTGAAGAAGCCTGGGGCCTCAGTGAGGATCTCCTGCAAGGCTTCTGGATACACCTTCACCAGCTACTGTATGCACTGGGTGTGCCAGGCCCATGCACAAGGGCTTGAGTGGATGGGATTGGTGTGCCCTAGTGATGGCAGCACAAGCTATGCACAGAAGTTCCAGGGCAGAGTCACCATAACCAGGGACACATCCATGGGCACAGCCTACATGGAGCTAAGCAGCCTGAGATCTGAGGACACGGCCATGTATTACTGTGTGAGAGA
1123	IGHV1-69*07	Lym1K	AGAAGCCTGGGTCCTCGGTGAAGGTCTCCTGCAAGGCTTCTGGAGGCACCTTCAGCAGCTATGCTATCAGCTGGGTGCGACAGGCCCCTGGACAAGGGCTTGAGTGGATGGGAAGGATCATCCCTATCTTTGGTACAGCAAACTACGCACAGAAGTTCCAGGGCAGAGTCACGATTACCGCGGACGAATCCACGAGCACAGCCTACATGGAGCTGAGCAGCCTGAGATCTGAG
1124	IGHV1-69*08	Lym1K	CAGGTCCAGCTGGTGCAATCTGGGGCTGAGGTGAAGAAGCCTGGGTCCTCGGTGAAGGTCTCCTGCAAGGCTTCTGGAGGCACCTTCAGCAGCTATACTATCAGCTGGGTGCGACAGGCCCCTGGACAAGGGCTTGAGTGGATGGGAAGGATCATCCCTATCCTTGGTACAGCAAACTACGCACAGAAGTTCCAGGGCAGAGTCACGATTACCGCGGACAAATCCACGAGCACAGCCTACATGGAGCTGAGCAGCCTGAGATCTGAGGACACGGCCGTGTATTACTGTGCGAGAGA
1125	IGHV1-69*09	Lym1K	CAGGTGCAGCTGGTGCAGTCTGGGGCTGAGGTGAAGAAGCCTGGGTCCTCGGTGAAGGTCTCCTGCAAGGCTTCTGGAGGCACCTTCAGCAGCTATGCTATCAGCTGGGTGCGACAGGCCCCTGGACAAGGGCTTGAGTGGATGGGAAGGATCATCCCTATCCTTGGTATAGCAAACTACGCACAGAAGTTCCAGGGCAGAGTCACGATTACCGCGGACAAATCCACGAGCACAGCCTACATGGAGCTGAGCAGCCTGAGATCTGAGGACACGGCCGTGTATTACTGTGCGAGAGA
1126	IGHV1-69*03	Lym1K	CAGGTGCAGCTGGTGCAGTCTGGGGCTGAGGTGAAGAAGCCTGGGTCCTCGGTGAAGGTCTCCTGCAAGGCTTCTGGAGGCACCTTCAGCAGCTATGCTATCAGCTGGGTGCGACAGGCCCCTGGACAAGGGCTTGAGTGGATGGGAGGGATCATCCCTATCTTTGGTACAGCAAACTACGCACAGAAGTTCCAGGGCAGAGTCACGATTACCGCGGACGAATCCACGAGCACAGCCTACATGGAGCTGAGCAGCCTGAGATCTGATGACACGGC
1127	IGHV1-69*04	Lym1K	CAGGTCCAGCTGGTGCAGTCTGGGGCTGAGGTGAAGAAGCCTGGGTCCTCGGTGAAGGTCTCCTGCAAGGCTTCTGGAGGCACCTTCAGCAGCTATGCTATCAGCTGGGTGCGACAGGCCCCTGGACAAGGGCTTGAGTGGATGGGAAGGATCATCCCTATCCTTGGTATAGCAAACTACGCACAGAAGTTCCAGGGCAGAGTCACGATTACCGCGGACAAATCCACGAGCACAGCCTACATGGAGCTGAGCAGCCTGAGATCTGAGGACACGGCCGTGTATTACTGTGCGAGAGA
1128	IGHV1-69*05	Lym1K	CAGGTCCAGCTGGTGCAGTCTGGGGCTGAGGTGAAGAAGCCTGGGTCCTCGGTGAAGGTCTCCTGCAAGGCTTCTGGAGGCACCTTCAGCAGCTATGCTATCAGCTGGGTGCGACAGGCCCCTGGACAAGGGCTTGAGTGGATGGGAGGGATCATCCCTATCTTTGGTACAGCAAACTACGCACAGAAGTTCCAGGGCAGAGTCACGATTACCACGGACGAATCCACGAGCACAGCCTACATGGAGCTGAGCAGCCTGAGATCTGAGGACACGGCCGTGTATTACTGTGCGAGA
1129	IGHV1-69*06	Lym1K	CAGGTGCAGCTGGTGCAGTCTGGGGCTGAGGTGAAGAAGCCTGGGTCCTCGGTGAAGGTCTCCTGCAAGGCTTCTGGAGGCACCTTCAGCAGCTATGCTATCAGCTGGGTGCGACAGGCCCCTGGACAAGGGCTTGAGTGGATGGGAGGGATCATCCCTATCTTTGGTACAGCAAACTACGCACAGAAGTTCCAGGGCAGAGTCACGATTACCGCGGACAAATCCACGAGCACAGCCTACATGGAGCTGAGCAGCCTGAGATCTGAGGACACGGCCGTGTATTACTGTGCGAGAGA
1130	IGHV1-69*12	Lym1K	CAGGTCCAGCTGGTGCAGTCTGGGGCTGAGGTGAAGAAGCCTGGGTCCTCGGTGAAGGTCTCCTGCAAGGCTTCTGGAGGCACCTTCAGCAGCTATGCTATCAGCTGGGTGCGACAGGCCCCTGGACAAGGGCTTGAGTGGATGGGAGGGATCATCCCTATCTTTGGTACAGCAAACTACGCACAGAAGTTCCAGGGCAGAGTCACGATTACCGCGGACGAATCCACGAGCACAGCCTACATGGAGCTGAGCAGCCTGAGATCTGAGGACACGGCCGTGTATTACTGTGCGAGAGA
1131	IGHV1-69*13	Lym1K	CAGGTCCAGCTGGTGCAGTCTGGGGCTGAGGTGAAGAAGCCTGGGTCCTCAGTGAAGGTCTCCTGCAAGGCTTCTGGAGGCACCTTCAGCAGCTATGCTATCAGCTGGGTGCGACAGGCCCCTGGACAAGGGCTTGAGTGGATGGGAGGGATCATCCCTATCTTTGGTACAGCAAACTACGCACAGAAGTTCCAGGGCAGAGTCACGATTACCGCGGACGAATCCACGAGCACAGCCTACATGGAGCTGAGCAGCCTGAGATCTGAGGACACGGCCGTGTATTACTGTGCGAGAGA
1132	IGHV1-69*01	Lym1K	CAGGTGCAGCTGGTGCAGTCTGGGGCTGAGGTGAAGAAGCCTGGGTCCTCGGTGAAGGTCTCCTGCAAGGCTTCTGGAGGCACCTTCAGCAGCTATGCTATCAGCTGGGTGCGACAGGCCCCTGGACAAGGGCTTGAGTGGATGGGAGGGATCATCCCTATCTTTGGTACAGCAAACTACGCACAGAAGTTCCAGGGCAGAGTCACGATTACCGCGGACGAATCCACGAGCACAGCCTACATGGAGCTGAGCAGCCTGAGATCTGAGGACACGGCCGTGTATTACTGTGCGAGAGA
1133	IGHV1-69*10	Lym1K	CAGGTCCAGCTGGTGCAGTCTGGGGCTGAGGTGAAGAAGCCTGGGTCCTCAGTGAAGGTCTCCTGCAAGGCTTCTGGAGGCACCTTCAGCAGCTATGCTATCAGCTGGGTGCGACAGGCCCCTGGACAAGGGCTTGAGTGGATGGGAGGGATCATCCCTATCCTTGGTATAGCAAACTACGCACAGAAGTTCCAGGGCAGAGTCACGATTACCGCGGACAAATCCACGAGCACAGCCTACATGGAGCTGAGCAGCCTGAGATCTGAGGACACGGCCGTGTATTACTGTGCGAGAGA
1134	IGHV1-69*11	Lym1K	CAGGTCCAGCTGGTGCAGTCTGGGGCTGAGGTGAAGAAGCCTGGGTCCTCGGTGAAGGTCTCCTGCAAGGCTTCTGGAGGCACCTTCAGCAGCTATGCTATCAGCTGGGTGCGACAGGCCCCTGGACAAGGGCTTGAGTGGATGGGAAGGATCATCCCTATCCTTGGTACAGCAAACTACGCACAGAAGTTCCAGGGCAGAGTCACGATTACCGCGGACGAATCCACGAGCACAGCCTACATGGAGCTGAGCAGCCTGAGATCTGAGGACACGGCCGTGTATTACTGTGCGAGAGA
1135	IGHV1-69*02	Lym1K	CAGGTCCAGCTGGTGCAATCTGGGGCTGAGGTGAAGAAGCCTGGGTCCTCGGTGAAGGTCTCCTGCAAGGCTTCTGGAGGCACCTTCAGCAGCTATACTATCAGCTGGGTGCGACAGGCCCCTGGACAAGGGCTTGAGTGGATGGGAAGGATCATCCCTATCCTTGGTATAGCAAACTACGCACAGAAGTTCCAGGGCAGAGTCACGATTACCGCGGACAAATCCACGAGCACAGCCTACATGGAGCTGAGCAGCCTGAGATCTGAGGACACGGCCGTGTATTACTGTGCGAGA
1136	IGHV1-2*04	Lym1K	CAGGTGCAGCTGGTGCAGTCTGGGGCTGAGGTGAAGAAGCCTGGGGCCTCAGTGAAGGTCTCCTGCAAGGCTTCTGGATACACCTTCACCGGCTACTATATGCACTGGGTGCGACAGGCCCCTGGACAAGGGCTTGAGTGGATGGGATGGATCAACCCTAACAGTGGTGGCACAAACTATGCACAGAAGTTTCAGGGCTGGGTCACCATGACCAGGGACACGTCCATCAGCACAGCCTACATGGAGCTGAGCAGGCTGAGATCTGACGACACGGCCGTGTATTACTGTGCGAGA
1137	IGHV1-2*05	Lym1K	CAGGTGCAGCTGGTGCAGTCTGGGGCTGAGGTGAAGAAGCCTGGGGCCTCAGTGAAGGTCTCCTGCAAGGCTTCTGGATACACCTTCACCGGCTACTATATGCACTGGGTGCGACAGGCCCCTGGACAAGGGCTTGAGTGGATGGGACGGATCAACCCTAACAGTGGTGGCACAAACTATGCACAGAAGTTTCAGGGCAGGGTCACCATGACCAGGGACACGTCCATCAGCACAGCCTACATGGAGCTGAGCAGGCTGAGATCTGACGACACGGTCGTGTATTACTGTGCGAGAGA
1138	IGHV1-2*02	Lym1K	CAGGTGCAGCTGGTGCAGTCTGGGGCTGAGGTGAAGAAGCCTGGGGCCTCAGTGAAGGTCTCCTGCAAGGCTTCTGGATACACCTTCACCGGCTACTATATGCACTGGGTGCGACAGGCCCCTGGACAAGGGCTTGAGTGGATGGGATGGATCAACCCTAACAGTGGTGGCACAAACTATGCACAGAAGTTTCAGGGCAGGGTCACCATGACCAGGGACACGTCCATCAGCACAGCCTACATGGAGCTGAGCAGGCTGAGATCTGACGACACGGCCGTGTATTACTGTGCGAGAGA
1139	IGHV1-2*03	Lym1K	CAGGTGCAGCTGGTGCAGTCTGGGGCTGAGGTGAAGAAGCTTGGGGCCTCAGTGAAGGTCTCCTGCAAGGCTTCTGGATACACCTTCACCGGCTACTATATGCACTGGGTGCNACAGGCCCCTGGACAAGGGCTTGAGTGGATGGGATGGATCAACCCTAACAGTGGTGGCACAAACTATGCACAGAAGTTTCAGGGCAGGGTCACCATGACCAGGGACACGTCCATCAGCACAGCCTACATGGAGCTGAGCAGGCTGAGATCTGACGACACGGCCGTGTATTACTGTGCGAGAGA
1140	IGHV1-2*01	Lym1K	CAGGTGCAGCTGGTGCAGTCTGGGGCTGAGGTGAAGAAGCCTGGGGCCTCAGTGAAGGTCTCCTGCAAGGCTTCTGGATACACCTTCACCGGCTACTATATGCACTGGGTGCGACAGGCCCCTGGACAAGGGCTTGAGTGGATGGGACGGATCAACCCTAACAGTGGTGGCACAAACTATGCACAGAAGTTTCAGGGCAGGGTCACCAGTACCAGGGACACGTCCATCAGCACAGCCTACATGGAGCTGAGCAGGCTGAGATCTGACGACACGGTCGTGTATTACTGTGCGAGAGA
1141	IGHV1-3*01	Lym1K	CAGGTCCAGCTTGTGCAGTCTGGGGCTGAGGTGAAGAAGCCTGGGGCCTCAGTGAAGGTTTCCTGCAAGGCTTCTGGATACACCTTCACTAGCTATGCTATGCATTGGGTGCGCCAGGCCCCCGGACAAAGGCTTGAGTGGATGGGATGGATCAACGCTGGCAATGGTAACACAAAATATTCACAGAAGTTCCAGGGCAGAGTCACCATTACCAGGGACACATCCGCGAGCACAGCCTACATGGAGCTGAGCAGCCTGAGATCTGAAGACACGGCTGTGTATTACTGTGCGAGAGA
1142	IGHV1-3*02	Lym1K	CAGGTTCAGCTGGTGCAGTCTGGGGCTGAGGTGAAGAAGCCTGGGGCCTCAGTGAAGGTTTCCTGCAAGGCTTCTGGATACACCTTCACTAGCTATGCTATGCATTGGGTGCGCCAGGCCCCCGGACAAAGGCTTGAGTGGATGGGATGGAGCAACGCTGGCAATGGTAACACAAAATATTCACAGGAGTTCCAGGGCAGAGTCACCATTACCAGGGACACATCCGCGAGCACAGCCTACATGGAGCTGAGCAGCCTGAGATCTGAGGACATGGCTGTGTATTACTGTGCGAGAGA
1143	IGHV3/OR16-10*02	Lym1K	GAGGTTCAGCTGGTGCAGTCTGGGGGAGGCTTGGTACAGCCTGGGGGGTCCCTGAGACTCTCCTGTGCAGGCTCTGGATTCACCTTCAGTAGCTATGCTATGCACTGGGTTCGCCAGGCTCCAGGAAAAGGTCTGGAGTGGGTATCAGCTATTGGTACTGGTGGTGGCACATACTATGCAGACTCCGTGAAGGGCCGATTCACCATCTCCAGAGACAATGCCAAGAACTCCTTGTATCTTCAAATGAACAGCCTGAGAGCCGAGGACATGGCTGTGTATTACTGTGCAAGA
1144	IGHV3/OR16-10*03	Lym1K	GAGGTGCAGCTGGTGGAGTCTGGGGGAGGCTTGGTACAGCCTGGGGGGTCCCTGAGACTCTCCTGTGCAGGCTCTGGATTCACCTTCAGTAGCTATGCTATGCACTGGGTTCGCCAGGCTCCAGGAAAAGGTCTGGAGTGGGTATCAGCTATTGGTACTGGTGGTGGCACATACTATGCAGACTCCGTGAAGGGCCGATTCACCATCTCCAGAGACAATGCCAAGAACTCCTTGTATCTTCAAATGAACAGCCTGAGAGCCGAGGACATGGCTGTGTATTACTGTGCAAGAGA
1145	IGHV3/OR16-10*01	Lym1K	GAGGTTCAGCTGGTGCAGTCTGGGGGAGGCTTGGTACATCCTGGGGGGTCCCTGAGACTCTCCTGTGCAGGCTCTGGATTCACCTTCAGTAGCTATGCTATGCACTGGGTTCGCCAGGCTCCAGGAAAAGGTCTGGAGTGGGTATCAGCTATTGGTACTGGTGGTGGCACATACTATGCAGACTCCGTGAAGGGCCGATTCACCATCTCCAGAGACAATGCCAAGAACTCCTTGTATCTTCAAATGAACAGCCTGAGAGCCGAGGACATGGCTGTGTATTACTGTGCAAGA
1146	IGHV3/OR16-13*01	Lym1K	GAGGTGCAGCTGGTGGAGTCTGGGGGAGGCTTAGTACAGCCTGGAGGGTCCCTGAGACTCTCCTGTGCAGCCTCTGGATTCACCTTCAGTAGCTACTGGATGCACTGGGTCCGCCAAGCTCCAGGGAAGGGGCTGGTGTGGGTCTCACGTATTAATAGTGATGGGAGTAGCACAAGCTACGCAGACTCCATGAAGGGCCAATTCACCATCTCCAGAGACAATGCTAAGAACACGCTGTATCTGCAAATGAACAGTCTGAGAGCTGAGGACATGGCTGTGTATTACTGTACTAGA
1147	IGHV3/OR16-12*01	Lym1K	GAGGTGCAGCTGGTAGAGTCTGGGAGAGGCTTGGCCCAGCCTGGGGGGTACCTAAAACTCTCCGGTGCAGCCTCTGGATTCACCGTCGGTAGCTGGTACATGAGCTGGATCCACCAGGCTCCAGGGAAGGGTCTGGAGTGGGTCTCATACATTAGTAGTAGTGGTTGTAGCACAAACTACGCAGACTCTGTGAAGGGCAGATTCACCATCTCCACAGACAACTCAAAGAACACGCTCTACCTGCAAATGAACAGCCTGAGAGTGGAGGACACGGCCGTGTATTACTGTGCAAGA
1148	IGHV1-24*01	Lym1K	CAGGTCCAGCTGGTACAGTCTGGGGCTGAGGTGAAGAAGCCTGGGGCCTCAGTGAAGGTCTCCTGCAAGGTTTCCGGATACACCCTCACTGAATTATCCATGCACTGGGTGCGACAGGCTCCTGGAAAAGGGCTTGAGTGGATGGGAGGTTTTGATCCTGAAGATGGTGAAACAATCTACGCACAGAAGTTCCAGGGCAGAGTCACCATGACCGAGGACACATCTACAGACACAGCCTACATGGAGCTGAGCAGCCTGAGATCTGAGGACACGGCCGTGTATTACTGTGCAACAGA
1149	IGHV2-5*01	Lym1K	CAGATCACCTTGAAGGAGTCTGGTCCTACGCTGGTGAAACCCACACAGACCCTCACGCTGACCTGCACCTTCTCTGGGTTCTCACTCAGCACTAGTGGAGTGGGTGTGGGCTGGATCCGTCAGCCCCCAGGAAAGGCCCTGGAGTGGCTTGCACTCATTTATTGGAATGATGATAAGCGCTACAGCCCATCTCTGAAGAGCAGGCTCACCATCACCAAGGACACCTCCAAAAACCAGGTGGTCCTTACAATGACCAACATGGACCCTGTGGACACAGCCACATATTACTGTGCACACAGACC
1150	IGHV2-5*04	Lym1K	CAGATCACCTTGAAGGAGTCTGGTCCTACGCTGGTGAAACCCACACAGACCCTCACGCTGACCTGCACCTTCTCTGGGTTCTCACTCAGCACTAGTGGAGTGGGTGTGGGCTGGATCCGTCAGCCCCCAGGAAAGGCCCTGGAGTGGCTTGCACTCATTTATTGGAATGATGATAAGCGCTACAGCCCATCTCTGAAGAGCAGGCTCACCATCACCAAGGACACCTCCAAAAACCAGGTGGTCCTTACAATGACCAACATGGACCCTGTGGACACAGGCACATATTACTGTGTACGG
1151	IGHV2-5*06	Lym1K	CAGATCACCTTGAAGGAGTCTGGTCCTACGCTGGTAAAACCCACACAGACCCTCACGCTGACCTGCACCTTCTCTGGGTTCTCACTCAGCACTAGTGGAGTGGGTGTGGGCTGGATCCGTCAGCCCCCAGGAAAGGCCCTGGAGTGGCTTGCACTCATTTATTGGGATGATGATAAGCGCTACGGCCCATCTCTGAAGAGCAGGCTCACCATCACCAAGGACACCTCCAAAAACCAGGTGGTCCTTACAATGACCAACATGGACCCTGTGGACACAGCCACATATTACTGTGCACACAGA
1152	IGHV2-5*05	Lym1K	CAGATCACCTTGAAGGAGTCTGGTCCTACGCTGGTGAAACCCACACAGACCCTCACGCTGACCTGCACCTTCTCTGGGTTCTCACTCAGCACTAGTGGAGTGGGTGTGGGCTGGATCCGTCAGCCCCCAGGAAAGGCCCTGGAGTGGCTTGCACTCATTTATTGGGATGATGATAAGCGCTACGGCCCATCTCTGAAGAGCAGGCTCACCATCACCAAGGACACCTCCAAAAACCAGGTGGTCCTTACAATGACCAACATGGACCCTGTGGACACAGCCACATATTACTGTGCACACAGAC
1153	IGHV2-5*07	Lym1K	CAGATCACCTTGAAGGAGTCTGGTCCTACGCTGGTGAAACCCACACAGACCCTCACGCTGACCTGCACCTTCTCTGGGTTCTCACTCAGCACTAGTGGAGTGGGTGTGGGCTGGATCCGTCAGCCCCCAGGAAAGGCCCTGGAGTGGCTTGCACTCATTTATTGGAATGATGATAAGCGCTACAGCCCATCTCTGAAGAGCAGGCTCACCATCACCAAGGACACCTCCAAAAACCAGGTGGTCCTTACAATGACCAACATGGACCCTGTGGACACAGGCACATATTACTGTGTA
1154	IGHV2-5*02	Lym1K	CAGATCACCTTGAAGGAGTCTGGTCCTACGCTGGTGAAACCCACACAGACCCTCACGCTGACCTGCACCTTCTCTGGGTTCTCACTCAGCACTAGTGGAGTGGGTGTGGGCTGGATCCGTCAGCCCCCAGGAAAGGCCCTGGAGTGGCTTGCACTCATTTATTGGGATGATGATAAGCGCTACAGCCCATCTCTGAAGAGCAGGCTCACCATCACCAAGGACACCTCCAAAAACCAGGTGGTCCTTACAATGACCAACATGGACCCTGTGGACACAGCCACATATTACTGTGCACACAGAC
1155	IGHV2-5*08	Lym1K	CAGGTCACCTTGAAGGAGTCTGGTCCTGCGCTGGTGAAACCCACACAGACCCTCACACTGACCTGCACCTTCTCTGGGTTCTCACTCAGCACTAGTGGAATGCGTGTGAGCTGGATCCGTCAGCCCCCAGGAAAGGCCCTGGAGTGGCTTGCACTCATTTATTGGGATGATGATAAGCGCTACAGCCCATCTCTGAAGAGCAGGCTCACCATCACCAAGGACACCTCCAAAAACCAGGTGGTCCTTACAATGACCAACATGGACCCTGTGGACACAGCCACATATTACTGTGCACACAGAC
1156	IGHV2-5*03	Lym1K	GCTGGTGAAACCCACACAGACCCTCACGCTGACCTGCACCTTCTCTGGGTTCTCACTCAGCACTAGTGGAGTGGGTGTGGGCTGGATCCGTCAGCCCCCAGGAAAGGCCCTGGAGTGGCTTGCACTCATTTATTGGGATGATGATAAGCGCTACAGCCCATCTCTGAAGAGCAGGCTCACCATTACCAAGGACACCTCCAAAAACCAGGT
1157	IGHV2-5*09	Lym1K	CAGGTCACCTTGAAGGAGTCTGGTCCTACGCTGGTGAAACCCACACAGACCCTCACGCTGACCTGCACCTTCTCTGGGTTCTCACTCAGCACTAGTGGAGTGGGTGTGGGCTGGATCCGTCAGCCCCCAGGAAAGGCCCTGGAGTGGCTTGCACTCATTTATTGGGATGATGATAAGCGCTACGGCCCATCTCTGAAGAGCAGGCTCACCATCACCAAGGACACCTCCAAAAACCAGGTGGTCCTTACAATGACCAACATGGACCCTGTGGACACAGCCACATATTACTGTGCACACAGAC
1158	IGHV3-66*01	Lym1K	GAGGTGCAGCTGGTGGAGTCTGGGGGAGGCTTGGTCCAGCCTGGGGGGTCCCTGAGACTCTCCTGTGCAGCCTCTGGATTCACCGTCAGTAGCAACTACATGAGCTGGGTCCGCCAGGCTCCAGGGAAGGGGCTGGAGTGGGTCTCAGTTATTTATAGCGGTGGTAGCACATACTACGCAGACTCCGTGAAGGGCAGATTCACCATCTCCAGAGACAATTCCAAGAACACGCTGTATCTTCAAATGAACAGCCTGAGAGCCGAGGACACGGCTGTGTATTACTGTGCGAGAGA
1159	IGHV3-66*04	Lym1K	GAGGTGCAGCTGGTGGAGTCTGGGGGAGGCTTGGTCCAGCCTGGGGGGTCCCTGAGACTCTCCTGTGCAGCCTCTGGATTCACCGTCAGTAGCAACTACATGAGCTGGGTCCGCCAGGCTCCAGGGAAGGGGCTGGAGTGGGTCTCAGTTATTTATAGCGGTGGTAGCACATACTACGCAGACTCCGTGAAGGGCAGATTCACCATCTCCAGAGACAATTCCAAGAACACGCTGTATCTTCAAATGAACAGCCTGAGAGCCGAGGACACGGCTGTGTATTACTGTGCGAGACA
1160	IGHV3-66*02	Lym1K	GAGGTGCAGCTGGTGGAGTCTGGGGGAGGCTTGGTCCAGCCTGGGGGGTCCCTGAGACTCTCCTGTGCAGCCTCTGGATTCACCGTCAGTAGCAACTACATGAGCTGGGTCCGCCAGGCTCCAGGGAAGGGGCTGGAGTGGGTCTCAGTTATTTATAGCGGTGGTAGCACATACTACGCAGACTCCGTGAAGGGCCGATTCACCATCTCCAGAGACAATTCCAAGAACACGCTGTATCTTCAAATGAACAGCCTGAGAGCTGAGGACACGGCTGTGTATTACTGTGCGAGA
1161	IGHV3-66*03	Lym1K	GAGGTGCAGCTGGTGGAGTCTGGAGGAGGCTTGATCCAGCCTGGGGGGTCCCTGAGACTCTCCTGTGCAGCCTCTGGGTTCACCGTCAGTAGCAACTACATGAGCTGGGTCCGCCAGGCTCCAGGGAAGGGGCTGGAGTGGGTCTCAGTTATTTATAGCTGTGGTAGCACATACTACGCAGACTCCGTGAAGGGCCGATTCACCATCTCCAGAGACAATTCCAAGAACACGCTGTATCTTCAAATGAACAGCCTGAGAGCTGAGGACACGGCTGTGTATTACTGTGCGAGAGA
1162	IGHV3-64*04	Lym1K	CAGGTGCAGCTGGTGGAGTCTGGGGGAGGCTTGGTCCAGCCTGGGGGGTCCCTGAGACTCTCCTGTTCAGCCTCTGGATTCACCTTCAGTAGCTATGCTATGCACTGGGTCCGCCAGGCTCCAGGGAAGGGACTGGAATATGTTTCAGCTATTAGTAGTAATGGGGGTAGCACATACTACGCAGACTCAGTGAAGGGCAGATTCACCATCTCCAGAGACAATTCCAAGAACACGCTGTATCTGCAAATGAACAGCCTGAGAGCTGAGGACACGGCTGTGTATTACTGTGCGAGAGA
1163	IGHV3-64*05	Lym1K	GAGGTGCAGCTGGTGGAGTCTGGGGGAGGCTTGGTCCAGCCTGGGGGGTCCCTGAGACTCTCCTGTTCAGCCTCTGGATTCACCTTCAGTAGCTATGCTATGCACTGGGTCCGCCAGGCTCCAGGGAAGGGACTGGAATATGTTTCAGCTATTAGTAGTAATGGGGGTAGCACATACTACGCAGACTCAGTGAAGGGCAGATTCACCATCTCCAGAGACAATTCCAAGAACACGCTGTATGTTCAAATGAGCAGTCTGAGAGCTGAGGACACGGCTGTGTATTACTGTGTGAAAGA
1164	IGHV3-64*02	Lym1K	GAGGTGCAGCTGGTGGAGTCTGGGGAAGGCTTGGTCCAGCCTGGGGGGTCCCTGAGACTCTCCTGTGCAGCCTCTGGATTCACCTTCAGTAGCTATGCTATGCACTGGGTCCGCCAGGCTCCAGGGAAGGGACTGGAATATGTTTCAGCTATTAGTAGTAATGGGGGTAGCACATATTATGCAGACTCTGTGAAGGGCAGATTCACCATCTCCAGAGACAATTCCAAGAACACGCTGTATCTTCAAATGGGCAGCCTGAGAGCTGAGGACATGGCTGTGTATTACTGTGCGAGAGA
1165	IGHV3-64*03	Lym1K	GAGGTGCAGCTGGTGGAGTCTGGGGGAGGCTTGGTCCAGCCTGGGGGGTCCCTGAGACTCTCCTGTTCAGCCTCTGGATTCACCTTCAGTAGCTATGCTATGCACTGGGTCCGCCAGGCTCCAGGGAAGGGACTGGAATATGTTTCAGCTATTAGTAGTAATGGGGGTAGCACATACTACGCAGACTCAGTGAAGGGCAGATTCACCATCTCCAGAGACAATTCCAAGAACACGCTGTATGTCCAAATGAGCAGTCTGAGAGCTGAGGACACGGCTGTGTATTACTGTGTGAAAGA
1166	IGHV3-64*01	Lym1K	GAGGTGCAGCTGGTGGAGTCTGGGGGAGGCTTGGTCCAGCCTGGGGGGTCCCTGAGACTCTCCTGTGCAGCCTCTGGATTCACCTTCAGTAGCTATGCTATGCACTGGGTCCGCCAGGCTCCAGGGAAGGGACTGGAATATGTTTCAGCTATTAGTAGTAATGGGGGTAGCACATATTATGCAAACTCTGTGAAGGGCAGATTCACCATCTCCAGAGACAATTCCAAGAACACGCTGTATCTTCAAATGGGCAGCCTGAGAGCTGAGGACATGGCTGTGTATTACTGTGCGAGAGA
1167	IGHV3-20*01	Lym1K	GAGGTGCAGCTGGTGGAGTCTGGGGGAGGTGTGGTACGGCCTGGGGGGTCCCTGAGACTCTCCTGTGCAGCCTCTGGATTCACCTTTGATGATTATGGCATGAGCTGGGTCCGCCAAGCTCCAGGGAAGGGGCTGGAGTGGGTCTCTGGTATTAATTGGAATGGTGGTAGCACAGGTTATGCAGACTCTGTGAAGGGCCGATTCACCATCTCCAGAGACAACGCCAAGAACTCCCTGTATCTGCAAATGAACAGTCTGAGAGCCGAGGACACGGCCTTGTATCACTGTGCGAGAGA
1168	IGHV3-21*02	Lym1K	GAGGTGCAACTGGTGGAGTCTGGGGGAGGCCTGGTCAAGCCTGGGGGGTCCCTGAGACTCTCCTGTGCAGCCTCTGGATTCACCTTCAGTAGCTATAGCATGAACTGGGTCCGCCAGGCTCCAGGGAAGGGGCTGGAGTGGGTCTCATCCATTAGTAGTAGTAGTAGTTACATATACTACGCAGACTCAGTGAAGGGCCGATTCACCATCTCCAGAGACAACGCCAAGAACTCACTGTATCTGCAAATGAACAGCCTGAGAGCCGAGGACACGGCTGTGTATTACTGTGCGAGAGA
1169	IGHV3-21*01	Lym1K	GAGGTGCAGCTGGTGGAGTCTGGGGGAGGCCTGGTCAAGCCTGGGGGGTCCCTGAGACTCTCCTGTGCAGCCTCTGGATTCACCTTCAGTAGCTATAGCATGAACTGGGTCCGCCAGGCTCCAGGGAAGGGGCTGGAGTGGGTCTCATCCATTAGTAGTAGTAGTAGTTACATATACTACGCAGACTCAGTGAAGGGCCGATTCACCATCTCCAGAGACAACGCCAAGAACTCACTGTATCTGCAAATGAACAGCCTGAGAGCCGAGGACACGGCTGTGTATTACTGTGCGAGAGA
1170	IGHV3-21*04	Lym1K	GAGGTGCAGCTGGTGGAGTCTGGGGGAGGCCTGGTCAAGCCTGGGGGGTCCCTGAGACTCTCCTGTGCAGCCTCTGGATTCACCTTCAGTAGCTATAGCATGAACTGGGTCCGCCAGGCTCCAGGGAAGGGGCTGGAGTGGGTCTCATCCATTAGTAGTAGTAGTAGTTACATATACTACGCAGACTCAGTGAAGGGCCGATTCACCATCTCCAGAGACAACGCCAAGAACTCACTGTATCTGCAAATGAACAGCCTGAGAGCCGAGGACACGGCCGTGTATTACTGTGCGAGAGA
1171	IGHV3-21*03	Lym1K	GAGGTGCAGCTGGTGGAGTCTGGGGGAGGCCTGGTCAAGCCTGGGGGGTCCCTGAGACTCTCCTGTGCAGCCTCTGGATTCACCTTCAGTAGCTATAGCATGAACTGGGTCCGCCAGGCTCCAGGGAAGGGGCTGGAGTGGGTCTCATCCATTAGTAGTAGTAGTAGTTACATATACTACGCAGACTCAGTGAAGGGCCGATTCACCATCTCCAGAGACAACGCCAAGAACTCACTGTATCTGCAAATGAACAGCCTGAGAGCCGAGGACACAGCTGTGTATTACTGTGCGAGAGA
1172	IGHV3-23*02	Lym1K	GAGGTGCAGCTGTTGGAGTCTGGGGGAGGCTTGGTACAGCCTGGGGGGTCCCTGAGACTCTCCTGTGCAGCCTCTGGATTCACCTTTAGCAGCTATGCCATGAGCTGGGTCCGCCAGGCTCCAGGGAAGGGGCTGGAGTGGGTCTCAGCTATTAGTGGTAGTGGTGGTAGCACATACTACGGAGACTCCGTGAAGGGCCGGTTCACCATCTCAAGAGACAATTCCAAGAACACGCTGTATCTGCAAATGAACAGCCTGAGAGCCGAGGACACGGCCGTATATTACTGTGCGAAAGA
1173	IGHV3-23*01	Lym1K	GAGGTGCAGCTGTTGGAGTCTGGGGGAGGCTTGGTACAGCCTGGGGGGTCCCTGAGACTCTCCTGTGCAGCCTCTGGATTCACCTTTAGCAGCTATGCCATGAGCTGGGTCCGCCAGGCTCCAGGGAAGGGGCTGGAGTGGGTCTCAGCTATTAGTGGTAGTGGTGGTAGCACATACTACGCAGACTCCGTGAAGGGCCGGTTCACCATCTCCAGAGACAATTCCAAGAACACGCTGTATCTGCAAATGAACAGCCTGAGAGCCGAGGACACGGCCGTATATTACTGTGCGAAAGA
1174	IGHV3-23*04	Lym1K	GAGGTGCAGCTGGTGGAGTCTGGGGGAGGCTTGGTACAGCCTGGGGGGTCCCTGAGACTCTCCTGTGCAGCCTCTGGATTCACCTTTAGCAGCTATGCCATGAGCTGGGTCCGCCAGGCTCCAGGGAAGGGGCTGGAGTGGGTCTCAGCTATTAGTGGTAGTGGTGGTAGCACATACTACGCAGACTCCGTGAAGGGCCGGTTCACCATCTCCAGAGACAATTCCAAGAACACGCTGTATCTGCAAATGAACAGCCTGAGAGCCGAGGACACGGCCGTATATTACTGTGCGAAAGA
1175	IGHV3-23*03	Lym1K	GAGGTGCAGCTGTTGGAGTCTGGGGGAGGCTTGGTACAGCCTGGGGGGTCCCTGAGACTCTCCTGTGCAGCCTCTGGATTCACCTTTAGCAGCTATGCCATGAGCTGGGTCCGCCAGGCTCCAGGGAAGGGGCTGGAGTGGGTCTCAGTTATTTATAGCGGTGGTAGTAGCACATACTATGCAGACTCCGTGAAGGGCCGGTTCACCATCTCCAGAGATAATTCCAAGAACACGCTGTATCTGCAAATGAACAGCCTGAGAGCCGAGGACACGGCCGTATATTACTGTGCGAAA
1176	IGHV3-23*05	Lym1K	GAGGTGCAGCTGTTGGAGTCTGGGGGAGGCTTGGTACAGCCTGGGGGGTCCCTGAGACTCTCCTGTGCAGCCTCTGGATTCACCTTTAGCAGCTATGCCATGAGCTGGGTCCGCCAGGCTCCAGGGAAGGGGCTGGAGTGGGTCTCAGCTATTTATAGCAGTGGTAGTAGCACATACTATGCAGACTCCGTGAAGGGCCGGTTCACCATCTCCAGAGACAATTCCAAGAACACGCTGTATCTGCAAATGAACAGCCTGAGAGCCGAGGACACGGCCGTATATTACTGTGCGAAA
1177	IGHV1-8*02	Lym1K	CAGGTGCAGCTGGTGCAGTCTGGGGCTGAGGTGAAGAAGCCTGGGGCCTCAGTGAAGGTCTCCTGCAAGGCTTCTGGATACACCTTCACCAGCTATGATATCAACTGGGTGCGACAGGCCACTGGACAAGGGCTTGAGTGGATGGGATGGATGAACCCTAACAGTGGTAACACAGGCTATGCACAGAAGTTCCAGGGCAGAGTCACCATGACCAGGAACACCTCCATAAGCACAGCCTACATGGAGCTGAGCAGCCTGAGATCTGAGGACACGGCCGTGTATTACTGTGCGAGAGG
1178	IGHV1-8*01	Lym1K	CAGGTGCAGCTGGTGCAGTCTGGGGCTGAGGTGAAGAAGCCTGGGGCCTCAGTGAAGGTCTCCTGCAAGGCTTCTGGATACACCTTCACCAGTTATGATATCAACTGGGTGCGACAGGCCACTGGACAAGGGCTTGAGTGGATGGGATGGATGAACCCTAACAGTGGTAACACAGGCTATGCACAGAAGTTCCAGGGCAGAGTCACCATGACCAGGAACACCTCCATAAGCACAGCCTACATGGAGCTGAGCAGCCTGAGATCTGAGGACACGGCCGTGTATTACTGTGCGAGAGG
1179	IGHV4/OR15-8*02	Lym1K	CAGGTGCAGCTGCAGGAGTCGGGCCCAGGACTGGTGAAGCCTTCGGAGACCCTGTCCCTCACCTGCGTTGTCTCTGGTGGCTCCATCAGCAGTAGTAACTGGTGGAGCTGGGTCCGCCAGCCCCCAGGGAAGGGGCTGGAGTGGATTGGGGAAATCTATCATAGTGGGAACCCCAACTACAACCCGTCCCTCAAGAGTCGAGTCACCATATCAATAGACAAGTCCAAGAACCAATTCTCCCTGAAGCTGAGCTCTGTGACCGCCGCGGACACGGCCGTGTATTACTGTGCGAGAGA
1180	IGHV4/OR15-8*01	Lym1K	CAGGTGCAGCTGCAGGAGTCGGGCCCAGGACTGGTGAAGCCTTCGGAGACCCTGTCCCTCACCTGCGTTGTCTCTGGTGGCTCCATCAGCAGTAGTAACTGGTGGAGCTGGGTCCGCCAGCCCCCAGGGAAGGGGCTGGAGTGGATTGGGGAAATCTATCATAGTGGGAGCCCCAACTACAACCCGTCCCTCAAGAGTCGAGTCACCATATCAGTAGACAAGTCCAAGAACCAGTTCTCCCTGAAGCTGAGCTCTGTGACCGCCGCGGACACGGCCGTGTATTACTGTGCGAGAGA
1181	IGHV4/OR15-8*03	Lym1K	CAGGTGCAGCTGCAGGAGTCGGGCCCAGGACTGGTGAAGCCTTCGGAGACCCTGTCCCTCACCTGCGTTGTCTCTGGTGGCTCCATCAGCAGTAGTAACTGGTGGAGCTGGGTCCGCCAGCCCCCAGGGAAGGGGCTGGAGTGGATTGGGGAAATCTATCATAGTGGGAGCCCCAACTACAACCCATCCCTCAAGAGTCGAGTCACCATATCAGTAGACAAGTCCAAGAACCAGTTCTCCCTGAAGCTGAGCTCTGTGACCGCCGCGGACACGGCCGTGTATTACTGTGCGAGAGA
1182	IGHV4-4*07	Lym1K	CAGGTGCAGCTGCAGGAGTCGGGCCCAGGACTGGTGAAGCCTTCGGAGACCCTGTCCCTCACCTGCACTGTCTCTGGTGGCTCCATCAGTAGTTACTACTGGAGCTGGATCCGGCAGCCCGCCGGGAAGGGACTGGAGTGGATTGGGCGTATCTATACCAGTGGGAGCACCAACTACAACCCCTCCCTCAAGAGTCGAGTCACCATGTCAGTAGACACGTCCAAGAACCAGTTCTCCCTGAAGCTGAGCTCTGTGACCGCCGCGGACACGGCCGTGTATTACTGTGCGAGAGA
1183	IGHV4-4*05	Lym1K	CAGGTGCAGCTGCAGGAGTTGGGCCCAGGACTGGTGAAGCCTCCGGGGACCCTGTCCCTCACCTGCGCTGTCTCTGGTGGCTCCATCAGCAGTAGTAACTGGTGGAGTTGGGTCCGCCAGCCCCCAGGGAAGGGGCTGGAGTGGATTGGGGAAATCTATCATAGTGGGAGCACCAACTACAACCCGTCCCTCAAGAGTCGAGTCACCATATCAGTAGACAAGTCCAAGAACCAGTTCTCCCTGAAGCTGAGCTCTGTGACCGCCGCGGACACGGCCGTGTATTACTG
1184	IGHV4-4*06	Lym1K	TCTGGTGGCTCCATCAGCAGTAGTAACTGGTGGAGTTGGGTCCGCCAGCCCCCAGGGANNNGGCTGGAGTGGATTGGGGAAATCTATCATAGTGGGAGCACCAACTACAACCCGTCCCTCAAGAGTCGAGTCACCATGTCAGTAGACACGTCCAAGAACCAGTTCTCCCTGAAGCTGAGCTCTGTGACCGCCGCGGACACGGCCGTGTATTACTGTGCGAGAGA
1185	IGHV4-4*03	Lym1K	CAGGTGCAGCTGCAGGAGTCGGGCCCAGGACTGGTGAAGCCTCCGGGGACCCTGTCCCTCACCTGCGCTGTCTCTGGTGGCTCCATCAGCAGTAGTAACTGGTGGAGTTGGGTCCGCCAGCCCCCAGGGAAGGGGCTGGAGTGGATTGGGGAAATCTATCATAGTGGGAGCACCAACTACAACCCGTCCCTCAAGAGTCGAGTCACCATATCAGTAGACAAGTCCAAGAACCAGTTCTCCCTGAAGCTGAGCTCTGTGACCGCCGCGGACACGGCCGTGTATTACTG
1186	IGHV4-4*04	Lym1K	CAGGTGCAGCTGCAGGAGTCGGGCCCAGGACTGGTGAAGCCTCCGGGGACCCTGTCCCTCACCTGCGCTATCTCTGGTGGCTCCATCAGCAGTAGTAACTGGTGGAGTTGGGTCCGCCAGCCCCCAGGGAAGGGGCTGGAGTGGATTGGGGAAATCTATCATAGTGGGAGCACCAACTACAACCCGTCCCTCAAGAGTCGAGTCACCATATCAGTAGACAAGTCCAAGAACCAGTTCTCCCTGAAGCTGAGCTCTGTGACCGCCGCGGACACGGCCGTGTATTACTG
1187	IGHV4-4*01	Lym1K	CAGGTGCAGCTGCAGGAGTCGGGCCCAGGACTGGTGAAGCCTCCGGGGACCCTGTCCCTCACCTGCGCTGTCTCTGGTGGCTCCATCAGCAGTAGTAACTGGTGGAGTTGGGTCCGCCAGCCCCCAGGGAAGGGGCTGGAGTGGATTGGGGAAATCTATCATAGTGGGAGCACCAACTACAACCCGTCCCTCAAGAGTCGAGTCACCATATCAGTAGACAAGTCCAAGAACCAGTTCTCCCTGAAGCTGAGCTCTGTGACCGCCGCGGACACGGCCGTGTATTGCTGTGCGAGAGA
1188	IGHV4-4*02	Lym1K	CAGGTGCAGCTGCAGGAGTCGGGCCCAGGACTGGTGAAGCCTTCGGGGACCCTGTCCCTCACCTGCGCTGTCTCTGGTGGCTCCATCAGCAGTAGTAACTGGTGGAGTTGGGTCCGCCAGCCCCCAGGGAAGGGGCTGGAGTGGATTGGGGAAATCTATCATAGTGGGAGCACCAACTACAACCCGTCCCTCAAGAGTCGAGTCACCATATCAGTAGACAAGTCCAAGAACCAGTTCTCCCTGAAGCTGAGCTCTGTGACCGCCGCGGACACGGCCGTGTATTACTGTGCGAGAGA
1189	IGHV3-30-3*01	Lym1K	CAGGTGCAGCTGGTGGAGTCTGGGGGAGGCGTGGTCCAGCCTGGGAGGTCCCTGAGACTCTCCTGTGCAGCCTCTGGATTCACCTTCAGTAGCTATGCTATGCACTGGGTCCGCCAGGCTCCAGGCAAGGGGCTGGAGTGGGTGGCAGTTATATCATATGATGGAAGCAATAAATACTACGCAGACTCCGTGAAGGGCCGATTCACCATCTCCAGAGACAATTCCAAGAACACGCTGTATCTGCAAATGAACAGCCTGAGAGCTGAGGACACGGCTGTGTATTACTGTGCGAGA
1190	IGHV3-30-3*02	Lym1K	CAGGTGCAGCTGGTGGAGTCTGGGGGAGGCGTGGTCCAGCCTGGGAGGTCCCTGAGACTCTCCTGTGCAGCGTCTGGATTCACCTTCAGTAGCTATGCTATGCACTGGGTCCGCCAGGCTCCAGGCAAGGGGCTGGAGTGGGTGGCAGTTATATCATATGATGGAAGCAATAAATACTACGCAGACTCCGTGAAGGGCCGATTCACCATCTCCAGAGACAATTCCAAGAACACGCTGTATCTGCAAATGAACAGCCTGAGAGCTGAGGACACGGCTGTGTATTACTGTGCGAAAGA
1191	IGHV3-72*01	Lym1K	GAGGTGCAGCTGGTGGAGTCTGGGGGAGGCTTGGTCCAGCCTGGAGGGTCCCTGAGACTCTCCTGTGCAGCCTCTGGATTCACCTTCAGTGACCACTACATGGACTGGGTCCGCCAGGCTCCAGGGAAGGGGCTGGAGTGGGTTGGCCGTACTAGAAACAAAGCTAACAGTTACACCACAGAATACGCCGCGTCTGTGAAAGGCAGATTCACCATCTCAAGAGATGATTCAAAGAACTCACTGTATCTGCAAATGAACAGCCTGAAAACCGAGGACACGGCCGTGTATTACTGTGCTAGAGA
1192	IGHV3-72*02	Lym1K	ACCTTCAGTGACCACTACATGGACTGGGTCCGCCAGGCTCCAGGGAAGGGGCTGGAGTGGGTTGGCCGTACTAGAAACAAAGCTAACAGCTACACCACAGAATACGCCGCGTCTGTGAAAGGCAGATTCACCATCTCAAGAGATGATTCAAAGAACTCACTGTAT
1193	IGHV3-74*02	Lym1K	GAGGTGCAGCTGGTGGAGTCTGGGGGAGGCTTAGTTCAGCCTGGGGGGTCCCTGAGACTCTCCTGTGCAGCCTCTGGATTCACCTTCAGTAGCTACTGGATGCACTGGGTCCGCCAAGCTCCAGGGAAGGGGCTGGTGTGGGTCTCACGTATTAATAGTGATGGGAGTAGCACAAGCTACGCGGACTCCGTGAAGGGCCGATTCACCATCTCCAGAGACAACGCCAAGAACACGCTGTATCTGCAAATGAACAGTCTGAGAGCCGAGGACACGGCTGTGTATTACTGTGCAAGA
1194	IGHV3-74*01	Lym1K	GAGGTGCAGCTGGTGGAGTCCGGGGGAGGCTTAGTTCAGCCTGGGGGGTCCCTGAGACTCTCCTGTGCAGCCTCTGGATTCACCTTCAGTAGCTACTGGATGCACTGGGTCCGCCAAGCTCCAGGGAAGGGGCTGGTGTGGGTCTCACGTATTAATAGTGATGGGAGTAGCACAAGCTACGCGGACTCCGTGAAGGGCCGATTCACCATCTCCAGAGACAACGCCAAGAACACGCTGTATCTGCAAATGAACAGTCTGAGAGCCGAGGACACGGCTGTGTATTACTGTGCAAGAGA
1195	IGHV3-74*03	Lym1K	GAGGTGCAGCTGGTGGAGTCCGGGGGAGGCTTAGTTCAGCCTGGGGGGTCCCTGAGACTCTCCTGTGCAGCCTCTGGATTCACCTTCAGTAGCTACTGGATGCACTGGGTCCGCCAAGCTCCAGGGAAGGGGCTGGTGTGGGTCTCACGTATTAATAGTGATGGGAGTAGCACAACGTACGCGGACTCCGTGAAGGGCCGATTCACCATCTCCAGAGACAACGCCAAGAACACGCTGTATCTGCAAATGAACAGTCTGAGAGCCGAGGACACGGCTGTGTATTACTGTGCAAGAGA
1196	IGHV3-73*02	Lym1K	GAGGTGCAGCTGGTGGAGTCCGGGGGAGGCTTGGTCCAGCCTGGGGGGTCCCTGAAACTCTCCTGTGCAGCCTCTGGGTTCACCTTCAGTGGCTCTGCTATGCACTGGGTCCGCCAGGCTTCCGGGAAAGGGCTGGAGTGGGTTGGCCGTATTAGAAGCAAAGCTAACAGTTACGCGACAGCATATGCTGCGTCGGTGAAAGGCAGGTTCACCATCTCCAGAGATGATTCAAAGAACACGGCGTATCTGCAAATGAACAGCCTGAAAACCGAGGACACGGCCGTGTATTACTGTACTAGACA
1197	IGHV3-73*01	Lym1K	GAGGTGCAGCTGGTGGAGTCTGGGGGAGGCTTGGTCCAGCCTGGGGGGTCCCTGAAACTCTCCTGTGCAGCCTCTGGGTTCACCTTCAGTGGCTCTGCTATGCACTGGGTCCGCCAGGCTTCCGGGAAAGGGCTGGAGTGGGTTGGCCGTATTAGAAGCAAAGCTAACAGTTACGCGACAGCATATGCTGCGTCGGTGAAAGGCAGGTTCACCATCTCCAGAGATGATTCAAAGAACACGGCGTATCTGCAAATGAACAGCCTGAAAACCGAGGACACGGCCGTGTATTACTGTACTAGACA
1198	IGHV3-9*02	Lym1K	GAAGTGCAGCTGGTGGAGTCTGGGGGAGGCTTGGTACAGCCTGGCAGGTCCCTGAGACTCTCCTGTGCAGCCTCTGGATTCACCTCTGATGATTATGCCATGCACTGGGTCCGGCAAGCTCCAGGGAAGGGCCTGGAGTGGGTCTCAGGTATTAGTTGGAATAGTGGTAGCATAGGCTATGCGGACTCTGTGAAGGGCCGATTCACCATCTCCAGAGACAACGCCAAGAACTCCCTGTATCTGCAAATGAACAGTCTGAGAGCTGAGGACACGGCCTTGTATTACTGTGCAAAAGATA
1199	IGHV3-9*01	Lym1K	GAAGTGCAGCTGGTGGAGTCTGGGGGAGGCTTGGTACAGCCTGGCAGGTCCCTGAGACTCTCCTGTGCAGCCTCTGGATTCACCTTTGATGATTATGCCATGCACTGGGTCCGGCAAGCTCCAGGGAAGGGCCTGGAGTGGGTCTCAGGTATTAGTTGGAATAGTGGTAGCATAGGCTATGCGGACTCTGTGAAGGGCCGATTCACCATCTCCAGAGACAACGCCAAGAACTCCCTGTATCTGCAAATGAACAGTCTGAGAGCTGAGGACACGGCCTTGTATTACTGTGCAAAAGATA
1200	IGHV3-30*01	Lym1K	CAGGTGCAGCTGGTGGAGTCTGGGGGAGGCGTGGTCCAGCCTGGGAGGTCCCTGAGACTCTCCTGTGCAGCCTCTGGATTCACCTTCAGTAGCTATGCTATGCACTGGGTCCGCCAGGCTCCAGGCAAGGGGCTAGAGTGGGTGGCAGTTATATCATATGATGGAAGTAATAAATACTACGCAGACTCCGTGAAGGGCCGATTCACCATCTCCAGAGACAATTCCAAGAACACGCTGTATCTGCAAATGAACAGCCTGAGAGCTGAGGACACGGCTGTGTATTACTGTGCGAGAGA
1201	IGHV3-30*02	Lym1K	CAGGTGCAGCTGGTGGAGTCTGGGGGAGGCGTGGTCCAGCCTGGGGGGTCCCTGAGACTCTCCTGTGCAGCGTCTGGATTCACCTTCAGTAGCTATGGCATGCACTGGGTCCGCCAGGCTCCAGGCAAGGGGCTGGAGTGGGTGGCATTTATACGGTATGATGGAAGTAATAAATACTATGCAGACTCCGTGAAGGGCCGATTCACCATCTCCAGAGACAATTCCAAGAACACGCTGTATCTGCAAATGAACAGCCTGAGAGCTGAGGACACGGCTGTGTATTACTGTGCGAAAGA
1202	IGHV3-30*03	Lym1K	CAGGTGCAGCTGGTGGAGTCTGGGGGAGGCGTGGTCCAGCCTGGGAGGTCCCTGAGACTCTCCTGTGCAGCCTCTGGATTCACCTTCAGTAGCTATGGCATGCACTGGGTCCGCCAGGCTCCAGGCAAGGGGCTGGAGTGGGTGGCAGTTATATCATATGATGGAAGTAATAAATACTATGCAGACTCCGTGAAGGGCCGATTCACCATCTCCAGAGACAATTCCAAGAACACGCTGTATCTGCAAATGAACAGCCTGAGAGCTGAGGACACGGCTGTGTATTACTGTGCGAGAGA
1203	IGHV3-30*18	Lym1K	CAGGTGCAGCTGGTGGAGTCTGGGGGAGGCGTGGTCCAGCCTGGGAGGTCCCTGAGACTCTCCTGTGCAGCCTCTGGATTCACCTTCAGTAGCTATGGCATGCACTGGGTCCGCCAGGCTCCAGGCAAGGGGCTGGAGTGGGTGGCAGTTATATCATATGATGGAAGTAATAAATACTATGCAGACTCCGTGAAGGGCCGATTCACCATCTCCAGAGACAATTCCAAGAACACGCTGTATCTGCAAATGAACAGCCTGAGAGCTGAGGACACGGCTGTGTATTACTGTGCGAAAGA
1204	IGHV3-30*04	Lym1K	CAGGTGCAGCTGGTGGAGTCTGGGGGAGGCGTGGTCCAGCCTGGGAGGTCCCTGAGACTCTCCTGTGCAGCCTCTGGATTCACCTTCAGTAGCTATGCTATGCACTGGGTCCGCCAGGCTCCAGGCAAGGGGCTGGAGTGGGTGGCAGTTATATCATATGATGGAAGTAATAAATACTACGCAGACTCCGTGAAGGGCCGATTCACCATCTCCAGAGACAATTCCAAGAACACGCTGTATCTGCAAATGAACAGCCTGAGAGCTGAGGACACGGCTGTGTATTACTGTGCGAGAGA
1205	IGHV3-30*19	Lym1K	CAGGTGCAGCTGGTGGAGTCTGGGGGAGGCGTGGTCCAGCCTGGGAGGTCCCTGAGACTCTCCTGTGCAGCGTCTGGATTCACCTTCAGTAGCTATGGCATGCACTGGGTCCGCCAGGCTCCAGGCAAGGGGCTGGAGTGGGTGGCAGTTATATCATATGATGGAAGTAATAAATACTACGCAGACTCCGTGAAGGGCCGATTCACCATCTCCAGAGACAATTCCAAGAACACGCTGTATCTGCAAATGAACAGCCTGAGAGCTGAGGACACGGCTGTGTATTACTGTGCGAGAGA
1206	IGHV3-30*05	Lym1K	CAGGTGCAGCTGGTGGAGTCTGGGGGAGGCGTGGTCCAGCCTGGGAGGTCCCTGAGACTCTCCTGTGCAGCCTCTGGATTCACCTTCAGTAGCTATGGCATGCACTGGGTCCGCCAGGCTCCAGGCAAGGGGCTAGAGTGGGTGGCAGTTATATCATATGATGGAAGTAATAAATACTACGCAGACTCCGTGAAGGGCCGATTCACCATCTCCAGAGACAATTCCAAGAACACGCTGTATCTGCAAATGAACAGCCTGAGAGCTGAGGGCACGGCTGTGTATTACTGTGCGAGAGA
1207	IGHV3-30*06	Lym1K	CAGGTGCAGCTGGTGGAGTCTGGGGGAGGCGTGGTCCAGCCTGGGAGGTCCCTGAGACTCTCCTGTGCAGCGTCTGGATTCACCTTCAGTAGCTATGGCATGCACTGGGTCCGCCAGGCTCCAGGCAAGGGGCTAGAGTGGGTGGCAGTTATATCATATGATGGAAGTAATAAATACTACGCAGACTCCGTGAAGGGCCGATTCACCATCTCCAGAGACAATTCCAAGAACACGCTGTATCTGCAAATGAACAGCCTGAGAGCTGAGGACACGGCTGTGTATTACTGTGCGAGAGA
1208	IGHV3-30*08	Lym1K	CAGGTGCAGCTGGTGGACTCTGGGGGAGGCGTGGTCCAGCCTGGGAGGTCCCTGAGACTCTCCTGTGCAGCCTCTGCATTCACCTTCAGTAGCTATGCTATGCACTGGGTCCGCCAGGCTCCAGGCAAGGGGCTAGAGTGGGTGGCAGTTATATCATATGATGGAAGTAATAAATACTACGCAGACTCCGTGAAGGGCCGATTCACCATCTCCAGAGACAATTCCAAGAACACGCTGTATCTGCAAATGAACAGCCTGAGAGCTGAGGACACGGCTGTGTATTACTGTGCGAGA
1209	IGHV3-30*15	Lym1K	CAGGTGCAGCTGGTGGAGTCTGGGGGAGGCGTGGTCCAGCCTGGGAGGTCCCTGAGACTCTCCTGTGCAGCCTCTGGATTCACCTTCAGTAGCTATGCTATGCACTGGGTCCGCCAGGCTCCAGGCAAGGGGCTAGAGTGGGTGGCAGTTATATCATATGATGGAAGTAATAAATACTACGCAGACTCCGTGAAGGGCCGATTCACCATCTCCAGAGACAATTCCAAGAACACGCTGTATCTGCAAATGAGCAGCCTGAGAGCTGAGGACACGGCTGTGTATTACTGTGCGAGAGA
1210	IGHV3-30*07	Lym1K	CAGGTGCAGCTGGTGGAGTCTGGGGGAGGCGTGGTCCAGCCTGGGAGGTCCCTGAGACTCTCCTGTGCAGCCTCTGGATTCACCTTCAGTAGCTATGCTATGCACTGGGTCCGCCAGGCTCCAGGCAAGGGGCTAGAGTGGGTGGCAGTTATATCATATGATGGAAGTAATAAATACTACGCAGACTCCGTGAAGGGCCGATTCACCATCTCCAGAGACAATTCCAAGAACACGCTGTATCTGCAAATGAACAGCCTGAGAGCCGAGGACACGGCTGTGTATTACTGTGCGAGAGA
1211	IGHV3-30*14	Lym1K	CAGGTGCAGCTGGTGGAGTCTGGGGGAGGCGTGGTCCAGCCTGGGAGGTCCCTGAGACTCTCCTGTGCAGCCTCTGGATTCACCTTCAGTAGCTATGCTATGCACTGGGTCCGCCAGGCTCCAGGCAAGGGGCTGGAGTGGGTGGCAGTTATATCATATGATGGAAGTAATAAATACTACGCAGACTCCGTGAAGGGCCGATTCACCATCTCCAGAGACAATTCCAAGAACACGCTGTATCTTCAAATGAACAGCCTGAGAGCTGAGGACACGGCTGTGTATTACTGTGCGAGAGA
1212	IGHV3-30*17	Lym1K	CAGGTGCAGCTGGTGGAGTCTGGGGGAGGCGTGGTCCAGCCTGGGAGGTCCCTGAGACTCTCCTGTGCAGCCTCTGGATTCACCTTCAGTAGCTATGCTATGCACTGGGTCCGCCAGGCTCCGGGCAAGGGGCTAGAGTGGGTGGCAGTTATATCATATGATGGAAGTAATAAATACTACGCAGACTCCGTGAAGGGCCGATTCACCATCTCCAGAGACAATTCCAAGAACACGCTGTATCTGCAAATGAACAGCCTGAGAGCTGAGGACACGGCTGTGTATTACTGTGCGAGAGA
1213	IGHV3-30*09	Lym1K	CAGGTGCAGCTGGTGGAGTCTGGGGGAGGCGTGGTCCAGCCTGGGAGGTCCCTGAGACTCTCCTGTGCAGCCTCTGGATTCACCTTCAGTAGCTATGCTATGCACTGGGTCCGCCAGGCTCCAGGCAAGGGGCTGGAGTGGGTGGCAGTTATATCATATGATGGAAGTAATAAATACTACGCAGACTCCGTGAAGGGCCGATTCGCCATCTCCAGAGACAATTCCAAGAACACGCTGTATCTGCAAATGAACAGCCTGAGAGCTGAGGACACGGCTGTGTATTACTGTGCGAGAGA
1214	IGHV3-30*16	Lym1K	CAGGTGCAGCTGGTGGAGTCTGGGGGAGGCGTGGTCCAGCCTGGGAGGTCCCTGAGACTCTCCTGTGCAGCCTCTGGATTCACCTTCAGTAGCTATGCTATGCACTGGGTCCGCCAGGCCCCAGGCAAGGGGCTAGAGTGGGTGGCAGTTATATCATATGATGGAAGTAATAAATACTACGCAGACTCCGTGAAGGGCCGATTCACCATCTCCAGAGACAATTCCAAGAACACGCTGTATCTGCAAATGAACAGCCTGAGAGCTGAGGACACGGCTGTGTATTACTGTGCGAGAGA
1215	IGHV3-30*11	Lym1K	CAGGTGCAGCTGGTGGAGTCTGGGGGAGGCGTGGTCCAGCCTGGGAGGTCCCTGAGACTCTCCTGTGCAGCGTCTGGATTCACCTTCAGTAGCTATGCTATGCACTGGGTCCGCCAGGCTCCAGGCAAGGGGCTAGAGTGGGTGGCAGTTATATCATATGATGGAAGTAATAAATACTACGCAGACTCCGTGAAGGGCCGATTCACCATCTCCAGAGACAATTCCAAGAACACGCTGTATCTGCAAATGAACAGCCTGAGAGCTGAGGACACGGCTGTGTATTACTGTGCGAGAGA
1216	IGHV3-30*10	Lym1K	CAGGTGCAGCTGGTGGAGTCTGGGGGAGGCGTGGTCCAGCCTGGGAGGTCCCTGAGACTCTCCTGTGCAGCCTCTGGATTCACCTTCAGTAGCTATGCTATGCACTGGGTCCGCCAGGCTCCAGGCAAGGGGCTAGAGTGGGTGGCAGTTATATCATATGATGGAAGTAATAAATACTACACAGACTCCGTGAAGGGCCGATTCACCATCTCCAGAGACAATTCCAAGAACACGCTGTATCTGCAAATGAACAGCCTGAGAGCTGAGGACACGGCTGTGTATTACTGTGCGAGAGA
1217	IGHV3-30*13	Lym1K	CAGGTGCAGCTGGTGGAGTCTGGGGGAGGCGTGGTCCAGCCTGGGAGGTCCCTGAGACTCTCCTGTGCAGCCTCTGGATTCACCTTCAGTAGCTATGGCATGCACTGGGTCCGCCAGGCTCCAGGCAAGGGGCTAGAGTGGGTGGCAGTTATATCATATGATGGAAGTAATAAATACTACGCAGACTCCGTGAAGGGCCGATTCACCATCTCCAGAGACAATTCCAAGAACAGGCTGTATCTGCAAATGAACAGCCTGAGAGCTGAGGACACGGCTGTGTATTACTGTGCGAGAGA
1218	IGHV3-30*12	Lym1K	CAGGTGCAGCTGGTGGAGTCTGGGGGGGGCGTGGTCCAGCCTGGGAGGTCCCTGAGACTCTCCTGTGCAGCGTCTGGATTCACCTTCAGTAGCTATGGCATGCACTGGGTCCGCCAGGCTCCAGGCAAGGGGCTAGAGTGGGTGGCAGTTATATCATATGATGGAAGTAATAAATACTACGCAGACTCCGTGAAGGGCCGATTCACCATCTCCAGAGACAATTCCAAGAACACGCTGTATCTGCAAATGAACAGCCTGAGAGCCGAGGACACGGCTGTGTATTACTGTGCGAGAGA
1219	IGHV3-7*03	Lym1K	GAGGTGCAGCTGGTGGAGTCTGGGGGAGGCTTGGTCCAGCCTGGGGGGTCCCTGAGACTCTCCTGTGCAGCCTCTGGATTCACCTTTAGTAGCTATTGGATGAGCTGGGTCCGCCAGGCTCCAGGGAAGGGGCTGGAGTGGGTGGCCAACATAAAGCAAGATGGAAGTGAGAAATACTATGTGGACTCTGTGAAGGGCCGATTCACCATCTCCAGAGACAACGCCAAGAACTCACTGTATCTGCAAATGAACAGCCTGAGAGCCGAGGACACGGCCGTGTATTACTGTGCGAGAGA
1220	IGHV3-7*02	Lym1K	GAGGTGCAGCTGGTGGAGTCTGGGGGAGGCTTGGTCCAGCCTGGGGGGTCCCTGAGACTCTCCTGTGCAGCCTCTGGATTCACCTTTAGTAGCTATTGGATGAGCTGGGTCCGCCAGGCTCCAGGGAAAGGGCTGGAGTGGGTGGCCAACATAAAGCAAGATGGAAGTGAGAAATACTATGTGGACTCTGTGAAGGGCCGATTCACCATCTCCAGAGACAACGCCAAGAACTCACTGTATCTGCAAATGAACAGCCTGAGAGCCGAGGACACGGCTGTGTATTACTGTGCGAGA
1221	IGHV3-7*01	Lym1K	GAGGTGCAGCTGGTGGAGTCTGGGGGAGGCTTGGTCCAGCCTGGGGGGTCCCTGAGACTCTCCTGTGCAGCCTCTGGATTCACCTTTAGTAGCTATTGGATGAGCTGGGTCCGCCAGGCTCCAGGGAAGGGGCTGGAGTGGGTGGCCAACATAAAGCAAGATGGAAGTGAGAAATACTATGTGGACTCTGTGAAGGGCCGATTCACCATCTCCAGAGACAACGCCAAGAACTCACTGTATCTGCAAATGAACAGCCTGAGAGCCGAGGACACGGCTGTGTATTACTGTGCGAGAGA
1222	IGHV4-39*02	Lym1K	CAGCTGCAGCTGCAGGAGTCGGGCCCAGGACTGGTGAAGCCTTCGGAGACCCTGTCCCTCACCTGCACTGTCTCTGGTGGCTCCATCAGCAGTAGTAGTTACTACTGGGGCTGGATCCGCCAGCCCCCAGGGAAGGGGCTGGAGTGGATTGGGAGTATCTATTATAGTGGGAGCACCTACTACAACCCGTCCCTCAAGAGTCGAGTCACCATATCCGTAGACACGTCCAAGAACCACTTCTCCCTGAAGCTGAGCTCTGTGACCGCCGCAGACACGGCTGTGTATTACTGTGCGAGAGA
1223	IGHV4-39*01	Lym1K	CAGCTGCAGCTGCAGGAGTCGGGCCCAGGACTGGTGAAGCCTTCGGAGACCCTGTCCCTCACCTGCACTGTCTCTGGTGGCTCCATCAGCAGTAGTAGTTACTACTGGGGCTGGATCCGCCAGCCCCCAGGGAAGGGGCTGGAGTGGATTGGGAGTATCTATTATAGTGGGAGCACCTACTACAACCCGTCCCTCAAGAGTCGAGTCACCATATCCGTAGACACGTCCAAGAACCAGTTCTCCCTGAAGCTGAGCTCTGTGACCGCCGCAGACACGGCTGTGTATTACTGTGCGAGACA
1224	IGHV4-39*06	Lym1K	CGGCTGCAGCTGCAGGAGTCGGGCCCAGGACTGGTGAAGCCTTCGGAGACCCTGTCCCTCACCTGCACTGTCTCTGGTGGCTCCATCAGCAGTAGTAGTTACTACTGGGGCTGGATCCGCCAGCCCCCAGGGAAGGGGCTGGAGTGGATTGGGAGTATCTATTATAGTGGGAGCACCTACTACAACCCGTCCCTCAAGAGTCGAGTCACCATATCAGTAGACACGTCCAAGAACCAGTTCCCCCTGAAGCTGAGCTCTGTGACCGCCGCGGACACGGCCGTGTATTACTGTGCGAGAGA
1225	IGHV4-39*05	Lym1K	CAGCTGCAGCTGCAGGAGTCGGGCCCAGGACTGGTGAAGCCTTCGGAGACCCCGTCCCTCACCTGCACTGTCTCTGGTGGCTCCATCAGCAGTAGTAGTTACTACTGGGGCTGGATCCGCCAGCCCCCAGGGAAGGGGCTGGAGTGGATTGGGAGTATCTATTATAGTGGGAGCACCTACTACAACCCGTCCCTCAAGAGTCGAGTCACCATATCCGTAGACACGTCCAAGAACCAGTTCTCCCTGAAGCTGAGCTCTGTGACCGCCGCAGACACGGCTGTGTATTACTGTGCG
1226	IGHV4-39*04	Lym1K	GCTCCATCAGCAGTAGTAGTTACTACTGGGGCTGGATCCGCCAGCCCCCAGGGAAGGGGCTGGAGTGGATTGGGAGTATCTATTATAGTGGGAGCACCTACTACAACCCGTCCCTCAAGAGTCGAGTCACCATATCCGTAGACACGTCCAAGAACCAGTTCTCCCTGAAGCTGAGCTCTGTGACCGCCGCGGACAC
1227	IGHV4-39*03	Lym1K	CAGCTGCAGCTGCAGGAGTCGGGCCCAGGACTGGTGAAGCCTTCGGAGACCCTGTCCCTCACCTGCACTGTCTCTGGTGGCTCCATCAGCAGTAGTAGTTACTACTGGGGCTGGATCCGCCAGCCCCCAGGGAAGGGGCTGGAGTGGATTGGGAGTATCTATTATAGTGGGAGCACCTACTACAACCCGTCCCTCAAGAGTCGAGTCACCATATCCGTAGACACGTCCAAGAACCAGTTCTCCCTGAAGCTGAGCTCTGTGACCGCCGCAGACACGGCCGTGTATTACTG
1228	IGHV4-39*07	Lym1K	CAGCTGCAGCTGCAGGAGTCGGGCCCAGGACTGGTGAAGCCTTCGGAGACCCTGTCCCTCACCTGCACTGTCTCTGGTGGCTCCATCAGCAGTAGTAGTTACTACTGGGGCTGGATCCGCCAGCCCCCAGGGAAGGGGCTGGAGTGGATTGGGAGTATCTATTATAGTGGGAGCACCTACTACAACCCGTCCCTCAAGAGTCGAGTCACCATATCAGTAGACACGTCCAAGAACCAGTTCTCCCTGAAGCTGAGCTCTGTGACCGCCGCGGACACGGCCGTGTATTACTGTGCGAGAGA
1229	IGHV3-33*01	Lym1K	CAGGTGCAGCTGGTGGAGTCTGGGGGAGGCGTGGTCCAGCCTGGGAGGTCCCTGAGACTCTCCTGTGCAGCGTCTGGATTCACCTTCAGTAGCTATGGCATGCACTGGGTCCGCCAGGCTCCAGGCAAGGGGCTGGAGTGGGTGGCAGTTATATGGTATGATGGAAGTAATAAATACTATGCAGACTCCGTGAAGGGCCGATTCACCATCTCCAGAGACAATTCCAAGAACACGCTGTATCTGCAAATGAACAGCCTGAGAGCCGAGGACACGGCTGTGTATTACTGTGCGAGAGA
1230	IGHV3-33*05	Lym1K	CAGGTGCAGCTGGTGGAGTCTGGGGGAGGCGTGGTCCAGCCTGGGAGGTCCCTGAGACTCTCCTGTGCAGCGTCTGGATTCACCTTCAGTAGCTATGGCATGCACTGGGTCCGCCAGGCTCCAGGCAAGGGGCTGGAGTGGGTGGCAGTTATATCATATGATGGAAGTAATAAATACTATGCAGACTCCGTGAAGGGCCGATTCACCATCTCCAGAGACAATTCCAAGAACACGCTGTATCTGCAAATGAACAGCCTGAGAGCCGAGGACACGGCTGTGTATTACTGTGCGAGAGA
1231	IGHV3-33*04	Lym1K	CAGGTGCAGCTGGTGGAGTCTGGGGGAGGCGTGGTCCAGCCTGGGAGGTCCCTGAGACTCTCCTGTGCAGCGTCTGGATTCACCTTCAGTAGCTATGGCATGCACTGGGTCCGCCAGGCTCCAGGCAAGGGGCTAGAGTGGGTGGCAGTTATATGGTATGACGGAAGTAATAAATACTATGCAGACTCCGTGAAGGGCCGATTCACCATCTCCAGAGACAATTCCAAGAACACGCTGTATCTGCAAATGAACAGCCTGAGAGCCGAGGACACGGCTGTGTATTACTGTGCGAGAGA
1232	IGHV3-33*03	Lym1K	CAGGTGCAGCTGGTGGAGTCTGGGGGAGGCGTGGTCCAGCCTGGGAGGTCCCTGAGACTCTCCTGTGCAGCGTCTGGATTCACCTTCAGTAGCTATGGCATGCACTGGGTCCGCCAGGCTCCAGGCAAGGGGCTGGAGTGGGTGGCAGTTATATGGTATGATGGAAGTAATAAATACTATGCAGACTCCGTGAAGGGCCGATTCACCATCTCCAGAGACAACTCCAAGAACACGCTGTATCTGCAAATGAACAGCCTGAGAGCCGAGGACACGGCTGTGTATTACTGTGCGAAAGA
1233	IGHV3-33*02	Lym1K	CAGGTACAGCTGGTGGAGTCTGGGGGAGGCGTGGTCCAGCCTGGGAGGTCCCTGAGACTCTCCTGTGCAGCGTCTGGATTCACCTTCAGTAGCTATGGCATGCACTGGGTCCGCCAGGCTCCAGGCAAGGGGCTGGAGTGGGTGGCAGTTATATGGTATGATGGAAGTAATAAATACTATGCAGACTCCGCGAAGGGCCGATTCACCATCTCCAGAGACAATTCCACGAACACGCTGTTTCTGCAAATGAACAGCCTGAGAGCCGAGGACACGGCTGTGTATTACTGTGCGAGAGA
1234	IGHV3-33*06	Lym1K	CAGGTGCAGCTGGTGGAGTCTGGGGGAGGCGTGGTCCAGCCTGGGAGGTCCCTGAGACTCTCCTGTGCAGCGTCTGGATTCACCTTCAGTAGCTATGGCATGCACTGGGTCCGCCAGGCTCCAGGCAAGGGGCTGGAGTGGGTGGCAGTTATATGGTATGATGGAAGTAATAAATACTATGCAGACTCCGTGAAGGGCCGATTCACCATCTCCAGAGACAATTCCAAGAACACGCTGTATCTGCAAATGAACAGCCTGAGAGCCGAGGACACGGCTGTGTATTACTGTGCGAAAGA
1235	IGHV6-1*02	Lym1K	CAGGTACAGCTGCAGCAGTCAGGTCCGGGACTGGTGAAGCCCTCGCAGACCCTCTCACTCACCTGTGCCATCTCCGGGGACAGTGTCTCTAGCAACAGTGCTGCTTGGAACTGGATCAGGCAGTCCCCATCGAGAGGCCTTGAGTGGCTGGGAAGGACATACTACAGGTCCAAGTGGTATAATGATTATGCAGTATCTGTGAAAAGTCGAATAACCATCAACCCAGACACATCCAAGAACCAGTTCTCCCTGCAGCTGAACTCTGTGACTCCCGAGGACACGGCTGTGTATTACTGTGCAAGAGA
1236	IGHV6-1*01	Lym1K	CAGGTACAGCTGCAGCAGTCAGGTCCAGGACTGGTGAAGCCCTCGCAGACCCTCTCACTCACCTGTGCCATCTCCGGGGACAGTGTCTCTAGCAACAGTGCTGCTTGGAACTGGATCAGGCAGTCCCCATCGAGAGGCCTTGAGTGGCTGGGAAGGACATACTACAGGTCCAAGTGGTATAATGATTATGCAGTATCTGTGAAAAGTCGAATAACCATCAACCCAGACACATCCAAGAACCAGTTCTCCCTGCAGCTGAACTCTGTGACTCCCGAGGACACGGCTGTGTATTACTGTGCAAGAGA
1237	IGHV4-31*06	Lym1K	CAGGTGCAGCTGCAGGAGTCGGGCCCAGGACTGGTGAAGCCTTCACAGACCCTGTCCCTCACCTGCACTGTCTCTGGTGGCTCCATCAGCAGTGGTAGTTACTACTGGAGCTGGATCCGCCAGCACCCAGGGAAGGGCCTGGAGTGGATTGGGTACATCTATTACAGTGGGAGCACCTACTACAACCCGTCCCTCAAGAGTCGAGTTACCATATCAGTAGACACGTCTAAGAACCAGTTCTCCCTGAAGCTGAGCTCTGTGACTGCCGCGGACACGGCCGTGTATTACTG
1238	IGHV4-31*05	Lym1K	CAGGTGCAGCTGCAGGAGTCGGGCCCAGGACTGGTGAAGCCTTCACAGACCCTGTCCCTCACCTGCACTGTCTCTGGTGGCTCCATCAGCAGTGGTGGTTACTACTGGAGCTGGATCCGCCAGCACCCAGGGAAGGGCCTGGAGTGGATTGGGTACATCTATTACAGTGGGAGCACCTACTACAACCCGTCCCTCAAGAGTCGAGTTACCATATCAGTAGACACGTCTAAGAACCAGTTCTCCCTGAAGCTGAGCTCTGTGACCGCGGACGCGGCCGTGTATTACTGTGCG
1239	IGHV4-31*04	Lym1K	CAGGTGCGGCTGCAGGAGTCGGGCCCAGGACTGGTGAAGCCTTCACAGACCCTGTCCCTCACCTGCACTGTCTCTGGTGGCTCCATCAGCAGTGGTGGTTACTACTGGAGCTGGATCCGCCAGCACCCAGGGAAGGGCCTGGAGTGGATTGGGTACATCTATTACAGTGGGAGCACCTACTACAACCCGTCCCTCAAGAGTCGAGTTACCATATCAGTAGACACGTCTAAGAACCAGTTCTCCCTGAAGCTGAGCTCTGTGACTGCCGCGGACACGGCCGTGTATTACTGTGCG
1240	IGHV4-31*03	Lym1K	CAGGTGCAGCTGCAGGAGTCGGGCCCAGGACTGGTGAAGCCTTCACAGACCCTGTCCCTCACCTGCACTGTCTCTGGTGGCTCCATCAGCAGTGGTGGTTACTACTGGAGCTGGATCCGCCAGCACCCAGGGAAGGGCCTGGAGTGGATTGGGTACATCTATTACAGTGGGAGCACCTACTACAACCCGTCCCTCAAGAGTCGAGTTACCATATCAGTAGACACGTCTAAGAACCAGTTCTCCCTGAAGCTGAGCTCTGTGACTGCCGCGGACACGGCCGTGTATTACTGTGCGAGAGA
1241	IGHV4-31*02	Lym1K	CAGGTGCAGCTGCAGGAGTCGGGCCCAGGACTGGTGAAGCCTTCACAGACCCTGTCCCTCACCTGTACTGTCTCTGGTGGCTCCATCAGCAGTGGTGGTTACTACTGGAGCTGGATCCGCCAGCACCCAGGGAAGGGCCTGGAGTGGATTGGGTACATCTATTACAGTGGGAGCACCTACTACAACCCGTCCCTCAAGAGTCGAGTTACCATATCAGTAGACACGTCTAAGAACCAGTTCTCCCTGAAGCTGAGCTCTGTGACTGCCGCGGACACGGCCGTGTATTACTGTGCGAGAGA
1242	IGHV4-31*01	Lym1K	CAGGTGCAGCTGCAGGAGTCGGGCCCAGGACTGGTGAAGCCTTCACAGACCCTGTCCCTCACCTGCACTGTCTCTGGTGGCTCCATCAGCAGTGGTGGTTACTACTGGAGCTGGATCCGCCAGCACCCAGGGAAGGGCCTGGAGTGGATTGGGTACATCTATTACAGTGGGAGCACCTACTACAACCCGTCCCTCAAGAGTCTAGTTACCATATCAGTAGACACGTCTAAGAACCAGTTCTCCCTGAAGCTGAGCTCTGTGACTGCCGCGGACACGGCCGTGTATTACTGTGCGAGAGA
1243	IGHV4-31*10	Lym1K	CAGGTGCAGCTGCAGGAGTCGGGCCCAGGACTGTTGAAGCCTTCACAGACCCTGTCCCTCACCTGCACTGTCTCTGGTGGCTCCATCAGCAGTGGTGGTTACTACTGGAGCTGGATCCGCCAGCACCCAGGGAAGGGCCTGGAGTGGATTGGGTGCATCTATTACAGTGGGAGCACCTACTACAACCCGTCCCTCAAGAGTCGAGTTACCATATCAGTAGACCCGTCCAAGAACCAGTTCTCCCTGAAGCCGAGCTCTGTGACTGCCGCGGACACGGCCGTGGATTACTGTGCGAGAGA
1244	IGHV4-31*09	Lym1K	CAGGTGCAGCTGCAGGAGTCGGGCCCAGGACTGGTGAAGCCTTCACAGACCCTGTCCCTCACCTGCACTGTCTCTGGTGGCTCCATCAGCAGTGGTGGTTACTACTGGAGCTGGATCCGCCAGCACCCAGGGAAGGGCCTGGAGTGGATTGGGTACATCTATTACAGTGGGAGCACCTACTACAACCCGTCCCTCAAGAGTCGAGTTACCATATCAGTAGACAAGTCCAAGAACCAGTTCTCCCTGAAGCTGAGCTCTGTGACCGCCGCGGACACGGCCGTGTATTACTG
1245	IGHV4-31*07	Lym1K	CAGGTGCAGCTGCAGGAGTCGGGCCCAGGACTGGTGAAGCCTTCACAGACCCTGTCCCTCACCTGCACTGTCTCTGGTGGATCCATCAGCAGTGGTGGTTACTACTGGAGCTGGATCCGCCAGCACCCAGGGAAGGGCCTGGAGTGGATTGGGTACATCTATTACAGTGGGAGCACCTACTACAACCCGTCCCTCAAGAGTCGAGTTACCATATCAGTAGACACGTCTAAGAACCAGTTCTCCCTGAAGCTGAGCTCTGTGACTGCCGCGGACACGGCCGTGTATTACTG
1246	IGHV4-31*08	Lym1K	CAGGTGCAGCTGCAGGAGTCGGGCCCAGGACTGGTGAAGCCTTCACAGACCCTGTCCCTCACCTGCACTGTCTCTGGTGGCTCCATCAGCAGTGGTGGTTACTACTGGAGCTGGATCCGCCAGCACCCAGGGAAGGGCCTGGAGTGGATTGGGTACATCTATTACAGTGGGAGCACCTACTACAACCCGTCCCTCAAGAGTCGAGTTACCATATCCGTAGACACGTCCAAGAACCAGTTCTCCCTGAAGCTGAGCTCTGTGACTGCCGCGGACACGGCCGTGTATTACTG
1247	IGHV3-35*01	Lym1K	GAGGTGCAGCTGGTGGAGTCTGGGGGAGGCTTGGTACAGCCTGGGGGATCCCTGAGACTCTCCTGTGCAGCCTCTGGATTCACCTTCAGTAACAGTGACATGAACTGGGTCCATCAGGCTCCAGGAAAGGGGCTGGAGTGGGTATCGGGTGTTAGTTGGAATGGCAGTAGGACGCACTATGCAGACTCTGTGAAGGGCCGATTCATCATCTCCAGAGACAATTCCAGGAACACCCTGTATCTGCAAACGAATAGCCTGAGGGCCGAGGACACGGCTGTGTATTACTGTGTGAGAAA
1248	IGHV2-70*02	Lym1K	CAGGTCACCTTGAGGGAGTCTGGTCCTGCGCTGGTGAAACCCACACAGACCCTCACACTGACCTGCACCTTCTCTGGGTTCTCACTCAGCACTAGTGGAATGTGTGTGAGCTGGATCCGTCAGCCCCCAGGGAAGGCCCTGGAGTGGCTTGCACTCATTGATTGGGATGATGATAAATACTACAGCACATCTCTGAAGACCAGGCTCACCATCTCCAAGGACACCTCCAAAAACCAGGTGGTCCTTACAATGACCAACATGGACCCTGTGGACACGGCCGTGTATTACTG
1249	IGHV2-70*03	Lym1K	CAGGTCACCTTGAAGGAGTCTGGTCCTGCGCTGGTGAAACCCACACAGACCCTCACACTGACCTGCACCTTCTCTGGGTTCTCACTCAGCACTAGTGGAATGCGTGTGAGCTGGATCCGTCAGCCCCCAGGGAAGGCCCTGGAGTGGCTTGCACGCATTGATTGGGATGATGATAAATTCTACAGCACATCTCTGAAGACCAGGCTCACCATCTCCAAGGACACCTCCAAAAACCAGGTGGTCCTTACAATGACCAACATGGACCCTGTGGACACGGCCGTGTATTACTG
1250	IGHV2-70*01	Lym1K	CAGGTCACCTTGAGGGAGTCTGGTCCTGCGCTGGTGAAACCCACACAGACCCTCACACTGACCTGCACCTTCTCTGGGTTCTCACTCAGCACTAGTGGAATGTGTGTGAGCTGGATCCGTCAGCCCCCAGGGAAGGCCCTGGAGTGGCTTGCACTCATTGATTGGGATGATGATAAATACTACAGCACATCTCTGAAGACCAGGCTCACCATCTCCAAGGACACCTCCAAAAACCAGGTGGTCCTTACAATGACCAACATGGACCCTGTGGACACAGCCACGTATTACTGTGCACGGATAC
1251	IGHV2-70*10	Lym1K	CAGGTCACCTTGAAGGAGTCTGGTCCTGCGCTGGTGAAACCCACACAGACCCTCACACTGACCTGCACCTTCTCTGGGTTCTCACTCAGCACTAGTGGAATGCGTGTGAGCTGGATCCGTCAGCCCCCAGGGAAGGCCCTGGAGTGGATTGCACGCATTGATTGGGATGATGATAAATACTACAGCACATCTCTGAAGACCAGGCTCACCATCTCCAAGGACACCTCCAAAAACCAGGTGGTCCTTACAATGACCAACATGGACCCTGTGGACACAGCCACGTATTACTGTGCACGGATAC
1252	IGHV2-70*11	Lym1K	CGGGTCACCTTGAGGGAGTCTGGTCCTGCGCTGGTGAAACCCACACAGACCCTCACACTGACCTGCACCTTCTCTGGGTTCTCACTCAGCACTAGTGGAATGTGTGTGAGCTGGATCCGTCAGCCCCCAGGGAAGGCCCTGGAGTGGCTTGCACGCATTGATTGGGATGATGATAAATACTACAGCACATCTCTGAAGACCAGGCTCACCATCTCCAAGGACACCTCCAAAAACCAGGTGGTCCTTACAATGACCAACATGGACCCTGTGGACACAGCCACGTATTACTGTGCACGGATAC
1253	IGHV2-70*12	Lym1K	CAGATCACCTTGAAGGAGTCTGGTCCTACGCTGGTGAAACCCACACAGACCCTCACGCTGACCTGCACCTTCTCTGGGTTCTCACTCAGCACTAGTGGAATGTGTGTGAGCTGGATCCGTCAGCCCCCAGGGAAGGCCCTGGAGTGGCTTGCACTCATTGATTGGGATGATGATAAATACTACAGCACATCTCTGAAGACCAGGCTCACCATCTCCAAGGACACCTCCAAAAACCAGGTGGTCCTTACAATGACCAACATGGACCCTGTGGACACAGCCACATATTACTGTGCACACAGAC
1254	IGHV2-70*13	Lym1K	CAGGTCACCTTGAGGGAGTCTGGTCCTGCGCTGGTGAAACCCACACAGACCCTCACACTGACCTGCACCTTCTCTGGGTTCTCACTCAGCACTAGTGGAATGTGTGTGAGCTGGATCCGTCAGCCCCCAGGGAAGGCCCTGGAGTGGCTTGCACTCATTGATTGGGATGATGATAAATACTACAGCACATCTCTGAAGACCAGGCTCACCATCTCCAAGGACACCTCCAAAAACCAGGTGGTCCTTACAATGACCAACATGGACCCTGTGGACACAGCCACGTATTATTGTGCACGGATAC
1255	IGHV2-70*08	Lym1K	CAGGTCACCTTGAGGGAGTCTGGTCCTGCGCTGGTGAAACCCACACAGACCCTCACACTGACCTGCGCCTTCTCTGGGTTCTCACTCAGCACTAGTGGAATGTGTGTGAGCTGGATCCGTCAGCCCCCAGGGAAGGCCCTGGAGTGGCTTGCACGCATTGATTGGGATGATGATAAATACTACAGCACATCTCTGAAGACCAGGCTCACCATCTCCAAGGACACCTCCAAAAACCAGGTGGTCCTTACAATGACCAACATGGACCCTGTGGACACGGCCGTGTATTACTG
1256	IGHV2-70*07	Lym1K	CAGGTCACCTTGAGGGAGTCTGGTCCTGCGCTGGTGAAACCCACACAGACCCTCACACTGACCTGCACCTTCTCTGGGTTCTCACTCAGCACTAGTGGAATGTGTGTGAGCTGGATCCGTCAGCCCCCGGGGAAGGCCCTGGAGTGGCTTGCACTCATTGATTGGGATGATGATAAATACTACAGCACATCTCTGAAGACCAGGCTCACCATCTCCAAGGACACCTCCAAAAACCAGGTGGTCCTTACAATGACCAACATGGACCCTGTGGACACGGCCGTGTATTACTG
1257	IGHV2-70*06	Lym1K	CAGGTCACCTTGAAGGAGTCTGGTCCTGCGCTGGTGAAACCCACACAGACCCTCACACTGACCTGCACCTTCTCTGGGTTCTCACTCAGCACTAGTGGAATGCGTGTGAGCTGGATCCGTCAGCCCCCAGGGAAGGCCCTGGAGTGGCTTGCACGCATTGATTGGGATGATGATAAATTCTACAGCACATCCCTGAAGACCAGGCTCACCATCTCCAAGGACACCTCCAAAAACCAGGTGGTCCTTACAATGACCAACATGGACCCTGTGGACACGGCCGTGTATTACTG
1258	IGHV2-70*05	Lym1K	TGCGCTGGTGAAACCCACACAGACCCTCACACTGACCTGCACCTTCTCTGGGTTCTCACTCAGCACTAGTGGAATGCGTGCGAGCTGGATCCGTCAGCCCCCAGGGAAGGCCCTGGAGTGGCTTGCACGCATTGATTGGGATGATGATAAATTCTACAGCACATCTCTGAAGACCAGGCTCACCATCTCCAAGGACACCTCCAAAAACCAGGTGGTCCTTACAATGACCAACATGGA
1259	IGHV2-70*04	Lym1K	CAGGTCACCTTGAAGGAGTCTGGTCCTGCGCTGGTGAAACCCACACAGACCCTCACACTGACCTGCACCTTCTCTGGGTTCTCACTCAGCACTAGTGGAATGCGTGTGAGCTGGATCCGTCAGCCCCCAGGGAAGGCCCTGGAGTGGCTTGCACGCATTGATTGGGATGATGATAAATTCTACAGCACATCTCTGAAGACCAGGCTCACCATCTCCAAGGACACCTCCAAAAACCAGGTGGTCCTTACAATGACCAACATGGACCCTGTGGACACAGCCACGTATTAC
1260	IGHV4-34*04	Lym1K	CAGGTGCAGCTACAGCAGTGGGGCGCAGGACTGTTGAAGCCTTCGGAGACCCTGTCCCTCACCTGCGCTGTCTATGGTGGGTCCTTCAGTGGTTACTACTGGAGCTGGATCCGCCAGCCCCCAGGGAAGGGGCTGGAGTGGATTGGGGAAATCAATCATAGTGGAAGCACCAACAACAACCCGTCCCTCAAGAGTCGAGCCACCATATCAGTAGACACGTCCAAGAACCAGTTCTCCCTGAAGCTGAGCTCTGTGACCGCCGCGGACACGGCTGTGTATTACTGTGCGAGAGG
1261	IGHV4-34*05	Lym1K	CAGGTGCAGCTACAGCAGTGGGGCGCAGGACTGTTGAAGCCTTCGGAGACCCTGTCCCTCACCTGCGCTGTCTATGGTGGGTCCTTCAGTGGTTACTACTGGTGCTGGATCCGCCAGCCCCTAGGGAAGGGGCTGGAGTGGATTGGGGAAATCAATCATAGTGGAAGCACCAACAACAACCCGTCCCTCAAGAGTCGAGCCACCATATCAGTAGACACGTCCAAGAACCAGTTCTCCCTGAAGCTGAGCTCTGTGACCGCCGCGGACACGGCTGTGTATTACTGTGCGAGAGG
1262	IGHV4-34*02	Lym1K	CAGGTGCAGCTACAACAGTGGGGCGCAGGACTGTTGAAGCCTTCGGAGACCCTGTCCCTCACCTGCGCTGTCTATGGTGGGTCCTTCAGTGGTTACTACTGGAGCTGGATCCGCCAGCCCCCAGGGAAGGGGCTGGAGTGGATTGGGGAAATCAATCATAGTGGAAGCACCAACTACAACCCGTCCCTCAAGAGTCGAGTCACCATATCAGTAGACACGTCCAAGAACCAGTTCTCCCTGAAGCTGAGCTCTGTGACCGCCGCGGACACGGCTGTGTATTACTGTGCGAGAGG
1263	IGHV4-34*03	Lym1K	CAGGTGCAGCTACAGCAGTGGGGCGCAGGACTGTTGAAGCCTTCGGAGACCCTGTCCCTCACCTGCGCTGTCTATGGTGGGTCCTTCAGTGGTTACTACTGGAGCTGGATCCGCCAGCCCCCAGGGAAGGGGCTGGAGTGGATTGGGGAAATCAATCATAGTGGAAGCACCAACTACAACCCGTCCCTCAAGAGTCGAGTCACCATATCAGTAGACACGTCCAAGAACCAGTTCTCCCTGAAGCTGAGCTCTGTGACCGCCGCGGACACGGCCGTGTATTACTG
1264	IGHV4-34*13	Lym1K	TATGGTGGGTCCTTCAGTGGTTACTACTGGAGCTGGATCCGCCAGCCCCCAGGGAAGGGGCTGGAGTGGATTGGGGAAATCAATCATAGTGGAAGCACCAACTACAACCCCTCCCTCAAGAGTCGAGTCACCATATCAGTAGACACGTCCAAGAACCAGTTCTCCCTGAAGCTGAGCTCTGTGACCGCCGCGGACACGGCTGTGTATTACTGTGCGAGAGG
1265	IGHV4-34*08	Lym1K	CAGGTGCAGCTACAGCAGTGGGGCGCAGGACTGTTGAAGCCTTCGGAGACCCTGTCCCTCACCTGCGCTGTCTATGGTGGGACCTTCAGTGGTTACTACTGGAGCTGGATCCGCCAGCCCCCAGGGAAGGGGCTGGAGTGGATTGGGGAAATCAATCATAGTGGAAGCACCAACTACAACCCGTCCCTCAAGAGTCGAGTCACCATATCAGTAGACACGTCCAAGAACCAGTTCTCCCTGAAGCTGAGCTCTGTGACCGCCGCGGACACGGCTGTGTATTACTGTGCG
1266	IGHV4-34*09	Lym1K	CAGGTGCAGCTGCAGGAGTCGGGCCCAGGACTGGTGAAGCCTTCACAGACCCTGTCCCTCACCTGCGCTGTCTATGGTGGGTCCTTCAGTGGTTACTACTGGAGCTGGATCCGCCAGCCCCCAGGGAAGGGACTGGAGTGGATTGGGGAAATCAATCATAGTGGAAGCACCAACTACAACCCGTCCCTCAAGAGTCGAGTTACCATATCAGTAGACACGTCTAAGAACCAGTTCTCCCTGAAGCTGAGCTCTGTGACTGCCGCGGACACGGCCGTGTATTACTGTGCGAGAGA
1267	IGHV4-34*06	Lym1K	CAGGTGCAGCTACAGCAGTGGGGCGCAGGACTGTTGAAGCCTTCGGAGACCCTGTCCCTCACCTGCGCTGTCTATGGTGGGTCCTTCAGTGGTTACTACTGGAGCTGGATCCGCCAGCCCCCAGGGAAGGGGCTGGAGTGGATTGGGGAAATCAATCATAGTGGAAGCACCAACTACAACCCGTCCCTCAAGAGTCGAGTCACCATATCAGTAGACACGTCCAAGAACCAGTTCTCCCTGAAGCTGGGCTCTGTGACCGCCGCGGACACGGCCGTGTATTACTG
1268	IGHV4-34*07	Lym1K	CAGGTGCAGCTACAGCAGTGGGGCGCAGGACTGTTGAAGCCTTCGGAGACCCTGTCCCTCACCTGCGCTGTCTATGGTGGGTCCTTCAGTGGTTACTACTGGAGCTGGATCCGCCAGCCCCCAGGGAAGGGGCTGGAGTGGATTGGGGAAATCAACCATAGTGGAAGCACCAACTACAACCCGTCCCTCAAGAGTCGAGTCACCATATCAGTAGACACGTCCAAGAACCAGTTCTCCCTGAAGCTGAGCTCTGTGACCGCCGCGGACACGGCCGTGTATTACTG
1269	IGHV4-34*10	Lym1K	CAGGTGCAGCTGCAGGAGTCGGGCCCAGGACTGGTGAAGCCTTCGGAGACCCTGTCCCTCACCTGCGCTGTCTATGGTGGGTCCTTCAGTGGTTACTACTGGAGCTGGATCCGCCAGCCCCCAGGGAAGGGACTGGAGTGGATTGGGGAAATCAATCATAGTGGAAGCACCAACTACAACCCGTCCCTCAAGAGTCGAATCACCATGTCAGTAGACACGTCCAAGAACCAGTTCTACCTGAAGCTGAGCTCTGTGACCGCCGCGGACACGGCCGTGTATTACTGTGCGAGATA
1270	IGHV4-34*11	Lym1K	CAGGTGCAGCTACAGCAGTGGGGCGCAGGACTGTTGAAGCCTTCGGAGACCCTGTCCCTCACCTGCGCTGTCTATGGTGGGTCCGTCAGTGGTTACTACTGGAGCTGGATCCGGCAGCCCCCAGGGAAGGGGCTGGAGTGGATTGGGTATATCTATTATAGTGGGAGCACCAACAACAACCCCTCCCTCAAGAGTCGAGCCACCATATCAGTAGACACGTCCAAGAACCAGTTCTCCCTGAACCTGAGCTCTGTGACCGCCGCGGACACGGCCGTGTATTGCTGTGCGAGAGA
1271	IGHV4-34*12	Lym1K	CAGGTGCAGCTACAGCAGTGGGGCGCAGGACTGTTGAAGCCTTCGGAGACCCTGTCCCTCACCTGCGCTGTCTATGGTGGGTCCTTCAGTGGTTACTACTGGAGCTGGATCCGCCAGCCCCCAGGGAAGGGGCTGGAGTGGATTGGGGAAATCATTCATAGTGGAAGCACCAACTACAACCCGTCCCTCAAGAGTCGAGTCACCATATCAGTAGACACGTCCAAGAACCAGTTCTCCCTGAAGCTGAGCTCTGTGACCGCCGCGGACACGGCTGTGTATTACTGTGCGAGA
1272	IGHV4-34*01	Lym1K	CAGGTGCAGCTACAGCAGTGGGGCGCAGGACTGTTGAAGCCTTCGGAGACCCTGTCCCTCACCTGCGCTGTCTATGGTGGGTCCTTCAGTGGTTACTACTGGAGCTGGATCCGCCAGCCCCCAGGGAAGGGGCTGGAGTGGATTGGGGAAATCAATCATAGTGGAAGCACCAACTACAACCCGTCCCTCAAGAGTCGAGTCACCATATCAGTAGACACGTCCAAGAACCAGTTCTCCCTGAAGCTGAGCTCTGTGACCGCCGCGGACACGGCTGTGTATTACTGTGCGAGAGG
[truncated: 3,831 more rows]
